# Supplementary material for: Altered subgenomic RNA abundance provides unique insight into SARS-CoV-2 B.1.1.7/Alpha variant infections
Source: Commun Biol. 2022 Jul 5;5:666. doi: 10.1038/s42003-022-03565-9 (PMC9255483; doi:10.1038/s42003-022-03565-9)
Supplement: Supplementary file 3 — Supplementary data 1 [file 42003_2022_3565_MOESM3_ESM.csv]

sample	age	gender	collection_date	week	year	coverage	lineage	HOCI	HCW	protocol	ect	rct	extraction	rlu
SHEF-D2AEB	30	M	2020-09-22	2020	39	0.96974	B.1	False	False	V3-LOCOST	35		unextracted
SHEF-C95F5	77	M	2020-09-17	2020	38	0.94526	B.1.1	False	False	V3-LOCOST			unextracted	1081
SHEF-D2896	39	M	2020-09-20	2020	38	0.98038	B.1.1	False	False	V3-LOCOST	34		unextracted
SHEF-CBAE5	26	M	2020-09-19	2020	38	0.91587	B.1	False	False	V3-LOCOST	22	31	unextracted
SHEF-CEFB6	51	F	2020-09-17	2020	38	0.97051	B.1	False	False	V3-LOCOST	26	33	unextracted
SHEF-CF119	63	M	2020-09-20	2020	38	0.99705	B.1.1	False	False	V3-LOCOST	28	37	unextracted
SHEF-CF0B2	45	F	2020-09-20	2020	38	0.98976	B.1	False	True	V3-LOCOST			unextracted	1109
SHEF-C920D	94	M	2020-09-17	2020	38	0.98132	B.1.1	False	False	V3-LOCOST			unextracted	1148
SHEF-C9197	79	F	2020-09-17	2020	38	0.98132	B.1.1	False	False	V3-LOCOST			unextracted	1148
SHEF-CA8BF	91	F	2020-09-17	2020	38	0.94566	B.1.1	False	False	V3-LOCOST			unextracted	1158
SHEF-CD087	41	F	2020-09-18	2020	38	0.9621	B.1.1	False	False	V3-LOCOST			unextracted	1044
SHEF-C6AEA	96	F	2020-09-17	2020	38	0.91878	B.1.1	False	False	V3-LOCOST			unextracted	1150
SHEF-D32B5	93	F	2020-09-17	2020	38	0.93954	B.1.1	False	False	V3-LOCOST			unextracted	1186
SHEF-C609D	87	F	2020-09-17	2020	38	0.93525	B.1.1	False	False	V3-LOCOST			unextracted	1158
SHEF-CA3AF	91	M	2020-09-17	2020	38	0.98129	B.1.1.279	False	False	V3-LOCOST			unextracted	1141
SHEF-CA3CD	25	F	2020-09-29	2020	40	0.98812	B.1.1.307	False	True	V3-LOCOST			unextracted	1016
SHEF-CC659	21	M	2020-09-28	2020	40	0.99705	B.1.177	False	True	V3-LOCOST			unextracted	1099
SHEF-CCE42	58	F	2020-09-22	2020	39	0.99705	B.1.177	False	True	V3-LOCOST	30		unextracted
SHEF-CD281	17	M	2020-09-29	2020	40	0.99699	B.1.177	False	True	V3-LOCOST			unextracted	1138
SHEF-D16CA	24	F	2020-09-28	2020	40	0.98604	B.1.1.311	False	True	V3-LOCOST			unextracted	1179
SHEF-CC9AB	20	F	2020-09-27	2020	39	0.94359	B.1.177	False	False	V3-LOCOST			unextracted	1111
SHEF-CD4C7	29	F	2020-09-29	2020	40	0.99705	B.1.1.37	False	True	V3-LOCOST			unextracted	1106
SHEF-CE01D	45	M	2020-09-26	2020	39	0.99705	B.1.177	False	False	V3-LOCOST	26	44	unextracted
SHEF-D0E1E	19	M	2020-09-24	2020	39	0.98775	B.1.177.4	False	False	V3-LOCOST	23	31	unextracted
SHEF-CFC09	59	F	2020-10-02	2020	40	0.99705	B.1.177	False	False	V3-LOCOST			unextracted	1098
SHEF-CC12B	47	M	2020-10-02	2020	40	0.94985	B.1.1	False	False	V3-LOCOST			unextracted	1085
SHEF-D127B	56	F	2020-10-01	2020	40	0.99682	B.1.1.303	False	False	V3-LOCOST			unextracted	1201
SHEF-D131E	56	M	2020-10-02	2020	40	0.99705	B.1.1.37	False	False	V3-LOCOST			unextracted	1073
SHEF-CE2EA	86	F	2020-10-01	2020	40	0.99705	B.1.177	False	False	V3-LOCOST	24	30	unextracted
SHEF-CE5A5	59	F	2020-09-30	2020	40	0.99705	B.1.1.307	False	False	V3-LOCOST			unextracted	1115
SHEF-CBF13	84	M	2020-10-03	2020	40	0.98812	B.1.1.37	False	False	V3-LOCOST			unextracted	1111
SHEF-D33FE	91	F	2020-10-03	2020	40	0.98798	B.1.177	False	False	V3-LOCOST			unextracted	1086
SHEF-C709C	48	M	2020-10-04	2020	40	0.97867	B.1.1.37	False	False	V3-LOCOST			unextracted	1100
SHEF-CFAE1	86	F	2020-09-30	2020	40	0.9685	B.1.1.311	False	False	V3-LOCOST			unextracted	1122
SHEF-C242C	86	M	2020-10-02	2020	40	0.9617	B.1.177	False	False	V3-LOCOST			unextracted	1165
SHEF-C2ED3	23	F	2020-10-02	2020	40	0.9846	B.1.177	False	False	V3-LOCOST	17	26	unextracted
SHEF-C187C	82	M	2020-10-04	2020	40	0.99705	B.1.177	False	False	V3-LOCOST			unextracted	1110
SHEF-C5720	82	M	2020-10-03	2020	40	0.99705	B.1.1.315	False	False	V3-LOCOST			unextracted	1087
SHEF-CC808	43	M	2020-10-03	2020	40	0.99695	B.1.177	False	False	V3-LOCOST			unextracted	1133
SHEF-D233B	69	M	2020-10-04	2020	40	0.99705	B.1.177	False	False	V3-LOCOST			unextracted	1086
SHEF-CE3BA	51	M	2020-10-04	2020	40	0.97867	B.1.177	False	False	V3-LOCOST			unextracted	1038
SHEF-CAC86	51	M	2020-10-03	2020	40	0.98805	B.1.177.2	False	False	V3-LOCOST			unextracted	1151
SHEF-CF28F	50	F	2020-10-04	2020	40	0.98812	B.1.1.315	False	False	V3-LOCOST			unextracted	1070
SHEF-C81B6	67	M	2020-10-02	2020	40	0.91376	B.1.1.303	False	False	V3-LOCOST			unextracted	1184
SHEF-CE0B3	71	F	2020-10-03	2020	40	0.99705	B.1.177	False	False	V3-LOCOST			unextracted	1070
SHEF-C37D7	84	F	2020-10-04	2020	40	0.98812	B.1.177	False	False	V3-LOCOST			unextracted	1046
SHEF-C80B9	61	F	2020-09-25	2020	39	0.981	B.1.5	False	False	V2-GUNLT			unextracted	1200
SHEF-CF1FB	31	M	2020-09-26	2020	39	0.997	B.1.1	False	False	V2-GUNLT	19	27	unextracted
SHEF-D30D9	48	M	2020-09-24	2020	39	0.991	B.1.1	False	False	V2-GUNLT	22	32	unextracted
SHEF-CFCEB	22	M	2020-09-23	2020	39	0.952	B.1.36.9	False	True	V2-GUNLT			unextracted	1106
SHEF-D33A3	38	F	2020-09-24	2020	39	0.94	B.1.1.311	False	True	V2-GUNLT			unextracted	1127
SHEF-C5E49	50	F	2020-09-25	2020	39	0.997	B.1.177	False	True	V2-GUNLT			unextracted	1112
SHEF-C1D7D	28	F	2020-09-22	2020	39	0.953	B.1.1.37	False	False	V2-GUNLT	32		unextracted
SHEF-C47E5	38	F	2020-09-24	2020	39	0.946	B.1.1.307	False	False	V2-GUNLT	20	27	unextracted
SHEF-C30EB	48	M	2020-09-23	2020	39	0.997	B.1.177	False	True	V2-GUNLT			unextracted	1092
SHEF-C2D4F	41	F	2020-09-27	2020	39	0.997	B.1.177	False	True	V2-GUNLT			unextracted	1125
SHEF-C0AFF	26	M	2020-09-27	2020	39	0.997	B.1.177	False	True	V2-GUNLT			unextracted	1151
SHEF-C3D02		M	2020-09-26	2020	39	0.988	B.1.1.138	False	False	V2-GUNLT			unextracted	1126
SHEF-C1C61	71	F	2020-09-22	2020	39	0.99	B.1.240	False	False	V2-GUNLT	30		unextracted	1094
SHEF-C0D6F	26	F	2020-09-23	2020	39	0.995	B.1.1.311	False	False	V2-GUNLT	34		unextracted
SHEF-D3367	72	M	2020-09-22	2020	39	0.987	B.1.1.303	False	False	V2-GUNLT			unextracted	1076
SHEF-C7445	42	F	2020-09-27	2020	39	0.988	B.1.1.307	False	True	V2-GUNLT			unextracted	1120
SHEF-C9B6C	78	M	2020-09-25	2020	39	0.971	B.1.1.253	False	False	V2-GUNLT			unextracted	1230
SHEF-C3F57	58	M	2020-09-22	2020	39	0.98	B.1.177	False	True	V2-GUNLT	20	28	unextracted
SHEF-D2025	85	M	2020-09-22	2020	39	0.979	B.1.36.9	False	False	V2-GUNLT	28	44	unextracted
SHEF-C12F6	45	F	2020-09-24	2020	39	0.997	B.1.1.37	False	False	V2-GUNLT	22	29	unextracted
SHEF-C8DA3	21	F	2020-09-23	2020	39	0.997	B.1.177	False	False	V2-GUNLT	20	31	unextracted
SHEF-CF3AA	40	F	2020-09-23	2020	39	0.997	B.1.1.37	False	True	V2-GUNLT	21	30	unextracted
SHEF-D3121	52	F	2020-09-22	2020	39	0.997	B.1.1.307	False	True	V2-GUNLT	22	33	unextracted
SHEF-C276F	29	F	2020-09-22	2020	39	0.988	B.1.177	False	True	V2-GUNLT	32		unextracted
SHEF-CED34	39	F	2020-09-25	2020	39	0.981	B.1.258.5	False	True	V2-GUNLT			unextracted	1135
SHEF-CEE9B	36	M	2020-09-23	2020	39	0.997	B.1.1.138	False	True	V2-GUNLT			unextracted	1056
SHEF-C8927	46	F	2020-09-23	2020	39	0.915	B.1.1.311	False	False	V2-GUNLT			unextracted	1126
SHEF-C8A24	27	M	2020-09-24	2020	39	0.997	B.1.177	False	True	V2-GUNLT			unextracted	1119
SHEF-CF0A3	34	F	2020-09-24	2020	39	0.997	B.1.1.37	False	False	V2-GUNLT			unextracted	1137
SHEF-C83B0	61	M	2020-09-25	2020	39	0.962	B.1.177.2	False	True	V2-GUNLT			unextracted	1204
SHEF-CBE61	87	M	2020-09-26	2020	39	0.997	B.1.1.307	False	False	V2-GUNLT	21	29	unextracted
SHEF-C55BD	52	M	2020-09-26	2020	39	0.997	B.1.177	False	False	V2-GUNLT	29		unextracted
SHEF-CEB76	42	F	2020-09-24	2020	39	0.997	B.1.177	False	False	V2-GUNLT	28	43	unextracted
SHEF-C492B	48	F	2020-09-26	2020	39	0.995	B.1.1.311	False	False	V2-GUNLT	28		unextracted
SHEF-CE87F	71	F	2020-09-26	2020	39	0.997	B.1.1.315	False	False	V2-GUNLT			unextracted	1120
SHEF-C773D	55	M	2020-09-26	2020	39	0.987	B.1.1.253	False	False	V2-GUNLT	23	32	unextracted
SHEF-D0977	32	F	2020-09-25	2020	39	0.979	B.1.1.311	False	True	V2-GUNLT			unextracted	1189
SHEF-D1EC2	71	F	2020-09-26	2020	39	0.997	B.1.177	False	False	V2-GUNLT			unextracted	1109
SHEF-D1581	50	M	2020-09-25	2020	39	0.989	B.1.1.1	False	False	V2-GUNLT	26	38	unextracted
SHEF-C44B1	39	M	2020-09-24	2020	39	0.997	B.1.177	False	False	V2-GUNLT	18	25	unextracted
SHEF-CADA1	54	F	2020-09-23	2020	39	0.903	B.1.235	False	False	V2-GUNLT			unextracted	1137
SHEF-C531D	29	F	2020-09-24	2020	39	0.997	B.1.1.307	False	False	V2-GUNLT	23	33	unextracted
SHEF-CAD65	47	M	2020-09-25	2020	39	0.997	B.1.1.311	False	False	V2-GUNLT	23	30	unextracted
SHEF-CDBC2	26	F	2020-09-23	2020	39	0.962	B.1.177	False	True	V2-GUNLT	21	29	unextracted
SHEF-C94CB	55	F	2020-09-17	2020	38	0.997	B.1.1.279	False	False	V2-GUNLT			unextracted	1126
SHEF-CFA0F	27	F	2020-09-17	2020	38	0.988	B.1.1.279	False	False	V2-GUNLT			unextracted	1126
SHEF-C775B	52	F	2020-09-17	2020	38	0.997	B.1.1.279	False	False	V2-GUNLT			unextracted	1088
SHEF-C60AC	88	M	2020-09-17	2020	38	0.919	B.1.1.279	False	False	V2-GUNLT			unextracted	1149
SHEF-C30FA	75	M	2020-09-17	2020	38	0.997	B.1.1.279	False	False	V2-GUNLT			unextracted	1082
SHEF-C6F63	83	M	2020-09-17	2020	38	0.997	B.1.1.279	False	False	V2-GUNLT			unextracted	1099
SHEF-C0E20	80	M	2020-09-17	2020	38	0.954	B.1.1.279	False	False	V2-GUNLT			unextracted	1151
SHEF-C4E68	84	F	2020-09-17	2020	38	0.997	B.1.1.279	False	False	V2-GUNLT			unextracted	1162
SHEF-CE754	60	F	2020-09-20	2020	38	0.952	B.1.160	False	False	V2-GUNLT	26	33	unextracted
SHEF-CCF03	72	F	2020-09-21	2020	39	0.989	B.1.1.1	False	False	V2-GUNLT			unextracted	1159
SHEF-CBAA9	25	M	2020-09-22	2020	39	0.997	B.1.177	False	False	V2-GUNLT			unextracted	1169
SHEF-C3B9F	43	F	2020-09-20	2020	38	0.943	B.1.1.311	False	False	V2-GUNLT	27	40	unextracted
SHEF-C0A2C	37	F	2020-09-22	2020	39	0.96	B.1.1.307	False	False	V2-GUNLT	26	33	unextracted
SHEF-CF5C2	38	F	2020-09-22	2020	39	0.951	B.1.1.311	False	False	V2-GUNLT	30		unextracted
SHEF-D316D	29	F	2020-09-22	2020	39	0.997	B.1.177	False	True	V2-GUNLT	20	33	unextracted
SHEF-CD2EB	17	M	2020-09-19	2020	38	0.997	B.1.177	False	True	V2-GUNLT			unextracted	1092
SHEF-C4B34	49	F	2020-09-14	2020	38	0.997	B.1.235	False	False	V2-GUNLT			unextracted	1158
SHEF-CB274	8	M	2020-09-14	2020	38	0.997	B.1.177	False	True	V2-GUNLT			unextracted	1131
SHEF-CA0E4	30	F	2020-09-17	2020	38	0.97	B.1.1.279	False	True	V2-GUNLT			unextracted	1114
SHEF-C2F94	69	M	2020-09-14	2020	38	0.997	B.1.1.138	False	False	V2-GUNLT			unextracted	1154
SHEF-C5CE5	50	F	2020-09-21	2020	39	0.997	B.1.177	False	True	V2-GUNLT			unextracted	1173
SHEF-C56F6	26	F	2020-09-18	2020	38	0.997	B.1.235	False	False	V2-GUNLT	30		unextracted
SHEF-C97C2	35	M	2020-09-18	2020	38	0.997	B.1.1.286	False	False	V2-GUNLT			unextracted	1083
SHEF-D23FF	20	F	2020-09-22	2020	39	0.987	B.1.36.9	False	False	V2-GUNLT			unextracted	1128
SHEF-C95E6	18	F	2020-09-18	2020	38	0.997	B.1.177	False	True	V2-GUNLT	23	34	unextracted
SHEF-D12E4	39	F	2020-09-14	2020	38	0.997	B.1.177	False	True	V2-GUNLT			unextracted	1088
SHEF-CF920	82	M	2020-09-19	2020	38	0.987	B.1.1.303	False	False	V2-GUNLT			unextracted	1053
SHEF-D2CB8	46	F	2020-09-16	2020	38	0.988	B.1.235	False	False	V2-GUNLT			unextracted	1075
SHEF-C37AA	61	F	2020-09-18	2020	38	0.997	B.1.1.307	False	False	V2-GUNLT	28	43	unextracted
SHEF-CE745	34	M	2020-09-18	2020	38	0.997	B.1.177	False	False	V2-GUNLT			unextracted	1129
SHEF-CDAB6	18	F	2020-09-18	2020	38	0.988	B.1.177	False	True	V2-GUNLT			unextracted	1117
SHEF-C6D5A	21	M	2020-09-18	2020	38	0.997	B.1.177.4	False	False	V2-GUNLT	21	29	unextracted
SHEF-D2878	17	F	2020-09-15	2020	38	0.954	B.1.1.279	False	True	V2-GUNLT			unextracted	1127
SHEF-CF4C5	29	M	2020-09-18	2020	38	0.988	B.1.177	False	False	V2-GUNLT	36		unextracted
SHEF-D2C9A	48	F	2020-09-15	2020	38	0.997	B.1.1	False	True	V2-GUNLT			unextracted	1151
SHEF-C0B56	53	F	2020-09-18	2020	38	0.977	B.1.177	False	False	V2-GUNLT	32		unextracted
SHEF-C2C15	30	F	2020-09-19	2020	38	0.997	B.1.177	False	False	V2-GUNLT	24	32	unextracted
SHEF-CF692	66	M	2020-09-18	2020	38	0.988	B.1.1.189	False	False	V2-GUNLT	32		unextracted
SHEF-C5CC7	57	F	2020-09-22	2020	39	0.988	B.1.1.37	False	False	V2-GUNLT			unextracted	1147
SHEF-D3112	44	F	2020-09-19	2020	38	0.997	B.1.36.17	False	False	V2-GUNLT	22	32	unextracted
SHEF-C33A6	28	M	2020-09-22	2020	39	0.997	B.1.177	False	False	V2-GUNLT			unextracted	1124
SHEF-CB8AF	51	M	2020-09-14	2020	38	0.997	B.1.177	False	False	V2-GUNLT			unextracted	1091
SHEF-D0B9F	54	M	2020-09-18	2020	38	0.997	B.1.177	False	True	V2-GUNLT			unextracted	1165
SHEF-CE9F4	71	M	2020-09-18	2020	38	0.988	B.1.1.303	False	False	V2-GUNLT			unextracted	1139
SHEF-CAEEA	67	M	2020-09-18	2020	38	0.99	B.1.240	False	False	V2-GUNLT			unextracted	1092
SHEF-C8972	80	F	2020-09-21	2020	39	0.997	B.1.1.37	False	False	V2-GUNLT			unextracted	1084
SHEF-CBC2B						0.997	B.1.1	False	False	V2-GUNLT
SHEF-C7849	32	M	2020-09-17	2020	38	0.997	B.1.177	False	True	V2-GUNLT			unextracted	1122
SHEF-C6AF9	82	M	2020-09-14	2020	38	0.997	B.1.177	False	False	V2-GUNLT			unextracted	1127
SHEF-C48F1	78	M	2020-09-13	2020	37	0.997	B.1.1.307	False	False	V2-GUNLT	27	40	unextracted
SHEF-C3C05	27	M	2020-09-14	2020	38	0.989	B.1.1.315	False	False	V2-GUNLT	25	33	unextracted
SHEF-D1A64	68	F	2020-09-13	2020	37	0.997	B.1.177	False	False	V2-GUNLT	33		unextracted
SHEF-C77A6	32	F	2020-09-11	2020	37	0.98	B.1.1.37	False	False	V2-GUNLT	26	28	unextracted
SHEF-C8B21	23	M	2020-09-17	2020	38	0.988	B.1.177.5	False	False	V2-GUNLT	28	39	unextracted
SHEF-CD746	73	M	2020-09-15	2020	38	0.997	B.1.177	False	False	V2-GUNLT			unextracted	1129
SHEF-D0634	86	F	2020-09-16	2020	38	0.961	B.1.1.286	False	False	V2-GUNLT			unextracted	1094
SHEF-C5F73	80	F	2020-09-15	2020	38	0.997	B.1.177	False	False	V2-GUNLT			unextracted	1120
SHEF-C8E37	69	F	2020-09-15	2020	38	0.935	B.1.1.303	False	False	V2-GUNLT	31		unextracted
SHEF-C99EA	69	F	2020-09-15	2020	38	0.921	B.1.235	False	False	V2-GUNLT	27		unextracted
SHEF-C7CD4	78	F	2020-09-15	2020	38	0.987	B.1.1.303	False	False	V2-GUNLT	26	33	unextracted
SHEF-C376E	52	M	2020-09-14	2020	38	0.934	B.1.177	False	False	V2-GUNLT	38		unextracted
SHEF-D2007	55	F	2020-09-14	2020	38	0.988	B.1.1.307	False	False	V2-GUNLT	25	34	unextracted
SHEF-CE350	57	F	2020-09-17	2020	38	0.997	B.1.1.307	False	True	V2-GUNLT	25	35	unextracted
SHEF-CC149	42	F	2020-09-16	2020	38	0.962	B.1.177	False	False	V2-GUNLT	27		unextracted
SHEF-C4C04	33	F	2020-09-14	2020	38	0.916	B.1.177	False	False	V2-GUNLT	25	35	unextracted
SHEF-C22D7	42	F	2020-09-15	2020	38	0.997	B.1.1.138	False	False	V2-GUNLT	31		unextracted
SHEF-D2553	59	M	2020-09-13	2020	37	0.987	B.1.1.303	False	False	V2-GUNLT	22	30	unextracted
SHEF-D1CAA	31	F	2020-09-13	2020	37	0.961	B.1.1.307	False	False	V2-GUNLT	24	37	unextracted
SHEF-C48C4	30	M	2020-09-16	2020	38	0.988	B.1.1.307	False	True	V2-GUNLT	26		unextracted
SHEF-CE4F3	37	M	2020-09-17	2020	38	0.997	B.1.235	False	False	V2-GUNLT	24	30	unextracted
SHEF-C714E	121	M	2020-09-11	2020	37	0.997	B.1.1.37	False	False	V2-GUNLT	29		unextracted
SHEF-C7120	50	M	2020-09-12	2020	37	0.962	B.1.177	False	True	V2-GUNLT			unextracted	1062
SHEF-D1EFF	23	F	2020-09-11	2020	37	0.997	B.1.177	False	False	V2-GUNLT			unextracted	1079
SHEF-D2B33	66	F	2020-09-11	2020	37	0.997	B.1.1.307	False	False	V2-GUNLT	21	33	unextracted
SHEF-C6877	20	F	2020-05-23	2020	21	0.916	B.1.1.141	False	False	V2-GUNLT	26	36	unextracted
SHEF-C0C17	58	M	2020-09-09	2020	37	0.987	B.1.1.307	False	False	V2-GUNLT	29	33	unextracted
SHEF-C3397	17	M	2020-09-09	2020	37	0.962	B.1.177	False	False	V2-GUNLT	21	27	unextracted
SHEF-C6DD2	28	M	2020-09-07	2020	37	0.953	B.1.1.37	False	False	V2-GUNLT	22	30	unextracted
SHEF-C8347	26	F	2020-09-07	2020	37	0.927	B.1.177	False	True	V2-GUNLT	31		unextracted
SHEF-CC1B2	76	F	2020-09-07	2020	37	0.997	B.1.1.307	False	False	V2-GUNLT	19	28	unextracted
SHEF-CE44E	79	F	2020-09-08	2020	37	0.997	B.1.1.307	False	False	V2-GUNLT	28	38	unextracted
SHEF-C8848	33	F	2020-09-07	2020	37	0.997	B.1.177	False	False	V2-GUNLT	24	32	unextracted
SHEF-C387A	61	F	2020-09-07	2020	37	0.936	B.1.1.307	False	False	V2-GUNLT	28	44	unextracted
SHEF-C8A9D	57	F	2020-09-07	2020	37	0.988	B.1.1.307	False	False	V2-GUNLT	19	27	unextracted
SHEF-CF29E	52	F	2020-09-07	2020	37	0.936	B.1.1.315	False	False	V2-GUNLT			unextracted	1094
SHEF-CC5B6	75	M	2020-09-06	2020	36	0.997	B.1.1.315	False	False	V2-GUNLT			unextracted	1127
SHEF-C7DB3	57	F	2020-09-03	2020	36	0.997	B.1.1.307	False	False	V2-GUNLT	24	34	unextracted
SHEF-CFD51	23	M	2020-09-03	2020	36	0.976	B.1.1.44	False	True	V2-GUNLT	21	28	unextracted
SHEF-CEF2F	42	F	2020-09-04	2020	36	0.964	B.1.1.307	False	False	V2-GUNLT	23	32	unextracted
SHEF-CB2DE	26	F	2020-09-04	2020	36	0.995	B.1.1.311	False	True	V2-GUNLT	22	31	unextracted
SHEF-C28E4	23	F	2020-09-06	2020	36	0.988	B.1.235	False	True	V2-GUNLT	28	37	unextracted
SHEF-CC1EF	42	M	2020-09-05	2020	36	0.997	B.1.1.37	False	True	V2-GUNLT			unextracted	1122
SHEF-C683B	41	M	2020-09-05	2020	36	0.997	B.1.1.307	False	False	V2-GUNLT	22	28	unextracted
SHEF-C29F0	97	F	2020-05-23	2020	21	0.973	B.1.1.1	False	False	V2-GUNLT	35		unextracted
SHEF-C483D	89	M	2020-05-25	2020	22	0.997	B.1.1.141	False	False	V2-GUNLT	18	26	unextracted
SHEF-C6CD5	21	F	2020-05-24	2020	21	0.997	B.1.1.4	False	False	V2-GUNLT	19	27	unextracted
SHEF-D3507	39	F	2020-09-08	2020	37	0.99	B.1.1.286	False	False	V2-GUNLT			unextracted	1002
SHEF-CA372	6	M	2020-09-08	2020	37	0.971	B.1.1.286	False	False	V2-GUNLT	29		unextracted
SHEF-C7D0E	19	F	2020-09-07	2020	37	0.981	B.1.177	False	False	V2-GUNLT			unextracted	1106
SHEF-C1988	51	M	2020-09-07	2020	37	0.997	B.1.177	False	False	V2-GUNLT			unextracted	1146
SHEF-C955F	47	F	2020-09-10	2020	37	0.997	B.1.177	False	True	V2-GUNLT			unextracted	1078
SHEF-CA521	57	F	2020-09-10	2020	37	0.99	B.1.177	False	True	V2-GUNLT			unextracted	1025
SHEF-D0C6F	19	F	2020-09-09	2020	37	0.997	B.1.1.307	False	True	V2-GUNLT			unextracted	1016
SHEF-CAE62	48	F	2020-09-09	2020	37	0.997	B.1.1.198	False	True	V2-GUNLT			unextracted	1055
SHEF-D1B61	78	M	2020-09-09	2020	37	0.98	B.1.1.303	False	False	V2-GUNLT			unextracted	1100
SHEF-D2E85	83	M	2020-09-10	2020	37	0.983	B.1.240	False	False	V2-GUNLT			unextracted	1022
SHEF-C53A4	25	F	2020-09-10	2020	37	0.989	B.1.1.286	False	True	V2-GUNLT			unextracted	1040
SHEF-C9D2A	66	F	2020-09-09	2020	37	0.997	B.1.1.307	False	False	V2-GUNLT	18	26	unextracted
SHEF-C24FF	57	F	2020-09-09	2020	37	0.997	B.1.1.307	False	False	V2-GUNLT	22	32	unextracted
SHEF-D1141	46	F	2020-09-09	2020	37	0.997	B.1.1.307	False	False	V2-GUNLT	23	33	unextracted
SHEF-C5896	70	M	2020-09-09	2020	37	0.997	B.1.1.307	False	False	V2-GUNLT	28	39	unextracted
SHEF-CE8AC	78	M	2020-09-09	2020	37	0.988	B.1.1.307	False	False	V2-GUNLT	31		unextracted
SHEF-D2632	84	F	2020-09-09	2020	37	0.988	B.1.1.307	False	False	V2-GUNLT	30		unextracted
SHEF-CDDAE	84	M	2020-09-09	2020	37	0.997	B.1.1.307	False	False	V2-GUNLT	29	41	unextracted
SHEF-C509E	34	F	2020-09-09	2020	37	0.997	B.1.1.307	False	False	V2-GUNLT	28		unextracted
SHEF-CC5C5	68	F	2020-09-01	2020	36	0.981	B.1.1.307	False	False	V2-GUNLT	21	32	unextracted
SHEF-CFB66	40	F	2020-09-01	2020	36	0.988	B.1.1.307	False	False	V2-GUNLT	22	30	unextracted
SHEF-C2CBB	56	F	2020-08-31	2020	36	0.988	B.1.1.307	False	False	V2-GUNLT	24	35	unextracted
SHEF-CB03E	25	M	2020-09-01	2020	36	0.997	B.1.177	False	False	V2-GUNLT			unextracted	1045
SHEF-C476D	55	M	2020-08-31	2020	36	0.981	B.1.1.307	False	False	V2-GUNLT	26	35	unextracted
SHEF-CFFD3	82	M	2020-08-31	2020	36	0.988	B.1.1.307	False	False	V2-GUNLT	23	31	unextracted
SHEF-C2FA3	49	F	2020-08-31	2020	36	0.953	B.1.1.307	False	False	V2-GUNLT	23	30	unextracted
SHEF-CFEA9	81	F	2020-08-31	2020	36	0.988	B.1.1.307	False	False	V2-GUNLT	25	36	unextracted
SHEF-C8E46	56	F	2020-08-31	2020	36	0.988	B.1.1.307	False	False	V2-GUNLT	21	28	unextracted
SHEF-CA503	54	F	2020-08-31	2020	36	0.981	B.1.1.307	False	False	V2-GUNLT	25	32	unextracted
SHEF-CF98A	29	F	2020-08-31	2020	36	0.988	B.1.1.307	False	False	V2-GUNLT	18	26	unextracted
SHEF-C72C3	33	M	2020-08-30	2020	35	0.908	B.1.1.303	False	True	V2-GUNLT			unextracted	1086
SHEF-D0B08	62	M	2020-08-31	2020	36	0.988	B.1.1.307	False	False	V2-GUNLT	26	38	unextracted
SHEF-C96D4	72	F	2020-08-31	2020	36	0.997	B.1.1.307	False	False	V2-GUNLT	23	29	unextracted
SHEF-CEAB5	76	F	2020-08-31	2020	36	0.988	B.1.1.307	False	False	V2-GUNLT	32		unextracted
SHEF-C184F	79	F	2020-08-31	2020	36	0.997	B.1.1.307	False	False	V2-GUNLT	29		unextracted
SHEF-C3467	82	F	2020-08-31	2020	36	0.963	B.1.1.307	False	False	V2-GUNLT	28	41	unextracted
SHEF-C9CD2	74	F	2020-08-31	2020	36	0.963	B.1.1.307	False	False	V2-GUNLT	30	43	unextracted
SHEF-C7199	51	F	2020-08-30	2020	35	0.988	B.1.1.307	False	False	V2-GUNLT	38		unextracted
SHEF-C782B	53	F	2020-08-30	2020	35	0.988	B.1.1.307	False	False	V2-GUNLT	20	30	unextracted
SHEF-CB6A5	62	F	2020-08-30	2020	35	0.963	B.1.1.307	False	False	V2-GUNLT	28	39	unextracted
SHEF-CA08A	86	F	2020-08-31	2020	36	0.988	B.1.1.307	False	False	V2-GUNLT	22	32	unextracted
SHEF-C515F	56	F	2020-08-30	2020	35	0.988	B.1.1.307	False	False	V2-GUNLT	33		unextracted
SHEF-C6E75	54	M	2020-08-30	2020	35	0.997	B.1.1.37	False	False	V2-GUNLT	26	34	unextracted
SHEF-CFF97	62	F	2020-08-30	2020	35	0.953	B.1.1.307	False	False	V2-GUNLT	39		unextracted
SHEF-CE8BB	39	F	2020-08-30	2020	35	0.997	B.1.1.307	False	False	V2-GUNLT	26	34	unextracted
SHEF-D1F38	59	M	2020-08-29	2020	35	0.997	B.1.160	False	False	V2-GUNLT	30	38	unextracted
SHEF-CAA31	69	F	2020-08-29	2020	35	0.997	B.1.1.307	False	False	V2-GUNLT	24	31	unextracted
SHEF-CF243	54	F	2020-08-28	2020	35	0.997	B.1.1.37	False	True	V2-GUNLT			unextracted	1075
SHEF-C0B65	76	M	2020-08-28	2020	35	0.997	B.1.1.307	False	False	V2-GUNLT	24	37	unextracted
SHEF-C7111	40	F	2020-08-30	2020	35	0.997	B.1.1.307	False	False	V2-GUNLT	23	30	unextracted
SHEF-C7E65	72	F	2020-05-25	2020	22	0.989	B.1.1.1	False	False	V2-GUNLT	18	28	unextracted
SHEF-C5D5B	44	M	2020-08-30	2020	35	0.997	B.1.1.307	False	False	V2-GUNLT	23	30	unextracted
SHEF-D25AE	63	F	2020-08-30	2020	35	0.988	B.1.1.307	False	True	V2-GUNLT	24	33	unextracted
SHEF-C333D	65	M	2020-05-25	2020	22	0.952	B.1.1.4	False	False	V2-GUNLT	20	27	unextracted
SHEF-C5A72	55	F	2020-05-25	2020	22	0.99	B.1.1.4	False	False	V2-GUNLT	22	30	unextracted
SHEF-CDFE4	75	M	2020-05-25	2020	22	0.98	B.1.108	False	False	V2-GUNLT	19	29	unextracted
SHEF-CC96F	86	F	2020-05-26	2020	22	0.997	B.1.1.89	False	False	V2-GUNLT	24	34	unextracted
SHEF-C375F	90	M	2020-05-27	2020	22	0.962	B.1.1.41	False	False	V2-GUNLT	31		unextracted
SHEF-C9DA2	84	F	2020-05-25	2020	22	0.962	B.1.1.141	False	False	V2-GUNLT	28	35	unextracted
SHEF-C64DD	65	F	2020-05-26	2020	22	0.997	B.1.1.141	False	False	V2-GUNLT	24	33	unextracted
SHEF-CEA88	22	F	2020-05-26	2020	22	0.988	B.1.1.141	False	False	V2-GUNLT	25	36	unextracted
SHEF-C1241	70	F	2020-05-25	2020	22	0.971	B.1.160.1	False	False	V2-GUNLT	28	41	unextracted
SHEF-C9EDC	90	M	2020-05-26	2020	22	0.962	B.1.1.86	False	False	V2-GUNLT	28	34	unextracted
SHEF-C11CC	93	M	2020-05-26	2020	22	0.953	B.1.1.86	False	False	V2-GUNLT	22	30	unextracted
SHEF-D22A7	83	F	2020-05-26	2020	22	0.981	B.1.160.1	False	False	V2-GUNLT	28	37	unextracted
SHEF-CD7A0						0.99	B.1.1.141	False	False	V2-GUNLT
SHEF-C6E93	43	F	2020-05-27	2020	22	0.997	B.1.160.1	False	False	V2-GUNLT	21	27	unextracted
SHEF-C4ABF	53	F	2020-05-27	2020	22	0.953	B.1.1.141	False	False	V2-GUNLT	26	33	unextracted
SHEF-D0036	80	F	2020-05-26	2020	22	0.972	B.1.75	False	False	V2-GUNLT	25	35	unextracted
SHEF-D2C03	81	M	2020-05-26	2020	22	0.953	B.1.75	False	False	V2-GUNLT	27	40	unextracted
SHEF-C51F5	74	F	2020-05-27	2020	22	0.997	B.1.1	False	False	V2-GUNLT	26	34	unextracted
SHEF-D281E	39	F	2020-05-27	2020	22	0.997	B.1.1.141	False	False	V2-GUNLT	21	29	unextracted
SHEF-C8E91	79	F	2020-05-27	2020	22	0.987	B.1.160.1	False	False	V2-GUNLT	26	31	unextracted
SHEF-CDD62	88	M	2020-05-27	2020	22	0.997	B.1.160.1	False	False	V2-GUNLT	26	33	unextracted
SHEF-C9FCA	90	F	2020-05-27	2020	22	0.99	B.1.160.1	False	False	V2-GUNLT	27	32	unextracted
SHEF-CBAD6	66	M	2020-05-27	2020	22	0.997	B.1.160.1	False	False	V2-GUNLT	30	39	unextracted
SHEF-D186A	70	F	2020-05-27	2020	22	0.99	B.1.160.1	False	False	V2-GUNLT	28	38	unextracted
SHEF-D0C8D	93	F	2020-05-27	2020	22	0.99	B.1.160.1	False	False	V2-GUNLT	28	38	unextracted
SHEF-CE39C	78	F	2020-05-27	2020	22	0.997	B.1.160.1	False	False	V2-GUNLT	43		unextracted
SHEF-C0FE1	33	F	2020-05-27	2020	22	0.997	B.1.1.141	False	False	V2-GUNLT	36	44	unextracted
SHEF-D1EB3	81	M	2020-05-27	2020	22	0.997	B.1.1.141	False	False	V2-GUNLT	30	41	unextracted
SHEF-D2456	91	M	2020-05-27	2020	22	0.997	B.1.1	False	False	V2-GUNLT	25	30	unextracted
SHEF-C4A64	21	F	2020-05-28	2020	22	0.962	B.1.1.141	False	False	V2-GUNLT	21	26	unextracted
SHEF-C4439	52	F	2020-05-28	2020	22	0.989	B.1.98	False	False	V2-GUNLT	33		unextracted
SHEF-D07C8	76	F	2020-05-28	2020	22	0.972	B.1.108	False	False	V2-GUNLT	34		unextracted
SHEF-CE11A	30	M	2020-05-28	2020	22	0.997	B.1.1.141	False	False	V2-GUNLT	28	43	unextracted
SHEF-C3D8A	58	M	2020-05-28	2020	22	0.997	B.1.1.106	False	False	V2-GUNLT	23	34	unextracted
SHEF-C2161	57	M	2020-05-28	2020	22	0.99	B.1.98	False	False	V2-GUNLT	31	44	unextracted
SHEF-C8B7C	24	F	2020-05-28	2020	22	0.997	B.1.1.141	False	False	V2-GUNLT	29	42	unextracted
SHEF-CAC3B	26	F	2020-08-25	2020	35	0.997	B.1.1.37	False	True	V2-GUNLT			unextracted	1135
SHEF-CF79F	76	M	2020-08-24	2020	35	0.997	B.1.1.37	False	False	V2-GUNLT			unextracted	1134
SHEF-CB177	47	M	2020-05-29	2020	22	0.972	B.1.1.141	False	False	V2-GUNLT	34		unextracted
SHEF-C52E3	88	M	2020-05-29	2020	22	0.962	B.1.1.141	False	False	V2-GUNLT	26	38	unextracted
SHEF-C0998	54	F	2020-05-29	2020	22	0.997	B.1.160.1	False	False	V2-GUNLT	34		unextracted
SHEF-CBC0D	84	F	2020-05-30	2020	22	0.962	B.1.1	False	False	V2-GUNLT	26	33	unextracted
SHEF-C93DD	30	F	2020-05-30	2020	22	0.962	B.1.1.141	False	False	V2-GUNLT	24	31	unextracted
SHEF-CCCB1	44	F	2020-05-30	2020	22	0.99	B.1.1.141	False	False	V2-GUNLT	34		unextracted
SHEF-C3E96	40	F	2020-08-22	2020	34	0.953	B.1.36.17	False	False	V2-GUNLT			unextracted	1078
SHEF-C21F8	71	M	2020-05-30	2020	22	0.962	B.1	False	False	V2-GUNLT	30	44	unextracted
SHEF-CFA5A	85	M	2020-05-19	2020	21	0.907	C.9	False	False	V2-GUNLT	32		unextracted
SHEF-CE43F	9	F	2020-05-30	2020	22	0.962	B.1.1.141	False	False	V2-GUNLT	24	33	unextracted
SHEF-C6EB1	60	M	2020-05-30	2020	22	0.997	B.1.108	False	False	V2-GUNLT	24		unextracted
SHEF-CB4F6	83	M	2020-05-30	2020	22	0.99	B.1.1.106	False	False	V2-GUNLT	31		unextracted
SHEF-C1311	66	M	2020-05-29	2020	22	0.99	B.1.160.1	False	False	V2-GUNLT	23	30	unextracted
SHEF-C77D3	80	F	2020-05-18	2020	21	0.98	B.1.1.41	False	False	V2-GUNLT	32		unextracted
SHEF-CF5E0	50	M	2020-05-19	2020	21	0.99	B.1	False	False	V2-GUNLT	26	42	unextracted
SHEF-D232C	63	F	2020-05-18	2020	21	0.989	B.1.1.1	False	False	V2-GUNLT	22	32	unextracted
SHEF-C6F45	29	F	2020-05-19	2020	21	0.997	B.1.1	False	False	V2-GUNLT	20	29	unextracted
SHEF-C6CF3	79	F	2020-05-30	2020	22	0.984	B.1.1.1	False	False	V2-GUNLT	25	32	unextracted
SHEF-C13B7	41	M	2020-05-19	2020	21	0.997	B.1.173	False	False	V2-GUNLT	19	28	unextracted
SHEF-C4CB9	26	F	2020-05-19	2020	21	0.997	B.1.173	False	False	V2-GUNLT	17	26	unextracted
SHEF-D00AF	42	F	2020-05-19	2020	21	0.988	B.1.1	False	False	V2-GUNLT	16	24	unextracted
SHEF-CE1A1	50	F	2020-05-19	2020	21	0.997	B.1.1.171	False	False	V2-GUNLT	22	39	unextracted
SHEF-D1BF8	65	M	2020-05-20	2020	21	0.962	B.1.108	False	False	V2-GUNLT	26	37	unextracted
SHEF-D2544	16	F	2020-07-10	2020	28	0.928	B.1.1.37	False	False	V2-GUNLT			unextracted	1128
SHEF-D30E8	21	F	2020-07-10	2020	28	0.902	B.1.1.37	False	False	V2-GUNLT			unextracted	1045
SHEF-CFD60	42	M	2020-07-17	2020	29	0.953	B.1.1.4	False	False	V2-GUNLT	17	24	unextracted
SHEF-CD3D9	53	M	2020-07-09	2020	28	0.91	B.1.1.37	False	False	V2-GUNLT			unextracted	1109
SHEF-CD175	2	F	2020-07-03	2020	27	0.972	B.1.1	False	False	V2-GUNLT			unextracted	1093
SHEF-C61D6	95	F	2020-08-17	2020	34	0.99	B.1.1.37	False	False	V2-GUNLT	24	34	unextracted
SHEF-C52A7	14	M	2020-07-06	2020	28	0.99	B.1.1.1	False	False	V2-GUNLT	32	24	unextracted
SHEF-CBDEC	15	F	2020-07-10	2020	28	0.99	B.1.1.37	False	False	V2-GUNLT			unextracted	1104
SHEF-CA767	49	U	2020-08-15	2020	33	0.974	B.1.1.138	False	False	V2-GUNLT	21	30	unextracted
SHEF-CAFAB	38	F	2020-07-14	2020	29	0.98	B.1.1.1	False	False	V2-GUNLT			unextracted	1123
SHEF-CF4A7	39	M	2020-07-14	2020	29	0.98	B.1.1.1	False	False	V2-GUNLT			unextracted	1157
SHEF-C9D57	38	M	2020-08-15	2020	33	0.997	B.1.1.37	False	False	V2-GUNLT			unextracted	1120
SHEF-CA5A9	24	F	2020-08-11	2020	33	0.962	B.1.1.37	False	False	V2-GUNLT			unextracted	1111
SHEF-CF9E4	28	M	2020-08-11	2020	33	0.997	B.1.1.37	False	False	V2-GUNLT			unextracted	1093
SHEF-CA327	29	F	2020-08-11	2020	33	0.988	B.1.1.151	False	False	V2-GUNLT			unextracted	1097
SHEF-D1D5C	94	M	2020-08-11	2020	33	0.925	B.1.1.37	False	False	V2-GUNLT	23	29	unextracted
SHEF-C341C	33	F	2020-08-11	2020	33	0.943	B.1.1.37	False	False	V2-GUNLT	35	40	unextracted
SHEF-C772E	77	M	2020-08-10	2020	33	0.953	B.1.1.141	False	False	V2-GUNLT			unextracted	1127
SHEF-D16F7	52	F	2020-08-10	2020	33	0.997	B.1.1.37	False	False	V2-GUNLT	34		unextracted
SHEF-D2F64	32	F	2020-08-08	2020	32	0.988	B.1.1.141	False	False	V2-GUNLT			unextracted	1129
SHEF-CA0C6						0.996	B.1.1.1	False	False	V2-GUNLT
SHEF-CCB1E	29	F	2020-07-30	2020	31	0.97	B.1.1.37	False	True	V2-GUNLT	29		unextracted
SHEF-C3AED	21	F	2020-07-30	2020	31	0.997	B.1.1.227	False	True	V2-GUNLT			unextracted	1042
SHEF-C66B9	87	F	2020-07-26	2020	30	0.989	B.1.1.1	False	False	V2-GUNLT	25	36	unextracted
SHEF-C5456	27	M	2020-07-21	2020	30	0.989	B.1.1.1	False	False	V2-GUNLT			unextracted	1168
SHEF-C33B5	35	F	2020-07-21	2020	30	0.997	B.1.1.37	False	False	V2-GUNLT			unextracted	1146
SHEF-D1ED1	16	F	2020-07-21	2020	30	0.933	B.1.1.1	False	False	V2-GUNLT			unextracted	1153
SHEF-C94F8	2	M	2020-07-21	2020	30	0.962	B.1.1.37	False	False	V2-GUNLT			unextracted	1145
SHEF-D02B8	10	M	2020-07-21	2020	30	0.952	B.1.1.37	False	False	V2-GUNLT			unextracted	1110
SHEF-CA891	14	F	2020-07-21	2020	30	0.982	B.1.1.1	False	False	V2-GUNLT			unextracted	1154
SHEF-C50E9	15	M	2020-07-21	2020	30	0.989	B.1.1.1	False	False	V2-GUNLT			unextracted	1141
SHEF-C20EC	85	F	2020-08-06	2020	32	0.972	B.1.1.1	False	False	V2-GUNLT			unextracted	1028
SHEF-CEAF1	41	M	2020-08-04	2020	32	0.978	B.1.1.37	False	False	V2-GUNLT			unextracted	1078
SHEF-C80E6	22	F	2020-08-03	2020	32	0.972	B.1.1.37	False	False	V2-GUNLT	37		unextracted
SHEF-CFBC0	81	M	2020-08-02	2020	31	0.997	B.1.1.37	True	False	V2-GUNLT			unextracted	1109
SHEF-C71F3	70	M	2020-07-30	2020	31	0.997	B.1.1.37	False	False	V2-GUNLT			unextracted	1085
SHEF-C0D41	27	M	2020-07-30	2020	31	0.997	B.1.1.37	False	False	V2-GUNLT			unextracted	1089
SHEF-CAF50	62	M	2020-07-25	2020	30	0.938	B.1	False	False	V2-GUNLT			unextracted	1086
SHEF-C2B27	59	F	2020-07-24	2020	30	0.97	B.1.1.1	False	True	V2-GUNLT			unextracted	1144
SHEF-C0D9C	86	M	2020-07-23	2020	30	0.962	B.1.1.1	False	False	V2-GUNLT			unextracted	1131
SHEF-C9ECD	34	M	2020-07-23	2020	30	0.953	B.1.1.171	False	False	V2-GUNLT	30		unextracted
SHEF-D0652	86	M	2020-07-21	2020	30	0.963	B.1.1.1	False	False	V2-GUNLT			unextracted	1086
SHEF-CF489	38	F	2020-07-20	2020	30	0.982	B.1.1.1	False	False	V2-GUNLT			unextracted	1086
SHEF-D12F3						0.908	B.1.1.1	False	False	V2-GUNLT
SHEF-C49B2	40	M	2020-07-19	2020	29	0.927	B.1.1	False	False	V2-GUNLT	33		unextracted
SHEF-C75E8	68	F	2020-07-18	2020	29	0.954	B.4	False	False	V2-GUNLT	30		unextracted
SHEF-D04B2	54	F	2020-07-14	2020	29	0.908	B.1.1.37	False	False	V2-GUNLT	35	39	unextracted
SHEF-C6051	29	M	2020-07-12	2020	28	0.997	B.1.1.37	False	False	V2-GUNLT	29	40	unextracted
SHEF-CDC83	43	M	2020-07-10	2020	28	0.997	B.1.1.37	False	True	V2-GUNLT			unextracted	1066
SHEF-CDA10						0.997	B.1.1.37	False	False	V2-GUNLT
SHEF-CDAA7						0.997	B.1.1.37	False	False	V2-GUNLT
SHEF-D285A	25	M	2020-07-06	2020	28	0.997	B.1.1.37	False	False	V2-GUNLT			unextracted	1108
SHEF-CFED6	50	F	2020-05-04	2020	19	0.989	B.1.1.1	False	True	V2-GUNLT	22	33	unextracted
SHEF-CFD06	40	M	2020-05-04	2020	19	0.989	B.1.1.1	False	True	V2-GUNLT	22	29	unextracted
SHEF-CE147	27	F	2020-05-05	2020	19	0.997	B.1.160.1	False	True	V2-GUNLT	20	30	unextracted
SHEF-CD913	46	F	2020-05-06	2020	19	0.98	B.1.1.1	False	False	V2-GUNLT	21	30	unextracted
SHEF-CA55E	25	M	2020-05-05	2020	19	0.989	B.1.1.1	False	True	V2-GUNLT	31		unextracted
SHEF-CA275	43	F	2020-07-04	2020	27	0.997	B.1.1.37	False	True	V2-GUNLT			unextracted	914
SHEF-C17D9	44	F	2020-07-01	2020	27	0.997	B.1.1.37	False	False	V2-GUNLT			unextracted	1074
SHEF-C5939	25	M	2020-05-08	2020	19	0.972	B.1	False	True	V2-GUNLT	27	33	unextracted
SHEF-C5016	91	F	2020-05-09	2020	19	0.945	B.1.1.1	False	False	V2-GUNLT	29	34	unextracted
SHEF-C3E87	75	M	2020-05-07	2020	19	0.982	B.1.1.1	False	False	V2-GUNLT	28		unextracted
SHEF-D0E69	96	F	2020-04-30	2020	18	0.997	B.1.75	False	False	V2-GUNLT	20	29	unextracted
SHEF-C1A85	88	M	2020-05-05	2020	19	0.955	B.1.1.1	False	False	V2-GUNLT	32		unextracted
SHEF-CB12C	78	M	2020-05-03	2020	18	0.964	B.1.1.1	False	False	V2-GUNLT	29		unextracted
SHEF-C56E7	39	M	2020-04-29	2020	18	0.98	B.1.1	False	True	V2-GUNLT	32		unextracted
SHEF-D1CF5	49	F	2020-04-29	2020	18	0.99	B.1.1.1	False	True	V2-GUNLT	31		unextracted
SHEF-C37E6	36	M	2020-05-08	2020	19	0.964	B.1.1.1	False	True	V2-GUNLT	33		unextracted
SHEF-D028B	80	M	2020-04-29	2020	18	0.988	B.1.1.1	False	False	V2-GUNLT	18	29	unextracted
SHEF-D0ED2	96	M	2020-05-05	2020	19	0.982	B.1.1.1	False	False	V2-GUNLT	32		unextracted
SHEF-C1742	65	M	2020-05-03	2020	18	0.997	B.1.1.141	False	False	V2-GUNLT	17	27	unextracted
SHEF-C6EFD	41	F	2020-04-29	2020	18	0.997	B.1.75	False	False	V2-GUNLT	24	32	unextracted
SHEF-CB4E7	67	F	2020-05-03	2020	18	0.964	B.1.1.1	False	False	V2-GUNLT	25	33	unextracted
SHEF-CDF6C	87	F	2020-04-29	2020	18	0.997	B.1	False	False	V2-GUNLT	23	32	unextracted
SHEF-D28B4	23	F	2020-05-07	2020	19	0.982	B.1.1.1	False	True	V2-GUNLT	30	43	unextracted
SHEF-C200A	34	M	2020-05-08	2020	19	0.997	B.1.160.1	False	True	V2-GUNLT	22	28	unextracted
SHEF-CE7BE	51	F	2020-05-08	2020	19	0.988	B.1.1.1	False	True	V2-GUNLT	24	29	unextracted
SHEF-C1C43	83	F	2020-05-06	2020	19	0.996	B.1.229	False	False	V2-GUNLT	21	29	unextracted
SHEF-CFA78	22	F	2020-05-06	2020	19	0.97	B.1.1	False	True	V2-GUNLT	23	31	unextracted
SHEF-CFF6A	84	M	2020-05-07	2020	19	0.982	B.1.1.1	False	False	V2-GUNLT	30	42	unextracted
SHEF-C8F16	30	F	2020-05-07	2020	19	0.997	B.1.1.1	False	True	V2-GUNLT	25	35	unextracted
SHEF-C7D3B	83	F	2020-05-05	2020	19	0.989	B.1.1.1	False	False	V2-GUNLT	25		unextracted
SHEF-C5E58	22	M	2020-05-05	2020	19	0.989	B.1.1.1	False	True	V2-GUNLT	20	29	unextracted
SHEF-C98ED	84	F	2020-05-04	2020	19	0.973	B.1.1.1	False	False	V2-GUNLT	32		unextracted
SHEF-C36AD	63	F	2020-05-04	2020	19	0.997	B.1.5	False	True	V2-GUNLT	23	32	unextracted
SHEF-C2107	40	F	2020-05-04	2020	19	0.997	B.1.1	False	True	V2-GUNLT	19	29	unextracted
SHEF-CA257	83	F	2020-05-13	2020	20	0.997	B.1.1.1	False	False	V2-GUNLT	21	28	extracted
SHEF-C5EB2	33	F	2020-04-29	2020	18	0.997	B.1.160.1	False	True	V2-GUNLT	23	31	unextracted
SHEF-CEC82	62	F	2020-05-07	2020	19	0.98	B.1.1.1	False	False	V2-GUNLT	21	30	unextracted
SHEF-D1958	50	M	2020-05-08	2020	19	0.989	B.1.1.1	False	True	V2-GUNLT	25	36	unextracted
SHEF-C4E4A	28	F	2020-04-29	2020	18	0.964	B.1.1.1	False	True	V2-GUNLT	32		unextracted
SHEF-C17CA	30	M	2020-05-06	2020	19	0.989	B.1.1.1	False	True	V2-GUNLT	18	27	unextracted
SHEF-CE3C9	23	F	2020-05-07	2020	19	0.987	B.1.1.140	False	True	V2-GUNLT	25	34	unextracted
SHEF-CB450	60	M	2020-05-07	2020	19	0.989	B.1.1.1	False	True	V2-GUNLT	24	32	unextracted
SHEF-C73DF	45	F	2020-05-06	2020	19	0.997	B.1.1	False	True	V2-GUNLT	26	38	unextracted
SHEF-C6F09	24	F	2020-05-05	2020	19	0.982	B.1.1.1	False	True	V2-GUNLT	24	34	unextracted
SHEF-C6561	24	F	2020-05-06	2020	19	0.996	B.1.1.279	False	True	V2-GUNLT	26	34	unextracted
SHEF-C63B2	30	F	2020-05-06	2020	19	0.989	B.1.1.1	False	True	V2-GUNLT	20	26	unextracted
SHEF-D0D11	24	F	2020-05-05	2020	19	0.997	B.1.1.154	False	True	V2-GUNLT	24	34	unextracted
SHEF-C5D88	80	M	2020-05-04	2020	19	0.972	B.1.1.1	False	False	V2-GUNLT	32		unextracted
SHEF-C5571	44	M	2020-05-04	2020	19	0.997	B.1.1.1	False	True	V2-GUNLT	28		unextracted
SHEF-C6358	46	F	2020-05-04	2020	19	0.989	B.1.1.1	False	True	V2-GUNLT	29		unextracted
SHEF-D2EC1	57	F	2020-05-15	2020	20	0.996	B.1.1.1	False	True	V2-GUNLT	26	38	unextracted
SHEF-CF0C1	36	M	2020-05-14	2020	20	0.987	B.1.1.1	False	True	V2-GUNLT	28	37	unextracted
SHEF-C49FE	75	M	2020-05-13	2020	20	0.972	B.1.1.1	False	False	V2-GUNLT	30	36	unextracted
SHEF-CDBB3	87	M	2020-05-11	2020	20	0.98	B.1.1.1	False	False	V2-GUNLT	28	39	unextracted
SHEF-C8FE9	49	F	2020-05-18	2020	21	0.988	B.1.1.1	False	False	V2-GUNLT	24	34	unextracted
SHEF-CBFB9	30	F	2020-05-12	2020	20	0.997	B.1.1.1	False	True	V2-GUNLT	27	38	unextracted
SHEF-C134E	73	M	2020-05-12	2020	20	0.987	B.1.160.1	False	False	V2-GUNLT	29	36	unextracted
SHEF-C2C9D	26	M	2020-05-22	2020	21	0.997	B.1.1.1	False	True	V2-GUNLT	22	30	unextracted
SHEF-D0B26	56	F	2020-05-13	2020	20	0.979	B.1.1.1	False	True	V2-GUNLT	32		unextracted
SHEF-D0555	39	M	2020-06-27	2020	26	0.952	B.1.1.1	False	False	V2-GUNLT			unextracted	1017
SHEF-C8A7F	28	F	2020-06-25	2020	26	0.906	B.1.1.37	False	True	V2-GUNLT	28	38	unextracted
SHEF-C1DD7	48	F	2020-06-22	2020	26	0.964	B.1.1.1	False	True	V2-GUNLT	25	33	unextracted
SHEF-CB256	43	M	2020-05-18	2020	21	0.989	B.1.1.1	False	True	V2-GUNLT	21	28	unextracted
SHEF-D2FA0	23	F	2020-05-16	2020	20	0.973	B.1.1.1	False	True	V2-GUNLT	36		unextracted
SHEF-C4369	35	F	2020-05-17	2020	20	0.988	B.1.1.1	False	False	V2-GUNLT	22	30	unextracted
SHEF-C5034	72	M	2020-05-18	2020	21	0.987	B.1.1	False	False	V2-GUNLT	22	30	unextracted
SHEF-D33D0	60	M	2020-05-21	2020	21	0.997	B.1	False	False	V2-GUNLT	28	39	unextracted
SHEF-CC413	74	F	2020-05-16	2020	20	0.98	B.1.1.1	False	False	V2-GUNLT	19	26	unextracted
SHEF-C2C24	35	M	2020-05-18	2020	21	0.987	B.1.1.37	False	True	V2-GUNLT	19	27	unextracted
SHEF-D0090	64	F	2020-05-05	2020	19	0.963	B.1.1.1	False	True	V2-GUNLT	21	30	unextracted
SHEF-CDB3B	67	F	2020-06-22	2020	26	0.962	B.1.1.37	False	False	V2-GUNLT			unextracted	1109
SHEF-CA9F8	37	M	2020-06-21	2020	25	0.997	B.1.1.37	False	False	V2-GUNLT	31	41	unextracted
SHEF-C2E3D	43	M	2020-06-25	2020	26	0.989	B.1.1.44	False	False	V2-GUNLT			unextracted	1064
SHEF-CD069	35	F	2020-06-21	2020	25	0.997	B.1.1.37	False	False	V2-GUNLT			unextracted	998
SHEF-C2750	54	M	2020-06-23	2020	26	0.962	B.1.1.171	False	False	V2-GUNLT	36		unextracted
SHEF-C3FFD	51	M	2020-06-24	2020	26	0.976	B.1.1.1	False	False	V2-GUNLT			unextracted	1103
SHEF-C7D2C	1	F	2020-06-26	2020	26	0.979	B.1.1.37	False	True	V2-GUNLT			unextracted	1059
SHEF-C423F	21	F	2020-06-24	2020	26	0.962	B.1.1.37	False	True	V2-GUNLT			unextracted	1088
SHEF-C143C	58	M	2020-06-29	2020	27	0.969	B.1.160.1	False	False	V2-GUNLT			unextracted	1007
SHEF-C776A	74	M	2020-06-29	2020	27	0.96	B.1.1.1	False	False	V2-GUNLT			unextracted	1127
SHEF-D2984	57	F	2020-06-28	2020	26	0.987	B.1.1.37	False	True	V2-GUNLT			unextracted	1082
SHEF-CA970	27	F	2020-05-21	2020	21	0.997	B.1.1	False	True	V2-GUNLT	23	31	unextracted
SHEF-C0DC9	94	M	2020-05-17	2020	20	0.988	B.1.1	False	False	V2-GUNLT	25		unextracted
SHEF-C4017	30	F	2020-05-18	2020	21	0.98	B.1.1.1	False	False	V2-GUNLT	30		unextracted
SHEF-D034C	53	F	2020-05-22	2020	21	0.982	B.1.1	False	True	V2-GUNLT	25	38	unextracted
SHEF-C6570	49	M	2020-05-18	2020	21	0.969	B.1.1.137	False	True	V2-GUNLT	32		unextracted
SHEF-CCEBB	55	F	2020-05-16	2020	20	0.98	B.1.1.1	False	True	V2-GUNLT	26	34	unextracted
SHEF-CC3AD	84	M	2020-05-16	2020	20	0.969	B.1	False	False	V2-GUNLT	32		unextracted
SHEF-CCAD5	46	M	2020-05-14	2020	20	0.988	B.1.108	False	False	V2-GUNLT	33	41	unextracted
SHEF-C8D1C	69	F	2020-05-21	2020	21	0.997	B.1.1.37	False	False	V2-GUNLT	24	32	unextracted
SHEF-C578A	28	M	2020-05-22	2020	21	0.997	B.1.1	False	True	V2-GUNLT	20	29	unextracted
SHEF-C7C89	52	F	2020-06-08	2020	24	0.961	B.1.1.37	False	True	V2-GUNLT	34	39	unextracted
SHEF-C5B9D	74	M	2020-06-07	2020	23	0.997	B.1.160.1	False	False	V2-GUNLT	17	24	unextracted
SHEF-CAB7A	37	F	2020-06-07	2020	23	0.997	B.1.1.37	False	True	V2-GUNLT	24	32	unextracted
SHEF-C185E	23	M	2020-06-12	2020	24	0.93	B.1.1.1	False	True	V2-GUNLT	41		unextracted
SHEF-C61E5	81	F	2020-06-09	2020	24	0.997	B.1.1	False	False	V2-GUNLT	22	32	unextracted
SHEF-C63C1	73	F	2020-04-24	2020	17	0.99	B.1	False	False	V2-GUNLT	33		unextracted
SHEF-C8EFB	79	M	2020-04-24	2020	17	0.982	B.1.1.1	False	False	V2-GUNLT	31	38	unextracted
SHEF-D29A2	23	F	2020-04-25	2020	17	0.99	B.1.1	False	True	V2-GUNLT	32	40	unextracted
SHEF-C7EA1	80	F	2020-04-23	2020	17	0.982	B.1.1.1	False	False	V2-GUNLT	27	32	unextracted
SHEF-D125D	55	F	2020-04-23	2020	17	0.997	B.1	False	True	V2-GUNLT	28	36	unextracted
SHEF-C7524	59	M	2020-05-15	2020	20	0.987	B.1	False	False	V2-GUNLT	34		unextracted
SHEF-C4D98	42	F	2020-05-15	2020	20	0.997	B.1.1	False	True	V2-GUNLT	34		unextracted
SHEF-C11EA	24	F	2020-05-13	2020	20	0.987	B.1	False	False	V2-GUNLT	35		unextracted
SHEF-CC6B3	35	F	2020-05-18	2020	21	0.98	B.1.1.1	False	True	V2-GUNLT	29		unextracted
SHEF-C6AAE	26	F	2020-05-19	2020	21	0.981	B.1.1.1	False	True	V2-GUNLT	33		unextracted
SHEF-C3625	21	F	2020-05-14	2020	20	0.98	B.1.1.1	False	False	V2-GUNLT	29		unextracted
SHEF-C432D	56	F	2020-05-21	2020	21	0.973	B.1.1.1	False	True	V2-GUNLT	25	30	extracted
SHEF-C11F9	30	M	2020-05-20	2020	21	0.935	B.1	False	False	V2-GUNLT	31	40	extracted
SHEF-C28D5	40	F	2020-05-17	2020	20	0.98	B.1.1.1	False	True	V2-GUNLT	20	30	unextracted
SHEF-C568D	93	F	2020-05-13	2020	20	0.997	B.1.160.1	False	False	V2-GUNLT	23	30	unextracted
SHEF-CF9D5	84	F	2020-05-11	2020	20	0.98	B.1.1.1	False	False	V2-GUNLT	24	37	unextracted
SHEF-CDC47	59	F	2020-05-28	2020	22	0.997	B.1	False	True	V2-GUNLT			unextracted	1156
SHEF-C57F3	24	F	2020-05-15	2020	20	0.973	B.1.1.1	False	True	V2-GUNLT	23	30	unextracted
SHEF-CD98C	37	F	2020-05-19	2020	21	0.963	B.1.1.1	False	True	V2-GUNLT	24	37	unextracted
SHEF-CFF79	97	M	2020-05-14	2020	20	0.909	B.1.1.1	False	False	V2-GUNLT	34		unextracted
SHEF-C99F9	81	F	2020-05-13	2020	20	0.98	B.1.160.1	False	False	V2-GUNLT	23	33	unextracted
SHEF-C623D	85	F	2020-05-11	2020	20	0.997	B.1.1	False	False	V2-GUNLT	18	28	unextracted
SHEF-CB2FC	58	F	2020-05-22	2020	21	0.982	B.1.1.1	False	False	V2-GUNLT	25	36	unextracted
SHEF-C94BC	87	M	2020-05-21	2020	21	0.988	B.1.1	False	False	V2-GUNLT	25	32	unextracted
SHEF-C3081	62	F	2020-06-04	2020	23	0.962	B.1.1.37	False	False	V2-GUNLT			unextracted	1158
SHEF-C40DB	84	F	2020-06-01	2020	23	0.989	B.1.1.279	False	False	V2-GUNLT			unextracted	1012
SHEF-CB06B	60	M	2020-05-29	2020	22	0.989	B.1.1.1	False	False	V2-GUNLT			unextracted	1078
SHEF-CACFF	59	M	2020-05-16	2020	20	0.963	B.1.1.1	False	False	V2-GUNLT	29	40	unextracted
SHEF-C38A7	48	F	2020-05-16	2020	20	0.99	B.1.1	False	True	V2-GUNLT	27	35	unextracted
SHEF-C1E7A	14	M	2020-06-05	2020	23	0.99	B.1.1.37	False	True	V2-GUNLT			unextracted	1192
SHEF-D1E77	40	F	2020-05-29	2020	22	0.989	B.1.1.1	False	True	V2-GUNLT			unextracted	1120
SHEF-C1038	53	M	2020-06-06	2020	23	0.997	B.1.1.37	False	False	V2-GUNLT			unextracted	1031
SHEF-CA4AC	52	M	2020-06-10	2020	24	0.99	B.1.1.37	False	False	V2-GUNLT			unextracted	1139
SHEF-CAB6B	43	M	2020-06-10	2020	24	0.935	B.1	False	False	V2-GUNLT			unextracted	1154
SHEF-C573F	60	F	2020-06-24	2020	26	0.964	B.1.1.1	False	True	V2-GUNLT	28	37	unextracted
SHEF-CC3E9	31	F	2020-06-20	2020	25	0.98	B.1.160.1	False	True	V2-GUNLT	29	42	unextracted
SHEF-C3E2D	43	M	2020-06-05	2020	23	0.997	B.1.1.37	False	False	V2-GUNLT			unextracted	1069
SHEF-CC98D	26	F	2020-06-02	2020	23	0.971	B.1.1.1	False	True	V2-GUNLT			unextracted	1013
SHEF-C9847	26	F	2020-06-11	2020	24	0.997	B.1.1.37	False	True	V2-GUNLT			unextracted	987
SHEF-C9B7B	51	M	2020-06-06	2020	23	0.965	B.1	False	False	V2-GUNLT			unextracted	1015
SHEF-C7876	54	M	2020-06-15	2020	25	0.997	B.1.1.1	False	True	V2-GUNLT			unextracted	1129
SHEF-C54DE	88	M	2020-06-10	2020	24	0.997	B.1.1.1	False	False	V2-GUNLT			unextracted	1013
SHEF-CAEDB	59	M	2020-06-12	2020	24	0.924	B.1.1.1	False	False	V2-GUNLT	34		unextracted
SHEF-C2820	26	M	2020-06-10	2020	24	0.93	B.1.1.37	False	False	V2-GUNLT			unextracted	1175
SHEF-C8A8E	84	F	2020-06-10	2020	24	0.997	B.1.1.1	False	False	V2-GUNLT			unextracted	1158
SHEF-CCBC3	87	F	2020-06-10	2020	24	0.989	B.1.1.1	False	False	V2-GUNLT			unextracted	1119
SHEF-C84F9	86	M	2020-06-13	2020	24	0.997	B.1.1.1	False	False	V2-GUNLT			unextracted	1095
SHEF-C44FD	46	F	2020-06-12	2020	24	0.997	B.1.1.1	False	True	V2-GUNLT			unextracted	1104
SHEF-CFD7F	24	F	2020-06-13	2020	24	0.997	B.1.108	False	True	V2-GUNLT			unextracted	1115
SHEF-C972C	81	M	2020-06-14	2020	24	0.98	B.1.1.1	False	False	V2-GUNLT	27	40	unextracted
SHEF-D0EA5	65	F	2020-05-04	2020	19	0.989	B.1.1.1	False	True	V2-GUNLT	38		unextracted
SHEF-C8945	66	M	2020-06-19	2020	25	0.997	B.1.160.1	False	False	V2-GUNLT			unextracted	1025
SHEF-C7630	29	M	2020-06-15	2020	25	0.997	B.1.1.1	False	True	V2-GUNLT			unextracted	1135
SHEF-C5D1F	27	F	2020-06-19	2020	25	0.997	B.1.1.37	False	False	V2-GUNLT			unextracted	1016
SHEF-C6ACC	79	F	2020-05-05	2020	19	0.949	B.31	False	False	V2-GUNLT	36		unextracted
SHEF-C5465	30	F	2020-06-16	2020	25	0.972	B.1.75	False	False	V2-GUNLT			unextracted	1104
SHEF-CC255	55	F	2020-06-15	2020	25	0.997	B.1.1	False	False	V2-GUNLT			unextracted	1122
SHEF-D03E2	27	F	2020-06-17	2020	25	0.988	B.1.1.141	False	False	V2-GUNLT			unextracted	1033
SHEF-C0D14	64	M	2020-06-18	2020	25	0.972	B.1.1.37	False	False	V2-GUNLT			unextracted	1134
SHEF-C391D	30	M	2020-06-18	2020	25	0.989	B.1.1.171	False	False	V2-GUNLT			unextracted	1150
SHEF-CB53F	50	F	2020-06-19	2020	25	0.997	B.1.1.37	False	False	V2-GUNLT	29	38	unextracted
SHEF-CFFA6	36	M	2020-06-18	2020	25	0.997	B.1.1.37	False	False	V2-GUNLT			unextracted	1126
SHEF-C913D	63	M	2020-06-14	2020	24	0.997	B.1.1.37	False	False	V2-GUNLT			unextracted	1089
SHEF-D03B5	24	F	2020-05-11	2020	20	0.997	B.1.1.1	False	True	V2-GUNLT	25	40	unextracted
SHEF-C783A	53	F	2020-05-12	2020	20	0.973	B.1.1.1	False	True	V2-GUNLT	30	38	unextracted
SHEF-C9E54	37	F	2020-05-11	2020	20	0.989	B.1.1.1	False	True	V2-GUNLT	25	36	unextracted
SHEF-C1830	53	F	2020-05-13	2020	20	0.997	B.1	False	True	V2-GUNLT	19	28	unextracted
SHEF-CD649	83	F	2020-04-22	2020	17	0.997	B.52	False	False	V2-GUNLT	26	33	unextracted
SHEF-CEB3A	86	F	2020-04-26	2020	17	0.99	B.1.1	False	False	V2-GUNLT	30		unextracted
SHEF-D0EE1	47	M	2020-04-25	2020	17	0.973	B.1.1.1	False	True	V2-GUNLT	25	36	unextracted
SHEF-D2A09	57	M	2020-04-26	2020	17	0.997	B.1.1.1	False	False	V2-GUNLT	21	31	unextracted
SHEF-C2116	88	M	2020-04-26	2020	17	0.997	B.1.1	False	False	V2-GUNLT	18	28	unextracted
SHEF-C7481	87	F	2020-04-26	2020	17	0.99	B.1.1	False	False	V2-GUNLT	25	35	unextracted
SHEF-CC4C8	56	M	2020-04-26	2020	17	0.989	B.1.1.1	False	False	V2-GUNLT	24	34	unextracted
SHEF-CA07B	57	F	2020-04-25	2020	17	0.982	B.1.1.1	False	True	V2-GUNLT	33		unextracted
SHEF-D00CD	39	F	2020-04-25	2020	17	0.997	B.1.1	False	True	V2-GUNLT	18	26	unextracted
SHEF-C6974	57	F	2020-04-25	2020	17	0.972	B.1.1.1	False	True	V2-GUNLT	34		unextracted
SHEF-C658F	50	F	2020-04-25	2020	17	0.98	B.1.1	False	True	V2-GUNLT	36		unextracted
SHEF-C2082	52	F	2020-04-24	2020	17	0.99	B.1	False	True	V2-GUNLT	34		unextracted
SHEF-D01D9	32	F	2020-04-24	2020	17	0.99	B.1.1	False	True	V2-GUNLT	33		unextracted
SHEF-CB9AC	32	M	2020-04-24	2020	17	0.989	B.1.1.1	False	True	V2-GUNLT	22	31	unextracted
SHEF-C7032	55	M	2020-04-24	2020	17	0.997	B.1.1	False	True	V2-GUNLT	22	32	unextracted
SHEF-D283C	71	M	2020-04-23	2020	17	0.997	B.40	False	False	V2-GUNLT	24	33	unextracted
SHEF-C54CF	81	F	2020-04-23	2020	17	0.99	B.1.1	False	False	V2-GUNLT	30		unextracted
SHEF-D2368	78	M	2020-04-23	2020	17	0.989	B.1.1.1	False	False	V2-GUNLT	20	28	unextracted
SHEF-CB64B	32	M	2020-04-24	2020	17	0.997	B.1	False	True	V2-GUNLT	24	33	unextracted
SHEF-CCD18	35	F	2020-06-11	2020	24	0.989	B.1.1.1	False	True	V2-GUNLT	34		unextracted
SHEF-C1FFF	52	F	2020-06-11	2020	24	0.979	B.1.1.1	False	True	V2-GUNLT	34		unextracted
SHEF-D1509	63	F	2020-06-08	2020	24	0.997	B.1.1.37	False	False	V2-GUNLT	27	36	unextracted
SHEF-C39FF	41	M	2020-06-08	2020	24	0.962	B.1.1.37	False	False	V2-GUNLT	38		extracted
SHEF-CB168	68	M	2020-06-16	2020	25	0.982	B.1.1.37	False	False	V2-GUNLT	34		unextracted
SHEF-C580F	45	F	2020-06-09	2020	24	0.997	B.1.1.37	False	True	V2-GUNLT	24	33	unextracted
SHEF-CA4CA	81	F	2020-06-09	2020	24	0.989	B.1.1.1	False	False	V2-GUNLT	24	30	unextracted
SHEF-C27E7	28	M	2020-06-12	2020	24	0.982	B.1.1.1	False	True	V2-GUNLT	30		unextracted
SHEF-C9BD5	68	M	2020-06-15	2020	25	0.989	B.1.1.1	False	False	V2-GUNLT	28	36	unextracted
SHEF-C1399	59	F	2020-06-15	2020	25	0.989	B.1.1.1	False	True	V2-GUNLT	27	36	unextracted
SHEF-C566F	49	F	2020-06-15	2020	25	0.974	B.1.160.1	False	True	V2-GUNLT	37		unextracted
SHEF-CD5F1	35	F	2020-06-13	2020	24	0.942	B.1.1.37	False	False	V2-GUNLT	36		unextracted
SHEF-CD9E6	37	M	2020-06-13	2020	24	0.989	B.1.1.1	False	False	V2-GUNLT	22	32	unextracted
SHEF-C2468	42	M	2020-06-15	2020	25	0.982	B.1.1.1	False	False	V2-GUNLT	26	33	unextracted
SHEF-C66F5	38	M	2020-06-15	2020	25	0.955	B.1.1.37	False	False	V2-GUNLT	38		unextracted
SHEF-C31D9	23	F	2020-06-15	2020	25	0.989	B.1.1.1	False	True	V2-GUNLT	25	33	unextracted
SHEF-C2BBE	56	M	2020-06-16	2020	25	0.99	B.1.1.37	False	True	V2-GUNLT	32		unextracted
SHEF-CD166	53	M	2020-06-13	2020	24	0.972	B.1.1.37	False	False	V2-GUNLT	35		unextracted
SHEF-C317F	33	F	2020-06-14	2020	24	0.99	B.1.1.37	False	False	V2-GUNLT	29	39	unextracted
SHEF-D0537	74	M	2020-06-14	2020	24	0.99	B.1.1.37	False	False	V2-GUNLT	27	36	unextracted
SHEF-C72D2	95	M	2020-04-27	2020	18	0.997	B.1.160.1	False	False	V2-GUNLT	24	34	unextracted
SHEF-C674D	74	F	2020-05-20	2020	21	0.997	B.1.1	False	False	V2-GUNLT	26	35	unextracted
SHEF-CAC4A	54	M	2020-05-18	2020	21	0.989	B.1.1.1	False	False	V2-GUNLT	29		unextracted
SHEF-C9926	63	M	2020-05-11	2020	20	0.997	B.1.108	False	False	V2-GUNLT	26	36	unextracted
SHEF-CA71C	68	M	2020-06-03	2020	23	0.997	B.1.160.1	False	False	V2-GUNLT	16	24	unextracted
SHEF-D02F4	90	M	2020-06-04	2020	23	0.989	B.1.1.1	False	False	V2-GUNLT	28	41	unextracted
SHEF-D0DC6	38	M	2020-06-02	2020	23	0.989	B.1.1.1	False	True	V2-GUNLT	32		unextracted
SHEF-CB4C9	47	F	2020-05-20	2020	21	0.988	B.1.1.1	False	True	V2-GUNLT	24	35	unextracted
SHEF-CAF41	28	F	2020-05-12	2020	20	0.979	B.1.1.1	False	True	V2-GUNLT	25	37	unextracted
SHEF-D1563	39	F	2020-06-13	2020	24	0.989	B.1.1.1	False	True	V2-GUNLT	34		unextracted
SHEF-C6CB7	34	M	2020-05-22	2020	21	0.997	B.1.1.37	False	True	V2-GUNLT	23	31	unextracted
SHEF-C8E55	33	U	2020-03-21	2020	12	0.925	B.40	False	True	V2-GUNLT			extracted
SHEF-C730C	25	M	2020-03-20	2020	12	0.997	B.40	False	True	V2-GUNLT			extracted
SHEF-C6446	64	M	2020-03-18	2020	12	0.997	B.3	False	True	V2-GUNLT			extracted
SHEF-D0CE7	25	F	2020-06-14	2020	24	0.989	B.1.1.1	False	True	V2-GUNLT	22	29	unextracted
SHEF-C0F3C	34	F	2020-06-14	2020	24	0.989	B.1.1.1	False	True	V2-GUNLT	24	33	unextracted
SHEF-C9BA8	64	F	2020-03-21	2020	12	0.989	B.1.1.1	False	True	V2-GUNLT			extracted
SHEF-D2A81	23	F	2020-05-22	2020	21	0.989	B.1.1.1	False	True	V2-GUNLT	31		unextracted
SHEF-C5702	39	F	2020-03-18	2020	12	0.997	B.1.1.104	False	True	V2-GUNLT			extracted
SHEF-CFD24	32	M	2020-05-15	2020	20	0.991	B.1.5	False	False	V2-GUNLT	24	33	unextracted
SHEF-CE3D8	58	M	2020-05-11	2020	20	0.98	B.1.1.1	False	False	V2-GUNLT	18	27	unextracted
SHEF-D14EE	28	F	2020-03-21	2020	12	0.997	B.1.1.8	False	True	V2-GUNLT			extracted
SHEF-C4AEC	53	F	2020-06-02	2020	23	0.909	B.1.1.1	False	False	V2-GUNLT	34	38	unextracted
SHEF-C8259	58	F	2020-05-10	2020	19	0.989	B.1.1.1	False	True	V2-GUNLT	26	35	unextracted
SHEF-CDCDE	78	F	2020-05-10	2020	19	0.98	B.1.1.1	False	False	V2-GUNLT	18	26	unextracted
SHEF-D2EB2	20	F	2020-05-10	2020	19	0.972	B.1.1	False	False	V2-GUNLT	29		unextracted
SHEF-C85C9	85	M	2020-05-10	2020	19	0.99	B.1.1	False	False	V2-GUNLT	32		unextracted
SHEF-C4080	79	M	2020-05-11	2020	20	0.988	B.1	False	False	V2-GUNLT	36		unextracted
SHEF-C3D7B	120	F	2020-05-19	2020	21	0.973	B.1.1.1	False	True	V2-GUNLT	28	40	unextracted
SHEF-C7A52	52	F	2020-05-12	2020	20	0.989	B.1.1.1	False	True	V2-GUNLT	24	32	unextracted
SHEF-C95C8	57	F	2020-06-03	2020	23	0.982	B.1.1.1	False	True	V2-GUNLT	25	33	unextracted
SHEF-C621F	45	F	2020-06-02	2020	23	0.98	B.1.1.37	False	False	V2-GUNLT	31	38	unextracted
SHEF-CB05C	59	M	2020-06-03	2020	23	0.99	B.1	False	True	V2-GUNLT	20	27	unextracted
SHEF-CD7CE	94	F	2020-05-09	2020	19	0.99	B.1.1	False	False	V2-GUNLT	31	36	unextracted
SHEF-CDEAB	37	F	2020-06-03	2020	23	0.99	B.1	False	True	V2-GUNLT	27	36	unextracted
SHEF-D321F	68	F	2020-05-10	2020	19	0.997	B.1.1	False	False	V2-GUNLT	21	29	unextracted
SHEF-CC079	81	F	2020-06-03	2020	23	0.99	B.1.160.1	False	False	V2-GUNLT	31	39	unextracted
SHEF-C8FCB	83	F	2020-06-07	2020	23	0.989	B.1.1.1	False	False	V2-GUNLT	24	39	unextracted
SHEF-C57E4	80	F	2020-06-02	2020	23	0.99	B.1.1.37	False	False	V2-GUNLT	30	37	unextracted
SHEF-CD227	34	M	2020-05-10	2020	19	0.989	B.1.1.1	False	True	V2-GUNLT	28		unextracted
SHEF-C7A9E	25	F	2020-05-12	2020	20	0.989	B.1.1.1	False	True	V2-GUNLT	23	31	unextracted
SHEF-C288A	86	F	2020-05-09	2020	19	0.989	B.1.1.1	False	False	V2-GUNLT	23	29	unextracted
SHEF-CBAB8	64	M	2020-05-10	2020	19	0.99	B.1.160.1	False	False	V2-GUNLT	30		unextracted
SHEF-CBCEF	46	M	2020-06-03	2020	23	0.952	B.1.1.37	False	False	V2-GUNLT	34		unextracted
SHEF-CE226	80	F	2020-05-10	2020	19	0.989	B.1.1.1	False	False	V2-GUNLT	22	32	unextracted
SHEF-D3297	34	F	2020-04-29	2020	18	0.997	B.1.1.154	False	True	V2-GUNLT	19	28	unextracted
SHEF-D0A65	84	M	2020-05-05	2020	19	0.926	B.1.1.1	False	False	V2-GUNLT	24	39	unextracted
SHEF-C717B	67	M	2020-05-07	2020	19	0.97	B.1.1	False	False	V2-GUNLT	29		unextracted
SHEF-C3B80	76	M	2020-05-04	2020	19	0.963	B.1.1.1	False	False	V2-GUNLT	31	40	unextracted
SHEF-CA9BC	44	F	2020-05-06	2020	19	0.972	B.1.1.1	False	True	V2-GUNLT	34		unextracted
SHEF-CD63A	28	F	2020-05-05	2020	19	0.98	B.1.1.1	False	True	V2-GUNLT	22	32	unextracted
SHEF-CCFA9	48	F	2020-05-05	2020	19	0.989	B.1.1.1	False	True	V2-GUNLT	21	28	unextracted
SHEF-D17F4	57	F	2020-05-01	2020	18	0.98	B.1.1.1	False	False	V2-GUNLT	19	29	unextracted
SHEF-C823B	60	F	2020-04-29	2020	18	0.989	B.1.1.1	False	True	V2-GUNLT	22	36	unextracted
SHEF-C3F1B	81	M	2020-05-07	2020	19	0.997	B.1	False	False	V2-GUNLT	19	27	unextracted
SHEF-C2969	53	M	2020-05-07	2020	19	0.997	B.1.1	False	True	V2-GUNLT	21	30	unextracted
SHEF-C1EF2	40	M	2020-05-06	2020	19	0.997	B.1.1	False	True	V2-GUNLT	21	30	unextracted
SHEF-CFCDC	48	F	2020-05-06	2020	19	0.989	B.1.1.1	False	False	V2-GUNLT	18	24	unextracted
SHEF-D340A	58	F	2020-05-05	2020	19	0.989	B.1.1.1	False	False	V2-GUNLT	25	34	unextracted
SHEF-D2FFB	46	F	2020-05-04	2020	19	0.981	B.1.1.1	False	True	V2-GUNLT	27	36	unextracted
SHEF-D1062	78	F	2020-04-29	2020	18	0.989	B.1.1.1	False	False	V2-GUNLT	24	33	unextracted
SHEF-C9F15	60	F	2020-05-08	2020	19	0.982	B.1.1.1	False	False	V2-GUNLT	31		unextracted
SHEF-D0FDF	82	M	2020-05-07	2020	19	0.973	B.1.1.1	False	False	V2-GUNLT	26	34	unextracted
SHEF-CAC77	32	F	2020-05-06	2020	19	0.989	B.1.1.1	False	True	V2-GUNLT	20	28	unextracted
SHEF-D1BAD	49	M	2020-05-06	2020	19	0.953	B.1.1.1	False	False	V2-GUNLT	33		unextracted
SHEF-CB6B4	53	F	2020-05-05	2020	19	0.989	B.1.1.1	False	False	V2-GUNLT	21	29	unextracted
SHEF-D2ED0	48	F	2020-05-04	2020	19	0.98	B.1.1.1	False	True	V2-GUNLT	22	30	unextracted
SHEF-CE88E	59	F	2020-05-11	2020	20	0.98	B.1.1.1	False	True	V2-GUNLT	26	32	unextracted
SHEF-CB6E1	48	F	2020-05-09	2020	19	0.972	B.1.1.1	False	True	V2-GUNLT	29	43	unextracted
SHEF-C4C8C	87	M	2020-05-10	2020	19	0.997	B.1.160.1	False	False	V2-GUNLT	20	29	unextracted
SHEF-C89CD	90	M	2020-05-10	2020	19	0.989	B.1.1.1	False	False	V2-GUNLT	22	31	unextracted
SHEF-CE709	26	F	2020-05-10	2020	19	0.982	B.1.1.1	False	True	V2-GUNLT	28	41	unextracted
SHEF-CEC73	30	F	2020-05-10	2020	19	0.982	B.1.1.1	False	True	V2-GUNLT	27	36	unextracted
SHEF-CDE7E	50	M	2020-05-08	2020	19	0.982	B.1.1.1	False	True	V2-GUNLT	22	30	unextracted
SHEF-C7436	21	F	2020-05-08	2020	19	0.989	B.1.1.1	False	True	V2-GUNLT	22	32	unextracted
SHEF-CB3DB	84	M	2020-05-08	2020	19	0.982	B.1.1.1	False	False	V2-GUNLT	22	32	unextracted
SHEF-C86F3	83	M	2020-05-09	2020	19	0.982	B.1.1.1	False	False	V2-GUNLT	25	34	unextracted
SHEF-CCEF7	88	F	2020-05-08	2020	19	0.989	B.1.1.1	False	False	V2-GUNLT	23	32	unextracted
SHEF-CC783	87	F	2020-05-10	2020	19	0.98	B.1.1	False	False	V2-GUNLT	25	31	unextracted
SHEF-C11AE	35	F	2020-05-10	2020	19	0.989	B.1.1.1	False	True	V2-GUNLT	24	32	unextracted
SHEF-C6BE7	56	M	2020-05-10	2020	19	0.952	B.1.1.1	False	True	V2-GUNLT	36		unextracted
SHEF-C82C2	43	F	2020-05-10	2020	19	0.989	B.1.1.1	False	True	V2-GUNLT	22	31	unextracted
SHEF-C21CB	88	F	2020-05-08	2020	19	0.972	B.1.1.1	False	False	V2-GUNLT	23	30	unextracted
SHEF-C8CF1	24	F	2020-05-11	2020	20	0.98	B.1	False	False	V2-GUNLT	27	38	unextracted
SHEF-C3C14	42	F	2020-05-11	2020	20	0.982	B.1.1.1	False	True	V2-GUNLT	23	34	unextracted
SHEF-C2046	62	M	2020-05-11	2020	20	0.98	B.1.1.1	False	False	V2-GUNLT	17	24	unextracted
SHEF-D08D4	43	F	2020-05-12	2020	20	0.982	B.1.1.1	False	True	V2-GUNLT	32		unextracted
SHEF-CF270	49	F	2020-05-08	2020	19	0.997	B.1	False	True	V2-GUNLT	20	27	unextracted
SHEF-C0EB7	32	F	2020-05-08	2020	19	0.982	B.1.1.1	False	True	V2-GUNLT	34		unextracted
SHEF-D1FA1	69	F	2020-05-08	2020	19	0.989	B.1.1.1	False	False	V2-GUNLT	22	32	unextracted
SHEF-D30AC	55	M	2020-05-23	2020	21	0.997	B.1.1.1	False	False	V2-GUNLT	25	34	unextracted
SHEF-C0BCF	48	M	2020-05-25	2020	22	0.997	B.1.160.1	False	False	V2-GUNLT	25	35	unextracted
SHEF-C7ADA	19	F	2020-05-26	2020	22	0.997	B.1.1	False	True	V2-GUNLT	25	36	unextracted
SHEF-C9267	41	M	2020-05-23	2020	21	0.997	B.1.1.1	False	True	V2-GUNLT	29	42	unextracted
SHEF-C9962	23	F	2020-05-24	2020	21	0.997	B.1.1	False	True	V2-GUNLT	20	28	unextracted
SHEF-C4A73	17	F	2020-05-24	2020	21	0.987	B.1.1	False	False	V2-GUNLT	34		unextracted
SHEF-CF805						0.987	B.15	False	False	V2-GUNLT
SHEF-CE38D						0.99	B.15	False	False	V2-GUNLT
SHEF-C630D	62	F	2020-05-25	2020	22	0.997	B.1.1.1	False	False	V2-GUNLT	16	24	unextracted
SHEF-C7E29	39	M	2020-05-24	2020	21	0.997	B.1.1	False	True	V2-GUNLT	32		unextracted
SHEF-C6B41	24	F	2020-05-27	2020	22	0.997	B.1.1	False	True	V2-GUNLT	29		unextracted
SHEF-C5FFB	33	F	2020-05-28	2020	22	0.98	B.1.1.1	False	False	V2-GUNLT	24	32	unextracted
SHEF-C474F	71	M	2020-05-27	2020	22	0.979	B.1.1.1	False	False	V2-GUNLT	23	31	unextracted
SHEF-D1FB0	31	F	2020-05-26	2020	22	0.98	B.1.1.1	False	True	V2-GUNLT	30		unextracted
SHEF-C9470	26	M	2020-05-27	2020	22	0.997	B.1.1.37	False	True	V2-GUNLT	25	34	unextracted
SHEF-C91E2	81	M	2020-05-28	2020	22	0.997	B.1.1	False	False	V2-GUNLT	24	31	unextracted
SHEF-C0D50	58	F	2020-05-30	2020	22	0.997	B.1.1.171	False	False	V2-GUNLT	34		unextracted
SHEF-CE00E	22	F	2020-05-29	2020	22	0.997	B.1.1	False	True	V2-GUNLT	24	35	unextracted
SHEF-C20FB	46	F	2020-06-01	2020	23	0.971	B.1.1.1	False	True	V2-GUNLT	31		unextracted
SHEF-D0DA8	41	F	2020-03-24	2020	13	0.997	B.40	False	True	V2-GUNLT			extracted
SHEF-C7A16	29	M	2020-05-28	2020	22	0.99	B.1.1.37	False	False	V2-GUNLT	29	41	extracted
SHEF-CD4B8	33	M	2020-03-20	2020	12	0.997	B.1.1	False	True	V2-GUNLT			extracted
SHEF-D333A	49	F	2020-03-23	2020	13	0.997	B.40	False	True	V2-GUNLT			extracted
SHEF-C6042	42	M	2020-03-24	2020	13	0.997	B.1.5	False	True	V2-GUNLT			extracted
SHEF-CE7FA	31	U	2020-03-19	2020	12	0.997	B.1.104	False	True	V2-GUNLT			extracted
SHEF-D1F1A	89	F	2020-03-24	2020	13	0.989	B.1.1.1	False	False	V2-GUNLT			extracted
SHEF-CB65A	29	F	2020-03-21	2020	12	0.989	B.1.1.1	False	True	V2-GUNLT			extracted
SHEF-C4C5F	40	F	2020-03-23	2020	13	0.997	B.40	False	True	V2-GUNLT			extracted
SHEF-C7A25	56	M	2020-03-20	2020	12	0.987	B.1.5	False	False	V2-GUNLT			extracted
SHEF-CD7FB	85	M	2020-04-26	2020	17	0.933	B	False	False	V2-GUNLT	36		unextracted
SHEF-C631C	37	F	2020-04-26	2020	17	0.989	B.1.1.1	False	True	V2-GUNLT	23	22	unextracted
SHEF-C86A8	55	F	2020-04-27	2020	18	0.997	B.1	False	True	V2-GUNLT	27	37	unextracted
SHEF-CAFBA	32	F	2020-04-30	2020	18	0.979	B.40	False	True	V2-GUNLT	38		extracted
SHEF-C96F2	89	F	2020-05-07	2020	19	0.98	B.1.1.1	False	False	V2-GUNLT	31	38	extracted
SHEF-C3B08	60	F	2020-04-27	2020	18	0.997	B.1.1	False	True	V2-GUNLT	18	28	unextracted
SHEF-CC361	80	M	2020-04-27	2020	18	0.989	B.1.1.1	False	False	V2-GUNLT	23	31	unextracted
SHEF-C999F	60	M	2020-04-27	2020	18	0.997	B.1.1	False	True	V2-GUNLT	22	31	unextracted
SHEF-D219B	38	F	2020-04-27	2020	18	0.989	B.1.1.1	False	True	V2-GUNLT	35		unextracted
SHEF-C88C0	92	F	2020-04-27	2020	18	0.986	B.1	False	False	V2-GUNLT	36		unextracted
SHEF-C25FC	21	F	2020-04-27	2020	18	0.988	B.1.1	False	True	V2-GUNLT	21	32	unextracted
SHEF-C58E1	49	F	2020-04-27	2020	18	0.925	B.1.1	False	False	V2-GUNLT	38		unextracted
SHEF-CA0F3	49	F	2020-04-27	2020	18	0.989	B.1.1.1	False	True	V2-GUNLT	25	32	unextracted
SHEF-C9319	93	F	2020-04-27	2020	18	0.997	B.1.1	False	False	V2-GUNLT	30		unextracted
SHEF-C9A23	79	F	2020-04-27	2020	18	0.997	B.54	False	False	V2-GUNLT	24	33	unextracted
SHEF-C5052	46	F	2020-04-27	2020	18	0.916	B.1.1	False	True	V2-GUNLT	28		unextracted
SHEF-CFD42	60	M	2020-04-27	2020	18	0.997	B.1	False	True	V2-GUNLT	23	32	unextracted
SHEF-CB186	92	M	2020-05-13	2020	20	0.925	B.1.1.1	False	False	V2-GUNLT	32	39	extracted
SHEF-C286C	77	F	2020-04-27	2020	18	0.98	B.1.1.1	False	False	V2-GUNLT	20	29	unextracted
SHEF-CACD1	94	F	2020-05-13	2020	20	0.98	B.1.1.1	False	False	V2-GUNLT	15	21	extracted
SHEF-C14F0	83	F	2020-04-27	2020	18	0.989	B.1.1.1	False	False	V2-GUNLT	26	40	unextracted
SHEF-CED25	33	F	2020-04-28	2020	18	0.997	B.1.1	False	True	V2-GUNLT	25	35	unextracted
SHEF-D277B	93	M	2020-04-28	2020	18	0.997	B.1.160.1	False	False	V2-GUNLT	20	28	unextracted
SHEF-CCAC6	52	M	2020-04-28	2020	18	0.997	B.1.1	False	True	V2-GUNLT	25	35	unextracted
SHEF-CC1C1	48	M	2020-04-30	2020	18	0.997	B.1.1.1	False	True	V2-GUNLT	18	26	unextracted
SHEF-D1CE6	49	F	2020-04-28	2020	18	0.98	B.1.1.154	False	False	V2-GUNLT	38		unextracted
SHEF-C948F	80	M	2020-04-28	2020	18	0.997	B.1.1.1	False	False	V2-GUNLT	19	28	unextracted
SHEF-C235C	55	F	2020-04-29	2020	18	0.989	B.1.1.1	False	True	V2-GUNLT	20	28	unextracted
SHEF-CCF8B	22	F	2020-04-29	2020	18	0.974	B.1.1.1	False	True	V2-GUNLT	33		unextracted
SHEF-C6DC3	45	F	2020-04-29	2020	18	0.981	B.1.1.1	False	True	V2-GUNLT	32		unextracted
SHEF-C5580	45	F	2020-04-29	2020	18	0.989	B.1.1.1	False	True	V2-GUNLT	22	30	unextracted
SHEF-C8F07	59	F	2020-04-27	2020	18	0.99	B.1.1.154	False	True	V2-GUNLT	25	40	unextracted
SHEF-C26AE	61	F	2020-05-14	2020	20	0.97	B.1.1.1	False	False	V2-GUNLT	30	38	extracted
SHEF-CE235	99	M	2020-05-13	2020	20	0.956	B.1.1.1	False	False	V2-GUNLT	26	34	extracted
SHEF-CE806	64	M	2020-05-13	2020	20	0.964	B.1.1.1	False	False	V2-GUNLT	22	29	extracted
SHEF-C0FF0	24	M	2020-04-28	2020	18	0.965	B.1.1.137	False	False	V2-GUNLT	31	38	unextracted
SHEF-C1EA7	50	F	2020-04-27	2020	18	0.939	B.1	False	True	V2-GUNLT	40		unextracted
SHEF-C5E1C	21	F	2020-04-29	2020	18	0.979	B.1.1.1	False	True	V2-GUNLT	36		unextracted
SHEF-C908B	34	F	2020-04-29	2020	18	0.981	B.1	False	True	V2-GUNLT	32		unextracted
SHEF-CF498	56	M	2020-04-29	2020	18	0.997	B.1.1	False	True	V2-GUNLT	23	31	unextracted
SHEF-C5D2E	36	M	2020-04-28	2020	18	0.989	B.1.1	False	False	V2-GUNLT	30	42	unextracted
SHEF-CD6B2	59	M	2020-04-29	2020	18	0.966	B.1.1.1	False	False	V2-GUNLT	28		unextracted
SHEF-D0151	18	F	2020-04-29	2020	18	0.973	B.1.1.1	False	True	V2-GUNLT	28	38	unextracted
SHEF-C34A3	39	M	2020-04-29	2020	18	0.987	B.1.1	False	True	V2-GUNLT	25	40	unextracted
SHEF-CE50F	68	M	2020-04-28	2020	18	0.988	B.1.1.64	False	False	V2-GUNLT	27	39	unextracted
SHEF-CF085	88	F	2020-04-29	2020	18	0.981	B.1.1.1	False	False	V2-GUNLT	31		unextracted
SHEF-C0B92	94	F	2020-04-29	2020	18	0.954	B.10	False	False	V2-GUNLT	36		unextracted
SHEF-C5483	73	M	2020-04-29	2020	18	0.989	B.1.1.1	False	False	V2-GUNLT	22	32	unextracted
SHEF-CE8E8	62	F	2020-04-29	2020	18	0.99	B.1.160.1	False	False	V2-GUNLT	31		unextracted
SHEF-CB238	86	F	2020-04-28	2020	18	0.981	B.1.1.1	False	False	V2-GUNLT	22	31	unextracted
SHEF-C870F	48	F	2020-04-28	2020	18	0.997	B.1.160.1	False	True	V2-GUNLT	23	32	unextracted
SHEF-C8435	78	M	2020-04-25	2020	17	0.997	B.1.1.1	False	False	V2-GUNLT	34		unextracted
SHEF-CE2F9	22	M	2020-04-20	2020	17	0.997	B.1.1.137	False	True	V2-GUNLT	25	34	unextracted
SHEF-C7ACB	77	F	2020-04-20	2020	17	0.997	B.1.1.1	False	False	V2-GUNLT	24	32	unextracted
SHEF-C1D04	52	M	2020-04-20	2020	17	0.997	B.1.5	False	False	V2-GUNLT	28	39	unextracted
SHEF-C871E	30	M	2020-04-24	2020	17	0.997	B.1.1.1	False	True	V2-GUNLT	21	27	unextracted
SHEF-CDEC9	65	F	2020-04-26	2020	17	0.997	B.1.1.1	False	False	V2-GUNLT	15	20	extracted
SHEF-C8839	68	F	2020-04-19	2020	16	0.997	B.1.1	False	False	V2-GUNLT	31	43	unextracted
SHEF-CBE43	25	M	2020-04-26	2020	17	0.997	B.1.1.137	False	True	V2-GUNLT	27	33	extracted
SHEF-CE280	43	F	2020-04-26	2020	17	0.997	B.1.1	False	True	V2-GUNLT	24	30	extracted
SHEF-CBDCE	49	F	2020-04-19	2020	16	0.997	B.1.5	False	True	V2-GUNLT	30	39	unextracted
SHEF-D2A27						0.997	B.1.1.1	False	False	V2-GUNLT
SHEF-CCBB4	56	F	2020-04-30	2020	18	0.997	B.1.1.1	False	True	V2-GUNLT	20	26	extracted
SHEF-C9328	27	M	2020-04-26	2020	17	0.997	B.1.1.1	False	True	V2-GUNLT	21	27	extracted
SHEF-CFC54	59	M	2020-04-27	2020	18	0.997	B.1.1.1	False	False	V2-GUNLT	22	29	extracted
SHEF-C227D	71	F	2020-04-26	2020	17	0.987	B.1.1	False	False	V2-GUNLT	16	23	extracted
SHEF-D177C	86	M	2020-04-26	2020	17	0.997	B.1.1	False	False	V2-GUNLT	21	27	extracted
SHEF-CD421	78	M	2020-04-24	2020	17	0.997	B.1	False	False	V2-GUNLT	23	32	unextracted
SHEF-CD3F7	92	F	2020-04-26	2020	17	0.988	B.1.1.1	False	False	V2-GUNLT	18	25	extracted
SHEF-C4554	28	F	2020-04-30	2020	18	0.988	B.1.1.1	False	True	V2-GUNLT	21	30	unextracted
SHEF-C2617	41	F	2020-04-30	2020	18	0.989	B.1.1.1	False	True	V2-GUNLT	27	44	unextracted
SHEF-C5F64	21	F	2020-04-29	2020	18	0.997	B.1.79	False	True	V2-GUNLT	28		unextracted
SHEF-CC370	96	M	2020-05-01	2020	18	0.963	B.1	False	False	V2-GUNLT	35		unextracted
SHEF-CAF05	63	M	2020-05-01	2020	18	0.997	B.1	False	True	V2-GUNLT	31		unextracted
SHEF-C83FC	41	M	2020-04-30	2020	18	0.997	B.1.1	False	True	V2-GUNLT	23	34	unextracted
SHEF-C6886	46	F	2020-05-01	2020	18	0.997	B.1.1.1	False	True	V2-GUNLT	22	34	unextracted
SHEF-CF39B	20	F	2020-04-30	2020	18	0.997	B.1.1.1	False	True	V2-GUNLT	20	30	unextracted
SHEF-C31CA	24	F	2020-04-30	2020	18	0.997	B.1.1.1	False	True	V2-GUNLT	29		unextracted
SHEF-C0CF9	30	F	2020-04-29	2020	18	0.997	B.1.5	False	True	V2-GUNLT	32		unextracted
SHEF-C92D0	28	F	2020-04-20	2020	17	0.997	B.1.1	False	True	V2-GUNLT	30	41	unextracted
SHEF-CC747						0.997	B.1.1.1	False	False	V2-GUNLT
SHEF-D06DA	57	F	2020-04-19	2020	16	0.989	B.1.1.1	False	True	V2-GUNLT	24	33	unextracted
SHEF-C7F35	54	F	2020-04-20	2020	17	0.982	B.1.1.137	False	True	V2-GUNLT	36		unextracted
SHEF-C1F59	73	M	2020-04-19	2020	16	0.997	B.1.1	False	False	V2-GUNLT	30	39	unextracted
SHEF-CBAC7	23	F	2020-04-19	2020	16	0.997	B.1.160.1	False	True	V2-GUNLT	32		unextracted
SHEF-CAA8C	26	M	2020-04-19	2020	16	0.997	B.1.1	False	True	V2-GUNLT	31		unextracted
SHEF-C62B5	48	M	2020-04-19	2020	16	0.932	B.1.1.1	False	True	V2-GUNLT	38		unextracted
SHEF-CE851	31	F	2020-04-19	2020	16	0.98	B.1.1	False	True	V2-GUNLT	36		unextracted
SHEF-CBF22	55	F	2020-04-19	2020	16	0.997	B.1	False	True	V2-GUNLT	33		unextracted
SHEF-CB49C	33	M	2020-04-19	2020	16	0.997	B.1.1	False	True	V2-GUNLT	21	34	unextracted
SHEF-C7F26	53	M	2020-05-13	2020	20	0.997	B.1.1.1	False	True	V2-GUNLT	28	38	unextracted
SHEF-C9F9D	21	F	2020-05-11	2020	20	0.997	B.1.160.1	False	True	V2-GUNLT	20	28	unextracted
SHEF-C2459	43	M	2020-05-20	2020	21	0.997	B.1.1.37	False	True	V2-GUNLT	17	26	unextracted
SHEF-CB933	36	F	2020-05-18	2020	21	0.997	B.1.1.1	False	True	V2-GUNLT	33		unextracted
SHEF-C590C	41	M	2020-05-15	2020	20	0.997	B.1.1.1	False	True	V2-GUNLT	25	35	unextracted
SHEF-D3464	88	F	2020-05-13	2020	20	0.988	B.1.1.1	False	False	V2-GUNLT	22	32	unextracted
SHEF-C1ED4	55	M	2020-05-11	2020	20	0.997	B.1.1.1	False	True	V2-GUNLT	31		unextracted
SHEF-CCA99	20	F	2020-05-11	2020	20	0.969	B.1.1.1	False	True	V2-GUNLT	30		unextracted
SHEF-CA58B	89	F	2020-05-12	2020	20	0.997	B.1	False	False	V2-GUNLT	33		unextracted
SHEF-D1606	39	F	2020-05-15	2020	20	0.997	B.1.1.1	False	True	V2-GUNLT	31		unextracted
SHEF-C6491	85	F	2020-05-11	2020	20	0.988	B.1.1.1	False	False	V2-GUNLT	24	35	unextracted
SHEF-C78B2	56	F	2020-05-20	2020	21	0.988	B.1.1	False	False	V2-GUNLT	27	31	unextracted
SHEF-CE04A	47	U	2020-04-19	2020	16	0.997	B.1.1	False	True	V2-GUNLT	36		unextracted
SHEF-C68C2	62	F	2020-04-18	2020	16	0.974	B.1.1	False	False	V2-GUNLT	37		unextracted
SHEF-C7560	91	F	2020-04-18	2020	16	0.98	B.1.1.1	False	False	V2-GUNLT	34		unextracted
SHEF-C3B71	31	M	2020-04-18	2020	16	0.997	B.1.1.1	False	False	V2-GUNLT	24	32	unextracted
SHEF-C2DE5	49	M	2020-04-19	2020	16	0.997	B.1.1.1	False	True	V2-GUNLT	25	33	unextracted
SHEF-CB739	29	M	2020-04-19	2020	16	0.997	B.1.1	False	True	V2-GUNLT	18	26	unextracted
SHEF-C41F6	22	M	2020-04-19	2020	16	0.964	B.1.1.1	False	False	V2-GUNLT	39		unextracted
SHEF-CB0E3	55	M	2020-04-19	2020	16	0.997	B.1	False	True	V2-GUNLT	32	39	unextracted
SHEF-CBB97	48	F	2020-04-18	2020	16	0.997	B.1.1.137	False	True	V2-GUNLT	28	38	unextracted
SHEF-C4F56	29	F	2020-04-19	2020	16	0.997	B.3	False	True	V2-GUNLT	29	37	unextracted
SHEF-C1108	24	F	2020-04-18	2020	16	0.997	B.1.1.1	False	True	V2-GUNLT	19	25	unextracted
SHEF-D23A4	79	M	2020-04-18	2020	16	0.989	B.1.1.1	False	False	V2-GUNLT	37		unextracted
SHEF-D043A	44	F	2020-04-18	2020	16	0.989	B.1.1.1	False	True	V2-GUNLT	22	28	unextracted
SHEF-C50BC	77	F	2020-04-18	2020	16	0.997	B.1.1.1	False	True	V2-GUNLT	20	26	unextracted
SHEF-D1D6B	34	F	2020-04-18	2020	16	0.989	B.1.1.1	False	True	V2-GUNLT	22	28	unextracted
SHEF-D3042	44	F	2020-04-18	2020	16	0.981	B.1.1.1	False	True	V2-GUNLT	36		unextracted
SHEF-CE930	61	F	2020-04-18	2020	16	0.982	B.10	False	True	V2-GUNLT	35		unextracted
SHEF-C99BD	45	F	2020-04-18	2020	16	0.971	B	False	True	V2-GUNLT	25	31	unextracted
SHEF-C904F	32	F	2020-04-18	2020	16	0.982	B.1.1.1	False	True	V2-GUNLT	23	29	unextracted
SHEF-CD412	32	F	2020-04-18	2020	16	0.98	B.1.1	False	True	V2-GUNLT	26	32	unextracted
SHEF-C5711	85	F	2020-04-18	2020	16	0.982	B.1.1.1	False	False	V2-GUNLT	36		unextracted
SHEF-C419C	41	F	2020-04-18	2020	16	0.99	B.1.1.137	False	True	V2-GUNLT	24	30	unextracted
SHEF-CCECA	24	M	2020-04-18	2020	16	0.997	B.1	False	True	V2-GUNLT	26	38	unextracted
SHEF-C6ABD	81	M	2020-04-18	2020	16	0.989	B.1.1.1	False	False	V2-GUNLT	26	32	unextracted
SHEF-C965C	78	F	2020-04-18	2020	16	0.943	B.10	False	False	V2-GUNLT	29	34	unextracted
SHEF-C0EF3	28	M	2020-04-18	2020	16	0.997	B.1.1.37	False	True	V2-GUNLT	29	37	unextracted
SHEF-D1EE0	34	M	2020-04-18	2020	16	0.997	B.1.1.1	False	True	V2-GUNLT	25	31	unextracted
SHEF-C3BDB	65	F	2020-04-17	2020	16	0.938	B.1.88	False	False	V2-GUNLT	36	40	unextracted
SHEF-C7885	92	F	2020-04-18	2020	16	0.997	B.1.1	False	False	V2-GUNLT	22	31	unextracted
SHEF-C98DE	26	F	2020-04-17	2020	16	0.997	B.1.1	False	False	V2-GUNLT	30	44	unextracted
SHEF-D04EF	42	M	2020-04-17	2020	16	0.997	B.1	False	False	V2-GUNLT	32		unextracted
SHEF-C54FC	48	M	2020-04-18	2020	16	0.997	B.1.1	False	False	V2-GUNLT	22	31	unextracted
SHEF-D086B	82	F	2020-04-17	2020	16	0.997	B.1.1	False	False	V2-GUNLT	26	42	unextracted
SHEF-C8857	91	F	2020-05-04	2020	19	0.997	B.1.160.1	False	False	V2-GUNLT	18	26	unextracted
SHEF-CFE12	33	F	2020-05-02	2020	18	0.989	B.1.1.1	False	True	V2-GUNLT	20	27	unextracted
SHEF-CA266	67	M	2020-05-02	2020	18	0.997	B.1.1	False	False	V2-GUNLT	29	42	unextracted
SHEF-CC097	56	M	2020-05-01	2020	18	0.989	B.1.1.1	False	False	V2-GUNLT	24	33	unextracted
SHEF-C62E2	31	F	2020-05-02	2020	18	0.98	B.1.1.1	False	True	V2-GUNLT	29	38	unextracted
SHEF-C7B6E	84	M	2020-05-02	2020	18	0.989	B.1.1.1	False	False	V2-GUNLT	18	24	unextracted
SHEF-C541A	41	F	2020-05-02	2020	18	0.989	B.1.1.1	False	True	V2-GUNLT	30		unextracted
SHEF-C7339	76	M	2020-05-01	2020	18	0.997	B.1.1	False	False	V2-GUNLT	32		unextracted
SHEF-C2064	41	F	2020-05-02	2020	18	0.989	B.1.1.1	False	True	V2-GUNLT	32		unextracted
SHEF-D32D3	79	M	2020-05-02	2020	18	0.989	B.1.1.1	False	False	V2-GUNLT	19	28	unextracted
SHEF-CDC92	79	F	2020-04-29	2020	18	0.989	B.1.1.1	False	False	V2-GUNLT	26	39	unextracted
SHEF-D075F	46	F	2020-05-01	2020	18	0.989	B.1.1.1	False	True	V2-GUNLT	31		unextracted
SHEF-C1135	53	M	2020-04-30	2020	18	0.973	B.1.1.1	False	False	V2-GUNLT	34		unextracted
SHEF-C469D	76	M	2020-05-01	2020	18	0.997	B.1.75	False	False	V2-GUNLT	26	37	unextracted
SHEF-C9540	40	F	2020-05-13	2020	20	0.982	B.1.1.1	False	True	V2-GUNLT	30	39	extracted
SHEF-C69FC	81	F	2020-05-11	2020	20	0.981	B.1.1.1	False	False	V2-GUNLT	30		extracted
SHEF-CEE8C	65	F	2020-05-04	2020	19	0.997	B.1.160.1	False	False	V2-GUNLT	21	30	unextracted
SHEF-C4F74	93	M	2020-05-04	2020	19	0.997	B.1.1	False	False	V2-GUNLT	21	31	unextracted
SHEF-CFFF1	77	M	2020-05-04	2020	19	0.997	B.1.1	False	False	V2-GUNLT	30		unextracted
SHEF-C7AE9	35	M	2020-05-04	2020	19	0.989	B.1.1.1	False	False	V2-GUNLT	19	28	unextracted
SHEF-C9A05	76	M	2020-05-03	2020	18	0.997	B.1.1.1	False	False	V2-GUNLT	19	29	unextracted
SHEF-C2C7F	47	M	2020-05-02	2020	18	0.997	B.1.1.1	False	True	V2-GUNLT	26	35	unextracted
SHEF-D0898	56	F	2020-05-02	2020	18	0.996	B.1.1.154	False	True	V2-GUNLT	21	26	unextracted
SHEF-C7454	34	M	2020-05-03	2020	18	0.997	B.1.1.1	False	True	V2-GUNLT	21	30	unextracted
SHEF-C2671	27	F	2020-05-03	2020	18	0.997	B.1.1.1	False	True	V2-GUNLT	21	29	unextracted
SHEF-CC817	75	F	2020-04-30	2020	18	0.997	B.1.1	False	False	V2-GUNLT	27	39	unextracted
SHEF-C8A33	48	F	2020-05-01	2020	18	0.997	B.1.1.1	False	True	V2-GUNLT	21	30	unextracted
SHEF-C707E	71	F	2020-05-03	2020	18	0.989	B.1.1.1	False	False	V2-GUNLT	28		unextracted
SHEF-CDBE0	35	F	2020-05-01	2020	18	0.997	B.1	False	True	V2-GUNLT	31		unextracted
SHEF-C95B9	88	F	2020-05-01	2020	18	0.997	B.1.1.1	False	False	V2-GUNLT	27	35	unextracted
SHEF-C7928	46	F	2020-05-02	2020	18	0.997	B.1.1	False	True	V2-GUNLT	19	25	unextracted
SHEF-C27F6	48	F	2020-05-01	2020	18	0.997	B.1.1	False	False	V2-GUNLT	27		unextracted
SHEF-CB10E	28	F	2020-05-02	2020	18	0.989	B.1.1.1	False	True	V2-GUNLT	19	27	unextracted
SHEF-C1C25	85	M	2020-05-02	2020	18	0.98	B.1.1.1	False	False	V2-GUNLT	28	35	unextracted
SHEF-CB7C0	96	F	2020-05-03	2020	18	0.997	B.1.1.5	False	False	V2-GUNLT	25	38	unextracted
SHEF-CE36F	39	F	2020-05-01	2020	18	0.98	B.1.1.1	False	True	V2-GUNLT	30		unextracted
SHEF-CC9E7	82	F	2020-05-02	2020	18	0.997	B.52	False	False	V2-GUNLT	30		unextracted
SHEF-C0989	45	F	2020-05-02	2020	18	0.997	B.1.1	False	True	V2-GUNLT	32	41	unextracted
SHEF-D0388	78	M	2020-05-02	2020	18	0.997	B.1.1	False	False	V2-GUNLT	24	32	unextracted
SHEF-C3C50	58	F	2020-04-24	2020	17	0.997	B.1.1.137	False	False	V2-GUNLT	26	33	extracted
SHEF-D2EA3	89	M	2020-04-14	2020	16	0.997	B.1	False	False	V2-GUNLT	33		unextracted
SHEF-CC6E0	36	M	2020-04-16	2020	16	0.997	B.1	False	True	V2-GUNLT	33		unextracted
SHEF-C7EDE	92	F	2020-04-15	2020	16	0.997	B.52	False	False	V2-GUNLT	21	29	unextracted
SHEF-CA10F	43	M	2020-04-17	2020	16	0.975	B.1.1.137	False	False	V2-GUNLT	38		unextracted
SHEF-C676B	42	M	2020-04-14	2020	16	0.989	B.1.1	False	False	V2-GUNLT	28	38	unextracted
SHEF-C42C6	32	F	2020-04-14	2020	16	0.997	B.1	False	True	V2-GUNLT	32		unextracted
SHEF-C8778	81	M	2020-04-14	2020	16	0.982	B.1.1.1	False	False	V2-GUNLT	32	40	unextracted
SHEF-CDD44	51	F	2020-04-17	2020	16	0.989	B.1.1.1	False	True	V2-GUNLT	22	31	unextracted
SHEF-C84DB	81	M	2020-04-15	2020	16	0.98	B.1.1.1	False	False	V2-GUNLT	33		unextracted
SHEF-C1029	34	F	2020-04-16	2020	16	0.997	B.10	False	True	V2-GUNLT	30	40	unextracted
SHEF-C65AD	74	F	2020-04-14	2020	16	0.997	B.1.1	False	False	V2-GUNLT	30	35	unextracted
SHEF-CE9C7	47	M	2020-04-17	2020	16	0.989	B.1.1.1	False	True	V2-GUNLT	24	33	unextracted
SHEF-D0F57	21	F	2020-04-16	2020	16	0.997	B.1.1	False	True	V2-GUNLT	23	32	unextracted
SHEF-D29DF	59	M	2020-04-17	2020	16	0.989	B.1.1.1	False	True	V2-GUNLT	25	33	unextracted
SHEF-CB809	58	M	2020-04-14	2020	16	0.997	B.1	False	True	V2-GUNLT	29	37	unextracted
SHEF-CA002	59	M	2020-04-17	2020	16	0.974	B.1.1	False	True	V2-GUNLT	39		unextracted
SHEF-CDC29	58	M	2020-04-17	2020	16	0.997	B.1.1.154	False	False	V2-GUNLT	26	36	unextracted
SHEF-C42B7	51	M	2020-04-16	2020	16	0.997	B.1.1.154	False	True	V2-GUNLT	31	39	unextracted
SHEF-D1C22	28	M	2020-04-14	2020	16	0.997	B.1.1	False	True	V2-GUNLT	17	27	unextracted
SHEF-CC3DA	98	F	2020-04-24	2020	17	0.997	B.1.79	False	False	V2-GUNLT	28	33	unextracted
SHEF-CAD56	48	M	2020-04-24	2020	17	0.972	B.1.1.1	False	True	V2-GUNLT	31		unextracted
SHEF-CEBFE	31	F	2020-04-23	2020	17	0.989	B.1.1.1	False	True	V2-GUNLT	25	35	unextracted
SHEF-C1F86	25	F	2020-04-26	2020	17	0.989	B.1.1.1	False	False	V2-GUNLT	21	30	unextracted
SHEF-C0A68	77	F	2020-04-25	2020	17	0.993	B.1.1.1	False	False	V2-GUNLT	29	41	unextracted
SHEF-C7B40	99	M	2020-04-25	2020	17	0.989	B.1.1.1	False	False	V2-GUNLT	21	29	unextracted
SHEF-C6D4B	120	F	2020-04-23	2020	17	0.989	B.1.1.1	False	True	V2-GUNLT	24	32	unextracted
SHEF-C0C08	47	F	2020-04-23	2020	17	0.997	B.1.1	False	True	V2-GUNLT	21	29	unextracted
SHEF-C179D	62	M	2020-04-25	2020	17	0.997	B.1.1	False	False	V2-GUNLT	22	32	unextracted
SHEF-CAC59						0.997	B.40	False	False	V2-GUNLT
SHEF-CFDBB						0.997	B.1.1	False	False	V2-GUNLT
SHEF-C4D6B	93	F	2020-04-23	2020	17	0.997	B.1.1	False	False	V2-GUNLT	24	32	unextracted
SHEF-CD807	42	F	2020-04-21	2020	17	0.997	B.1.5	False	True	V2-GUNLT	25	33	unextracted
SHEF-C88A2	54	F	2020-04-21	2020	17	0.997	B.1.1	False	True	V2-GUNLT	23	33	unextracted
SHEF-C2AC0	71	F	2020-04-23	2020	17	0.997	B.1.1	False	False	V2-GUNLT	24	31	unextracted
SHEF-C2BDC	23	F	2020-04-23	2020	17	0.997	B.52	False	True	V2-GUNLT	24	32	unextracted
SHEF-C4615	39	F	2020-04-23	2020	17	0.997	B.1.1	False	True	V2-GUNLT	24	33	unextracted
SHEF-CDA3E	52	F	2020-04-23	2020	17	0.997	B.1.1.1	False	True	V2-GUNLT	20	26	unextracted
SHEF-C3C7E	57	F	2020-04-23	2020	17	0.997	B.1.1.1	False	True	V2-GUNLT	26	34	unextracted
SHEF-C51B9	89	F	2020-04-20	2020	17	0.997	B.1.1	False	False	V2-GUNLT	23	32	unextracted
SHEF-C4C7D	40	F	2020-04-20	2020	17	0.997	B.1	False	True	V2-GUNLT	28	37	unextracted
SHEF-CA05D	55	F	2020-04-20	2020	17	0.997	B.1.1	False	True	V2-GUNLT	24	32	unextracted
SHEF-D2CE5	96	F	2020-04-20	2020	17	0.991	B.1.5	False	False	V2-GUNLT	31	39	unextracted
SHEF-CDE8D	32	F	2020-04-23	2020	17	0.997	B.1.1	False	True	V2-GUNLT	30	39	unextracted
SHEF-D31E5	52	M	2020-04-23	2020	17	0.989	B.1.1.1	False	True	V2-GUNLT	29	40	unextracted
SHEF-CD1DF	57	F	2020-04-23	2020	17	0.997	B.1.1	False	True	V2-GUNLT	23	32	unextracted
SHEF-C29C3	44	F	2020-04-23	2020	17	0.989	B.1.1.1	False	True	V2-GUNLT	27	41	unextracted
SHEF-CC4AA	86	F	2020-04-23	2020	17	0.997	B.1.1	False	False	V2-GUNLT	30	38	unextracted
SHEF-CC923	53	F	2020-05-03	2020	18	0.997	B.40	False	True	V2-GUNLT	30		extracted
SHEF-CDD17	33	F	2020-04-21	2020	17	0.997	B.1.1.5	False	True	V2-GUNLT	37		unextracted
SHEF-CF6ED	58	F	2020-04-21	2020	17	0.997	B.1	False	True	V2-GUNLT	18	25	unextracted
SHEF-CCE7F	28	M	2020-04-21	2020	17	0.997	B.48	False	True	V2-GUNLT	26	34	unextracted
SHEF-C20BF	35	F	2020-04-20	2020	17	0.997	B.40	False	True	V2-GUNLT	27	34	unextracted
SHEF-D2DA6	29	F	2020-04-20	2020	17	0.997	B.1.1	False	True	V2-GUNLT	31	41	unextracted
SHEF-D2AFA	67	M	2020-04-21	2020	17	0.991	B.52	False	False	V2-GUNLT	22	30	unextracted
SHEF-C724B	32	M	2020-04-21	2020	17	0.997	B.1.75	False	True	V2-GUNLT	22	31	unextracted
SHEF-D2E2B	76	F	2020-04-21	2020	17	0.997	B.1	False	True	V2-GUNLT	23	30	unextracted
SHEF-CDB2C	89	M	2020-04-23	2020	17	0.989	B.1.1.1	False	False	V2-GUNLT	29	41	unextracted
SHEF-C7102	91	F	2020-04-22	2020	17	0.997	B.1.1	False	False	V2-GUNLT	21	30	unextracted
SHEF-CBA03	64	F	2020-04-22	2020	17	0.997	B.1.5	False	False	V2-GUNLT	26	34	unextracted
SHEF-CCDBE	90	M	2020-04-22	2020	17	0.989	B.1.1.1	False	False	V2-GUNLT	26	38	unextracted
SHEF-CA4BB	70	M	2020-04-21	2020	17	0.997	B.1.1	False	False	V2-GUNLT	30		unextracted
SHEF-C81E3	56	F	2020-04-21	2020	17	0.989	B.1.1.1	False	True	V2-GUNLT	19		unextracted
SHEF-C5614	32	M	2020-04-22	2020	17	0.997	B.1.276	False	True	V2-GUNLT	21	29	unextracted
SHEF-C32F4	37	M	2020-04-21	2020	17	0.997	B.40	False	False	V2-GUNLT	30		unextracted
SHEF-C7FBD	26	M	2020-04-22	2020	17	0.981	B.1.1.1	False	True	V2-GUNLT	25	36	unextracted
SHEF-CA828	63	F	2020-04-19	2020	16	0.997	B.54	False	False	V2-GUNLT	29		unextracted
SHEF-CEE31	29	F	2020-04-22	2020	17	0.989	B.1.1.1	False	True	V2-GUNLT	32		unextracted
SHEF-C8CB5	23	F	2020-04-22	2020	17	0.989	B.1.1.1	False	True	V2-GUNLT	22	31	unextracted
SHEF-CD38E	57	F	2020-04-22	2020	17	0.997	B.1.1	False	True	V2-GUNLT	19	28	unextracted
SHEF-CB292	57	F	2020-04-21	2020	17	0.997	B.1	False	True	V2-GUNLT	24	39	unextracted
SHEF-CAFC9	44	F	2020-04-21	2020	17	0.989	B.1.1.1	False	True	V2-GUNLT	33		unextracted
SHEF-CB441	92	F	2020-04-21	2020	17	0.989	B.1.1.1	False	False	V2-GUNLT	25	34	unextracted
SHEF-C225F	65	F	2020-04-22	2020	17	0.997	B.1.1.245	False	True	V2-GUNLT	27	39	unextracted
SHEF-D11AB	25	M	2020-04-22	2020	17	0.99	B.52	False	True	V2-GUNLT	31	41	unextracted
SHEF-CB502	37	F	2020-04-21	2020	17	0.997	B.1.1	False	True	V2-GUNLT	32		unextracted
SHEF-C8936	52	F	2020-04-22	2020	17	0.984	B.1.75	False	True	V2-GUNLT	37		unextracted
SHEF-CA04E	27	M	2020-04-22	2020	17	0.989	B.1.1.1	False	True	V2-GUNLT	32		unextracted
SHEF-C7D77	83	M	2020-04-20	2020	17	0.989	B.1.1.1	False	False	V2-GUNLT	25	32	unextracted
SHEF-CB2A1	45	M	2020-04-22	2020	17	0.989	B.1.88	False	False	V2-GUNLT	36		unextracted
SHEF-C3FA2	50	M	2020-04-21	2020	17	0.991	B.1.1	False	True	V2-GUNLT	37		unextracted
SHEF-D0BDB	75	M	2020-04-22	2020	17	0.989	B.1.1.1	False	False	V2-GUNLT	23	34	unextracted
SHEF-C2AFD	44	F	2020-04-22	2020	17	0.989	B.1.1.1	False	True	V2-GUNLT	23	32	unextracted
SHEF-D1F65	51	F	2020-04-22	2020	17	0.997	B.1.1	False	False	V2-GUNLT	34		unextracted
SHEF-C47B8	90	M	2020-04-21	2020	17	0.994	B.1.1.1	False	False	V2-GUNLT	20	30	unextracted
SHEF-C3C23	37	M	2020-04-22	2020	17	0.997	B.1.1.1	False	True	V2-GUNLT	24	35	unextracted
SHEF-C2D6D	63	F	2020-04-21	2020	17	0.997	B.1.1	False	False	V2-GUNLT	30		unextracted
SHEF-C7ECF	85	M	2020-04-22	2020	17	0.997	B.1.1	False	False	V2-GUNLT	18	28	unextracted
SHEF-D2438	55	F	2020-04-16	2020	16	0.997	B.1.1	False	True	V2-GUNLT	21	30	unextracted
SHEF-C65DA	77	M	2020-04-14	2020	16	0.997	B.1.1.1	False	False	V2-GUNLT	24	30	unextracted
SHEF-CB159	80	M	2020-04-22	2020	17	0.996	B.1.1.1	False	False	V2-GUNLT	23	35	unextracted
SHEF-D18B5	20	M	2020-04-22	2020	17	0.997	B.1.1	False	True	V2-GUNLT	28	40	unextracted
SHEF-C8C4C	20	F	2020-04-22	2020	17	0.993	B.1.1.1	False	True	V2-GUNLT	30		unextracted
SHEF-C576C	40	F	2020-04-22	2020	17	0.989	B.1.1.1	False	True	V2-GUNLT	27	38	unextracted
SHEF-CF8BA	71	M	2020-04-21	2020	17	0.997	B.1	False	True	V2-GUNLT	24	31	unextracted
SHEF-CD500	48	F	2020-04-22	2020	17	0.997	B.1.1.1	False	True	V2-GUNLT	29	42	unextracted
SHEF-D2104	32	F	2020-04-22	2020	17	0.997	B.1.1	False	True	V2-GUNLT	29		unextracted
SHEF-D1D3E	24	F	2020-04-22	2020	17	0.997	B.1.1.137	False	True	V2-GUNLT	26	35	unextracted
SHEF-CFDAC	23	M	2020-04-22	2020	17	0.997	B.1.5	False	True	V2-GUNLT	27	37	unextracted
SHEF-C5C4F	27	M	2020-04-21	2020	17	0.997	B.1	False	False	V2-GUNLT	36		unextracted
SHEF-D19B2	40	M	2020-04-14	2020	16	0.995	B.1.1.1	False	True	V2-GUNLT	26	37	unextracted
SHEF-D2A36	88	F	2020-04-13	2020	16	0.997	B.1.1.1	False	False	V2-GUNLT	20	28	unextracted
SHEF-C19F1	53	F	2020-04-22	2020	17	0.989	B.1.1.1	False	True	V2-GUNLT	32		unextracted
SHEF-C822C	53	M	2020-04-22	2020	17	0.991	B.1.5	False	False	V2-GUNLT	34		unextracted
SHEF-CB423	76	M	2020-04-22	2020	17	0.997	B.1.1	False	False	V2-GUNLT	34		unextracted
SHEF-C80AA	42	M	2020-04-22	2020	17	0.99	B.1.5	False	True	V2-GUNLT	25	33	unextracted
SHEF-D2F82	55	F	2020-04-21	2020	17	0.997	B.1	False	False	V2-GUNLT	28	36	unextracted
SHEF-C43D2	33	F	2020-04-20	2020	17	0.997	B.28	False	False	V2-GUNLT	26	32	unextracted
SHEF-CF094	47	F				0.997	B.1.1.10	False	False	V2-GUNLT
SHEF-C41BA	80	M				0.997	B.1.1	False	False	V2-GUNLT
SHEF-D0300	60	M				0.997	B.1.1	False	False	V2-GUNLT
SHEF-CF86F	24	M				0.997	B.1.1	False	False	V2-GUNLT
SHEF-C5878	77	M				0.988	B.1.1	False	False	V2-GUNLT
SHEF-C7B31	91	F				0.997	B.1.152	False	False	V2-GUNLT
SHEF-C8286	84	F				0.997	B.1.152	False	False	V2-GUNLT
SHEF-D091D	84	M				0.988	B.1.152	False	False	V2-GUNLT
SHEF-CE0D1						0.997	B.1.1	False	False	V2-GUNLT
SHEF-CEE7D	81	F	2020-04-16	2020	16	0.989	B.1.1.1	False	False	V2-GUNLT	22	30	unextracted
SHEF-C0A59	100	M	2020-04-16	2020	16	0.989	B.1.1.1	False	False	V2-GUNLT	22	31	unextracted
SHEF-C77B5	68	M	2020-04-14	2020	16	0.98	B.1.1.1	False	False	V2-GUNLT	31	41	unextracted
SHEF-C6B7E	53	F	2020-04-17	2020	16	0.996	B.1.5	False	False	V2-GUNLT	26	35	unextracted
SHEF-C6543	78	M	2020-04-17	2020	16	0.989	B.1.1.1	False	False	V2-GUNLT	21	28	unextracted
SHEF-C2CE8	72	M	2020-04-14	2020	16	0.961	B.1.1.154	False	False	V2-GUNLT	35		unextracted
SHEF-D068F	86	F	2020-04-17	2020	16	0.98	B.1.1.1	False	False	V2-GUNLT	22	31	unextracted
SHEF-C5A36	55	M	2020-04-14	2020	16	0.98	B.1.1.1	False	False	V2-GUNLT	32		unextracted
SHEF-C57A8	91	F	2020-04-15	2020	16	0.988	B.1	False	False	V2-GUNLT	31		unextracted
SHEF-C5984	47	F	2020-04-14	2020	16	0.954	B.1.1.1	False	False	V2-GUNLT	37		unextracted
SHEF-C1715	79	F	2020-04-13	2020	16	0.96	B.1.1	False	False	V2-GUNLT	35		unextracted
SHEF-D0986	90	F	2020-04-16	2020	16	0.997	B.1.5	False	False	V2-GUNLT	18	28	unextracted
SHEF-C4E77	87	F	2020-04-12	2020	15	0.997	B.1.1	False	False	V2-GUNLT	23	30	unextracted
SHEF-D273F	46	M	2020-04-15	2020	16	0.988	B.1.1	False	False	V2-GUNLT	27	37	unextracted
SHEF-CA5C7	46	F	2020-04-14	2020	16	0.961	B.1	False	True	V2-GUNLT	33	40	unextracted
SHEF-C9AD8	45	F	2020-05-03	2020	18	0.956	B.3	False	False	V2-GUNLT	34		extracted
SHEF-C34EF	23	F	2020-04-17	2020	16	0.944	B.1.1.1	False	True	V2-GUNLT	35		unextracted
SHEF-C682C	52	F	2020-04-20	2020	17	0.98	B.1.1.1	False	True	V2-GUNLT	23	32	unextracted
SHEF-CF8AB	46	M	2020-04-15	2020	16	0.967	B.1	False	False	V2-GUNLT	32		unextracted
SHEF-CD6C1	37	M	2020-04-14	2020	16	0.987	B.1	False	True	V2-GUNLT	31		unextracted
SHEF-D141B	65	M	2020-04-20	2020	17	0.997	B.1	False	False	V2-GUNLT	19	27	unextracted
SHEF-C0F96	23	M	2020-04-15	2020	16	0.997	B.1.1.154	False	True	V2-GUNLT	23	31	unextracted
SHEF-CD184	52	F	2020-04-20	2020	17	0.98	B.1.1.1	False	True	V2-GUNLT	30		unextracted
SHEF-C816B						0.959	B.1.5	False	False	V2-GUNLT
SHEF-C625B	51	M	2020-04-15	2020	16	0.988	B.1.1	False	True	V2-GUNLT	27	36	unextracted
SHEF-C70AB	64	M	2020-04-20	2020	17	0.969	B.1.1	False	False	V2-GUNLT	32		unextracted
SHEF-CBBB5	27	M	2020-04-15	2020	16	0.988	B.1.1.154	False	True	V2-GUNLT	29		unextracted
SHEF-CE0FF	30	F	2020-04-20	2020	17	0.98	B.1.1.1	False	True	V2-GUNLT	31		unextracted
SHEF-D3473	25	M	2020-04-20	2020	17	0.989	B.1.1.1	False	True	V2-GUNLT	24	34	unextracted
SHEF-CF0EF	85	M	2020-04-20	2020	17	0.953	B.1.1	False	False	V2-GUNLT	34		unextracted
SHEF-D2720	47	F	2020-04-15	2020	16	0.997	B.1.1.154	False	True	V2-GUNLT	21	30	unextracted
SHEF-CA873						0.989	B.1.1.1	False	False	V2-GUNLT
SHEF-C817A	41	F	2020-04-20	2020	17	0.98	B.1.1	False	True	V2-GUNLT	29	38	unextracted
SHEF-D2711	27	M	2020-04-20	2020	17	0.988	B.1	False	True	V2-GUNLT	28		unextracted
SHEF-CAC68	83	F	2020-04-20	2020	17	0.949	B.1	False	False	V2-GUNLT	36	40	unextracted
SHEF-CF93F	21	M	2020-04-13	2020	16	0.989	B.1.1.1	False	False	V2-GUNLT	24	33	unextracted
SHEF-C722D	56	F	2020-04-16	2020	16	0.988	B.1.1	False	True	V2-GUNLT	26	34	unextracted
SHEF-D1660	55	F	2020-04-13	2020	16	0.997	B.1.1.279	False	False	V2-GUNLT	24	32	unextracted
SHEF-C0CBD	83	F	2020-04-13	2020	16	0.997	B.1	False	False	V2-GUNLT	19	27	unextracted
SHEF-C1AEF	46	F	2020-04-16	2020	16	0.954	B.1.1.1	False	True	V2-GUNLT	34		unextracted
SHEF-C9698	58	M	2020-04-15	2020	16	0.938	B.1.1.1	False	False	V2-GUNLT	36		unextracted
SHEF-C4994	89	M	2020-04-16	2020	16	0.988	B.1.1	False	False	V2-GUNLT	28	40	unextracted
SHEF-C1997	92	M	2020-04-16	2020	16	0.912	B.1.1.1	False	False	V2-GUNLT	35		unextracted
SHEF-C1BCE	85	M	2020-04-13	2020	16	0.988	B.1.75	False	False	V2-GUNLT	27	31	unextracted
SHEF-C81F2	82	F	2020-04-12	2020	15	0.997	B.1.1.154	False	False	V2-GUNLT	23	29	unextracted
SHEF-C1CBC	34	M	2020-04-16	2020	16	0.988	B.1.98	False	True	V2-GUNLT	28	39	unextracted
SHEF-C5298	40	F	2020-04-16	2020	16	0.988	B.1	False	True	V2-GUNLT	27	35	unextracted
SHEF-CBB88	69	M	2020-04-15	2020	16	0.98	B.1.1.1	False	False	V2-GUNLT	26	34	unextracted
SHEF-C5DB5	77	F	2020-04-16	2020	16	0.97	B.1.1.1	False	False	V2-GUNLT	32		unextracted
SHEF-C14C3	70	M	2020-04-15	2020	16	0.989	B.1.1.1	False	False	V2-GUNLT	26	34	unextracted
SHEF-D0FB1	89	M	2020-04-15	2020	16	0.997	B.1.1	False	False	V2-GUNLT	21	30	unextracted
SHEF-CD904	82	F	2020-04-13	2020	16	0.984	B.1	False	False	V2-GUNLT	31	38	unextracted
SHEF-C2DC7	85	F	2020-04-13	2020	16	0.978	B.1	False	False	V2-GUNLT	32	39	unextracted
SHEF-D1E59	79	M	2020-04-13	2020	16	0.989	B.1.1.1	False	False	V2-GUNLT	23	35	unextracted
SHEF-C5BF7	75	F	2020-04-13	2020	16	0.989	B.1.1.1	False	False	V2-GUNLT	25	31	unextracted
SHEF-C5C21	24	F	2020-04-15	2020	16	0.953	B.1.1.1	False	True	V2-GUNLT	34		unextracted
SHEF-CE4E4	35	F	2020-04-15	2020	16	0.952	B.1.1	False	False	V2-GUNLT	33		unextracted
SHEF-C1C70	58	F	2020-04-15	2020	16	0.997	B.1	False	True	V2-GUNLT	21	29	unextracted
SHEF-C5535	54	F	2020-04-15	2020	16	0.98	B.1.1.1	False	True	V2-GUNLT	27	34	unextracted
SHEF-CF10A	24	F	2020-04-15	2020	16	0.988	B.1.1.1	False	True	V2-GUNLT	22	32	unextracted
SHEF-CE1DE	73	M	2020-04-17	2020	16	0.997	B.40	False	False	V2-GUNLT	21	29	unextracted
SHEF-D1E0E	45	F	2020-04-17	2020	16	0.962	B.1.1	False	True	V2-GUNLT	32		unextracted
SHEF-C79A0	30	F	2020-04-17	2020	16	0.98	B.1.1.1	False	True	V2-GUNLT	26	34	unextracted
SHEF-CEA79	41	F	2020-04-17	2020	16	0.952	B.1	False	True	V2-GUNLT	35		unextracted
SHEF-C2134	79	M	2020-04-17	2020	16	0.989	B.1.1.1	False	False	V2-GUNLT	22	31	unextracted
SHEF-D04D0	33	F	2020-04-17	2020	16	0.997	B.1	False	True	V2-GUNLT	24	32	unextracted
SHEF-D2E67	54	F	2020-04-17	2020	16	0.936	B.1.1.1	False	True	V2-GUNLT	39		unextracted
SHEF-C1D22	83	M	2020-04-17	2020	16	0.997	B.1.1	False	False	V2-GUNLT	24	33	unextracted
SHEF-CE648	64	M	2020-04-18	2020	16	0.97	B.1.1.1	False	False	V2-GUNLT	30		unextracted
SHEF-C2F58	60	F	2020-04-17	2020	16	0.997	B.1	False	True	V2-GUNLT	23	32	unextracted
SHEF-CE4B7	77	M	2020-04-17	2020	16	0.988	B.1.160.1	False	False	V2-GUNLT	27	38	unextracted
SHEF-CA2EE	56	F	2020-04-17	2020	16	0.988	B.1	False	True	V2-GUNLT	28	38	unextracted
SHEF-C4071	96	F	2020-04-18	2020	16	0.988	B.1.1	False	False	V2-GUNLT	25	36	unextracted
SHEF-D0160	92	M	2020-04-18	2020	16	0.987	B.1.160.1	False	False	V2-GUNLT	29	38	unextracted
SHEF-D2CD6	52	F	2020-04-18	2020	16	0.978	B.52	False	True	V2-GUNLT	27	35	unextracted
SHEF-C9F51	25	F	2020-04-14	2020	16	0.989	B.1.1.1	False	True	V2-GUNLT	19	28	unextracted
SHEF-D02E5	35	F	2020-04-16	2020	16	0.962	B.1.1.154	False	True	V2-GUNLT	36		unextracted
SHEF-CBE70	51	F	2020-04-14	2020	16	0.997	B.1.1	False	True	V2-GUNLT	19	28	unextracted
SHEF-C6947	48	F	2020-04-16	2020	16	0.988	B.1.5	False	True	V2-GUNLT	24	32	unextracted
SHEF-CA3BE	34	F	2020-04-14	2020	16	0.997	B.1	False	True	V2-GUNLT	22	31	unextracted
SHEF-D0607	45	M	2020-04-16	2020	16	0.944	B.1	False	True	V2-GUNLT	37		unextracted
SHEF-CC246	38	F	2020-04-17	2020	16	0.997	B.1.1.137	False	True	V2-GUNLT	24	33	unextracted
SHEF-D2993	38	F	2020-04-14	2020	16	0.98	B.1.1.1	False	True	V2-GUNLT	26	36	unextracted
SHEF-C8392	25	F	2020-04-14	2020	16	0.963	B.1.1.1	False	True	V2-GUNLT	32	39	unextracted
SHEF-CA8A0	30	F	2020-04-16	2020	16	0.98	B.1.1.1	False	True	V2-GUNLT	26	37	unextracted
SHEF-D1F29	48	F	2020-04-14	2020	16	0.988	B.1.1	False	True	V2-GUNLT	27	35	unextracted
SHEF-C8DD0	26	F	2020-04-17	2020	16	0.997	B.1.1	False	True	V2-GUNLT	21	30	unextracted
SHEF-C82D1	62	F	2020-04-14	2020	16	0.997	B.1	False	True	V2-GUNLT	19	29	unextracted
SHEF-CECFB	34	M	2020-04-16	2020	16	0.98	B.1.1.1	False	False	V2-GUNLT	22	31	unextracted
SHEF-CDDBD	58	F	2020-04-14	2020	16	0.989	B.1.1.1	False	True	V2-GUNLT	21	31	unextracted
SHEF-C2B36	21	F	2020-04-17	2020	16	0.97	B.1.1.1	False	True	V2-GUNLT	28	38	unextracted
SHEF-CFDD9	55	M	2020-04-16	2020	16	0.952	B.1.1	False	False	V2-GUNLT	33		unextracted
SHEF-C584B	28	F	2020-04-11	2020	15	0.953	B.1.8	False	True	V2-GUNLT	36		unextracted
SHEF-CAEAE	38	F	2020-04-11	2020	15	0.989	B.1.1.1	False	True	V2-GUNLT	21	28	unextracted
SHEF-C867B	39	F	2020-04-08	2020	15	0.997	B.1.1.163	False	True	V2-GUNLT	21	28	unextracted
SHEF-C79EC	56	M	2020-04-09	2020	15	0.988	B.1	False	True	V2-GUNLT	26	34	unextracted
SHEF-C5C9A	79	F	2020-04-09	2020	15	0.971	B.1.1.5	False	False	V2-GUNLT	25	30	unextracted
SHEF-D0A74	63	M	2020-04-09	2020	15	0.984	B.1	False	True	V2-GUNLT	27	34	unextracted
SHEF-C0A4A	29	M	2020-04-11	2020	15	0.95	B.1.1.1	False	True	V2-GUNLT	32		unextracted
SHEF-C7463	65	M	2020-04-08	2020	15	0.978	B.1.88	False	False	V2-GUNLT	28		unextracted
SHEF-C6C20	48	F	2020-04-09	2020	15	0.997	B.1.1	False	True	V2-GUNLT	22	30	unextracted
SHEF-D0B35	33	F	2020-04-11	2020	15	0.991	B.1.1	False	True	V2-GUNLT	22	28	unextracted
SHEF-CB61E	57	F	2020-04-10	2020	15	0.997	B.1.1.154	False	True	V2-GUNLT	20	27	unextracted
SHEF-CB7FD	43	F	2020-04-08	2020	15	0.978	B.1.1	False	True	V2-GUNLT	29	38	unextracted
SHEF-CA14B	77	M	2020-04-09	2020	15	0.98	B.1.1.1	False	False	V2-GUNLT	24	32	unextracted
SHEF-C7F08	27	M	2020-04-11	2020	15	0.962	B.1.1	False	True	V2-GUNLT	32	40	unextracted
SHEF-D2429	55	F	2020-04-11	2020	15	0.989	B.1.1.1	False	True	V2-GUNLT	20	27	unextracted
SHEF-C241D	27	F	2020-04-11	2020	15	0.97	B.1.1.1	False	True	V2-GUNLT	29	38	unextracted
SHEF-C7C4D	35	M	2020-04-10	2020	15	0.962	B.1	False	True	V2-GUNLT	31		unextracted
SHEF-CDEE7	31	M	2020-04-10	2020	15	0.978	B.1.1.37	False	False	V2-GUNLT	30	41	unextracted
SHEF-C1047	46	F	2020-04-11	2020	15	0.989	B.1.1.1	False	True	V2-GUNLT	22	30	unextracted
SHEF-CB2CF	81	M	2020-04-08	2020	15	0.907	B.1	False	False	V2-GUNLT	36		unextracted
SHEF-C9AC9	77	F	2020-04-10	2020	15	0.988	B.1	False	False	V2-GUNLT	23	32	unextracted
SHEF-C368F	31	F	2020-04-19	2020	16	0.988	B.1.1.1	False	True	V2-GUNLT	26	32	extracted
SHEF-C87A5	54	F	2020-04-19	2020	16	0.997	B.1.1.1	False	False	V2-GUNLT	19	24	extracted
SHEF-CE6DF	53	M	2020-04-21	2020	17	0.961	B	False	True	V2-GUNLT	32	41	extracted
SHEF-CAC2C	79	M	2020-04-20	2020	17	0.98	B.1.1.1	False	False	V2-GUNLT	27	33	extracted
SHEF-C4CF5	32	M	2020-04-18	2020	16	0.959	B.1.1.1	False	True	V2-GUNLT	30	40	extracted
SHEF-D1A82	45	M	2020-04-20	2020	17	0.962	B.1.1	False	False	V2-GUNLT	33		extracted
SHEF-C7E74	90	M	2020-04-16	2020	16	0.962	B.1.79	False	False	V2-GUNLT	31	38	extracted
SHEF-C2608	28	F	2020-04-17	2020	16	0.952	B.1.75	False	True	V2-GUNLT	31		extracted
SHEF-C769A	40	M	2020-04-15	2020	16	0.954	B.1.1.1	False	True	V2-GUNLT	32	41	extracted
SHEF-CABC5	67	M	2020-04-17	2020	16	0.944	B.1.1.1	False	False	V2-GUNLT	32		extracted
SHEF-D1E86	89	F	2020-04-19	2020	16	0.98	B.1.1.1	False	False	V2-GUNLT	21	26	extracted
SHEF-C5289	78	F	2020-04-19	2020	16	0.972	B.1.1.1	False	False	V2-GUNLT	27	32	extracted
SHEF-C93EC	78	M	2020-04-18	2020	16	0.989	B.1.1.1	False	False	V2-GUNLT	18	23	extracted
SHEF-CC0B5	78	F	2020-04-19	2020	16	0.953	B.1.1.1	False	False	V2-GUNLT	33		extracted
SHEF-C76D6	81	F	2020-04-10	2020	15	0.986	B.10	False	False	V2-GUNLT	32		unextracted
SHEF-D1BBC	27	F				0.961	B.1.5	False	False	V2-GUNLT
SHEF-C33D3	40	F				0.997	B.1.1	False	False	V2-GUNLT
SHEF-CA354	47	F				0.997	B.1.5	False	False	V2-GUNLT
SHEF-C6507	47	F	2020-04-11	2020	15	0.947	B.1.1.89	False	True	V2-GUNLT	38		unextracted
SHEF-D00EB	25	F	2020-04-10	2020	15	0.954	B.15	False	True	V2-GUNLT	34		unextracted
SHEF-D0CC9	52	F	2020-04-09	2020	15	0.988	B	False	False	V2-GUNLT	27	38	unextracted
SHEF-CF717	59	F				0.969	B.1	False	False	V2-GUNLT
SHEF-CB678	35	F	2020-04-11	2020	15	0.988	B.1.1	False	True	V2-GUNLT	28	36	unextracted
SHEF-CB906	57	M	2020-04-09	2020	15	0.987	B.1.6	False	False	V2-GUNLT	29		unextracted
SHEF-C1C8F	52	F	2020-04-10	2020	15	0.997	B.1.5	False	True	V2-GUNLT	19	27	unextracted
SHEF-C759D	78	M	2020-04-10	2020	15	0.962	B.1.1.1	False	False	V2-GUNLT	33		unextracted
SHEF-CAE08	33	F	2020-04-08	2020	15	0.997	B.1	False	True	V2-GUNLT	22	30	unextracted
SHEF-C6C5D	84	M	2020-04-09	2020	15	0.956	B.1.1	False	False	V2-GUNLT	35		unextracted
SHEF-CB8FA	70	M	2020-04-08	2020	15	0.98	B.1.1	False	False	V2-GUNLT	26	34	unextracted
SHEF-D1633	31	M	2020-04-10	2020	15	0.988	B.1	False	True	V2-GUNLT	30	38	unextracted
SHEF-C8505	55	F	2020-04-10	2020	15	0.946	B.1.1	False	False	V2-GUNLT	33		unextracted
SHEF-C8444	62	F	2020-04-10	2020	15	0.989	B.1.1.1	False	True	V2-GUNLT	21	28	unextracted
SHEF-C7FF9	57	F	2020-04-10	2020	15	0.988	B.1.1	False	True	V2-GUNLT	37	25	unextracted
SHEF-CC853	61	M	2020-04-09	2020	15	0.988	B.1.1.137	False	True	V2-GUNLT	25	34	unextracted
SHEF-CA345	33	M	2020-04-10	2020	15	0.997	B.1	False	True	V2-GUNLT	20	29	unextracted
SHEF-C9DFD	91	F	2020-04-09	2020	15	0.997	B.1	False	False	V2-GUNLT	18	26	unextracted
SHEF-D3024	36	M	2020-04-08	2020	15	0.989	B.1.1.1	False	True	V2-GUNLT	22	30	unextracted
SHEF-C9EBE	35	F	2020-04-10	2020	15	0.939	B.15	False	False	V2-GUNLT	36		unextracted
SHEF-C22B9	51	F	2020-04-09	2020	15	0.962	B.3	False	True	V2-GUNLT	32		unextracted
SHEF-C37B9	55	F	2020-04-11	2020	15	0.963	B.1.1.1	False	True	V2-GUNLT	30	40	unextracted
SHEF-D14DF	32	F	2020-04-11	2020	15	0.997	B.40	False	True	V2-GUNLT	26	34	unextracted
SHEF-CD0C3	50	M	2020-04-11	2020	15	0.989	B.1.1.1	False	True	V2-GUNLT	23	30	unextracted
SHEF-CB04D	22	F	2020-04-10	2020	15	0.975	B.1.1.1	False	True	V2-GUNLT	29	40	unextracted
SHEF-C4BDA	86	M	2020-04-08	2020	15	0.962	B.40	False	False	V2-GUNLT	32		unextracted
SHEF-C3E5A	50	F	2020-04-10	2020	15	0.988	B.1	False	False	V2-GUNLT	26	35	unextracted
SHEF-D3051	78	F	2020-04-09	2020	15	0.962	B.1.88	False	False	V2-GUNLT	31	42	unextracted
SHEF-CDFB7	25	F	2020-04-12	2020	15	0.989	B.1.1.1	False	True	V2-GUNLT	23	34	unextracted
SHEF-C1663	40	F	2020-04-10	2020	15	0.953	B.1.88	False	False	V2-GUNLT	32		unextracted
SHEF-C32A9	93	F	2020-04-10	2020	15	0.97	B.1.1.1	False	False	V2-GUNLT	34		unextracted
SHEF-CC880	28	M	2020-04-11	2020	15	0.997	B.1.1	False	True	V2-GUNLT	19	25	unextracted
SHEF-CD55B	35	M	2020-04-09	2020	15	0.997	B.1.1	False	True	V2-GUNLT	23	33	unextracted
SHEF-CD49A	34	F	2020-04-09	2020	15	0.988	B.1	False	True	V2-GUNLT	25	34	unextracted
SHEF-CB1B3	24	F	2020-04-11	2020	15	0.989	B.1.1.1	False	True	V2-GUNLT	20	27	unextracted
SHEF-C2E4C	34	F	2020-04-08	2020	15	0.98	B.1.1.1	False	True	V2-GUNLT	29	36	unextracted
SHEF-C8C5B	44	F	2020-04-11	2020	15	0.978	B.1.1.137	False	True	V2-GUNLT	32		unextracted
SHEF-CDE23	83	M	2020-04-10	2020	15	0.978	B.54	False	False	V2-GUNLT	27	36	unextracted
SHEF-C3F66	86	M	2020-04-09	2020	15	0.989	B.1.1.1	False	False	V2-GUNLT	21	30	unextracted
SHEF-D15FA	32	F	2020-04-11	2020	15	0.988	B.1	False	True	V2-GUNLT	26	34	unextracted
SHEF-D018E	79	M	2020-04-11	2020	15	0.988	B.1	False	False	V2-GUNLT	27	35	unextracted
SHEF-D193A	36	M	2020-04-11	2020	15	0.989	B.1.1.1	False	True	V2-GUNLT	24	33	unextracted
SHEF-C5A45	41	F	2020-04-12	2020	15	0.978	B.1	False	True	V2-GUNLT	30	41	unextracted
SHEF-CAE53	38	F	2020-04-11	2020	15	0.97	B.1.1.1	False	True	V2-GUNLT	28		unextracted
SHEF-C2D8B	87	F	2020-04-11	2020	15	0.997	B.1.1	False	False	V2-GUNLT	18	25	unextracted
SHEF-D2B51	102	F	2020-04-12	2020	15	0.978	B.48	False	False	V2-GUNLT	30	36	unextracted
SHEF-CB0B6	31	F	2020-04-12	2020	15	0.978	B.1	False	True	V2-GUNLT	29		unextracted
SHEF-C6F72	25	M	2020-04-11	2020	15	0.989	B.1.1.1	False	True	V2-GUNLT	21	29	unextracted
SHEF-CFCBE	93	M	2020-04-12	2020	15	0.989	B.1.1.1	False	False	V2-GUNLT	27	39	unextracted
SHEF-CD02D	25	M	2020-04-12	2020	15	0.989	B.1.1.1	False	True	V2-GUNLT	20	28	unextracted
SHEF-C68A4	94	M	2020-04-11	2020	15	0.989	B.1.1.1	False	False	V2-GUNLT	22	31	unextracted
SHEF-C9935	62	F	2020-04-12	2020	15	0.997	B.1.5	False	True	V2-GUNLT	22	30	unextracted
SHEF-CD7EC	88	F	2020-04-11	2020	15	0.988	B.1.75	False	False	V2-GUNLT	31	41	unextracted
SHEF-C4378	90	F	2020-04-11	2020	15	0.928	B.48	False	False	V2-GUNLT	36		unextracted
SHEF-C09F2	67	M	2020-04-12	2020	15	0.98	B.1.1.1	False	True	V2-GUNLT	23	32	unextracted
SHEF-D0B62	62	F	2020-04-12	2020	15	0.989	B.1.1.1	False	True	V2-GUNLT	23	32	unextracted
SHEF-C3546	92	M	2020-04-12	2020	15	0.97	B.1.1.1	False	False	V2-GUNLT	30	42	unextracted
SHEF-CAECC	32	F	2020-04-12	2020	15	0.975	B.1.1.1	False	True	V2-GUNLT	27	36	unextracted
SHEF-C243B	87	M	2020-04-11	2020	15	0.987	B.1.1.1	False	False	V2-GUNLT	30	40	unextracted
SHEF-CB951	43	M	2020-04-12	2020	15	0.988	B.1.1	False	True	V2-GUNLT	30	36	unextracted
SHEF-D2070	61	F	2020-04-12	2020	15	0.988	B.1.1.137	False	True	V2-GUNLT	26	35	unextracted
SHEF-C4A91	84	F	2020-04-11	2020	15	0.978	B.1	False	False	V2-GUNLT	32		unextracted
SHEF-CB46F	53	M	2020-04-11	2020	15	0.989	B.1.1.1	False	True	V2-GUNLT	27	34	unextracted
SHEF-D21AA	19	F	2020-04-12	2020	15	0.98	B.1.1.1	False	True	V2-GUNLT	25	37	unextracted
SHEF-CAC0E	49	F	2020-04-12	2020	15	0.988	B.1.5	False	True	V2-GUNLT	27	36	unextracted
SHEF-C8329	25	F	2020-04-12	2020	15	0.989	B.1.1.1	False	True	V2-GUNLT	19	27	unextracted
SHEF-CC088	32	F	2020-04-12	2020	15	0.994	B.1.1.137	False	True	V2-GUNLT	22	31	unextracted
SHEF-D0072	93	M	2020-04-12	2020	15	0.956	B.1.88	False	False	V2-GUNLT	35		unextracted
SHEF-C5070	39	F	2020-04-12	2020	15	0.988	B.1.1.154	False	True	V2-GUNLT	24	33	unextracted
SHEF-C616D	61	F	2020-04-11	2020	15	0.971	B.1.1	False	False	V2-GUNLT	31		unextracted
SHEF-C2AA2	55	F	2020-04-08	2020	15	0.952	B.1.1.137	False	True	V2-GUNLT	33		unextracted
SHEF-CABB6	27	F	2020-04-09	2020	15	0.952	B.1.1.137	False	True	V2-GUNLT	33		unextracted
SHEF-CA846	76	F	2020-04-09	2020	15	0.952	B	False	False	V2-GUNLT	34		unextracted
SHEF-CD791	49	F	2020-04-11	2020	15	0.988	B.1.1	False	True	V2-GUNLT	28	36	unextracted
SHEF-C22AA	29	F	2020-04-11	2020	15	0.971	B.1	False	True	V2-GUNLT	31	39	unextracted
SHEF-CBB1F	33	M	2020-04-09	2020	15	0.988	B.1.1	False	True	V2-GUNLT	24	35	unextracted
SHEF-C4F0B	49	F	2020-04-09	2020	15	0.978	B.1	False	True	V2-GUNLT	28	38	unextracted
SHEF-CF35F	50	M	2020-04-11	2020	15	0.931	B.1.1.1	False	True	V2-GUNLT	32		unextracted
SHEF-C291E	44	M	2020-04-08	2020	15	0.997	B.1	False	True	V2-GUNLT	22	30	unextracted
SHEF-C342B	65	F	2020-04-09	2020	15	0.997	B.1	False	True	V2-GUNLT	19	27	unextracted
SHEF-C12D8	57	M	2020-04-09	2020	15	0.971	B.1.1	False	False	V2-GUNLT	29		unextracted
SHEF-CD9C8	36	F	2020-04-10	2020	15	0.997	B.1.1.137	False	True	V2-GUNLT	19	28	unextracted
SHEF-C80D7	24	M	2020-04-10	2020	15	0.98	B.1.1.1	False	True	V2-GUNLT	22	30	unextracted
SHEF-C12E7	23	F	2020-04-10	2020	15	0.98	B.1.1.1	False	True	V2-GUNLT	25	34	unextracted
SHEF-C19E2	35	F	2020-04-10	2020	15	0.985	B.1.1.1	False	True	V2-GUNLT	21	30	unextracted
SHEF-CBBE2	62	M	2020-04-11	2020	15	0.957	B.1	False	True	V2-GUNLT	25	31	unextracted
SHEF-C3B35	33	F	2020-04-10	2020	15	0.952	B.1.1.137	False	True	V2-GUNLT	30		unextracted
SHEF-C6929	64	F	2020-04-10	2020	15	0.961	B.1.1	False	True	V2-GUNLT	28	37	unextracted
SHEF-D2BF7	54	F	2020-04-08	2020	15	0.988	B.1.1	False	True	V2-GUNLT	23	31	unextracted
SHEF-CE9A9	79	F	2020-04-08	2020	15	0.97	B.1.1.1	False	False	V2-GUNLT	29	40	unextracted
SHEF-C71B7	51	M	2020-04-10	2020	15	0.962	B	False	True	V2-GUNLT	32	41	unextracted
SHEF-CC422	39	F	2020-04-09	2020	15	0.98	B.1.1.1	False	False	V2-GUNLT	28	41	unextracted
SHEF-C7B5F	53	F	2020-04-09	2020	15	0.988	B.1.1.137	False	True	V2-GUNLT	26	36	unextracted
SHEF-CF216	46	M	2020-04-08	2020	15	0.989	B.1.1.1	False	True	V2-GUNLT	25	35	unextracted
SHEF-D20F8	50	M	2020-04-09	2020	15	0.988	B	False	False	V2-GUNLT	27	35	unextracted
SHEF-C3379	44	M	2020-04-08	2020	15	0.951	B.1	False	False	V2-GUNLT	36		unextracted
SHEF-D0EB4	48	M	2020-04-08	2020	15	0.997	B.1.1.1	False	True	V2-GUNLT	20	27	unextracted
SHEF-C3FDF	61	F	2020-04-08	2020	15	0.976	B.1.1.1	False	True	V2-GUNLT	29	38	unextracted
SHEF-CBE9E	39	M	2020-04-08	2020	15	0.988	B.1	False	True	V2-GUNLT	31		unextracted
SHEF-C76C7	71	M	2020-04-10	2020	15	0.978	B.1.1.137	False	False	V2-GUNLT	29	44	unextracted
SHEF-CF7EA	27	M	2020-04-09	2020	15	0.989	B.1.1.1	False	False	V2-GUNLT	23	35	unextracted
SHEF-CC0A6	51	F	2020-04-09	2020	15	0.978	B.1.1.137	False	True	V2-GUNLT	30		unextracted
SHEF-D2C21	48	F				0.989	B.1.1	False	False	V2-GUNLT
SHEF-D0EC3	25	F				0.989	B.1.1	False	False	V2-GUNLT
SHEF-C831A	41	F				0.98	B.1.1	False	False	V2-GUNLT
SHEF-D3482	47	F				0.97	B.1.93	False	False	V2-GUNLT
SHEF-CD2CD	37	F				0.98	B.1.1	False	False	V2-GUNLT
SHEF-C1E89	60	F	2020-04-10	2020	15	0.948	B.40	False	False	V2-GUNLT	32		extracted
SHEF-C394A	49	F				0.981	B.1.1.1	False	False	V2-GUNLT
SHEF-CD254	42	F	2020-04-08	2020	15	0.918	B.1.1.1	False	False	V2-GUNLT	33		extracted
SHEF-CE718	36	F				0.98	B.1.1.5	False	False	V2-GUNLT
SHEF-D08B6	53	F				0.951	B.1.1	False	False	V2-GUNLT
SHEF-CBE8F	43	F	2020-04-08	2020	15	0.918	B.1.1	False	False	V2-GUNLT	34		extracted
SHEF-CD56A	40	F				0.989	B.1.1.154	False	False	V2-GUNLT
SHEF-C0BB0	41	F				0.97	B.1.1.1	False	False	V2-GUNLT
SHEF-CBC1C	24	F				0.98	B.1.1.5	False	False	V2-GUNLT
SHEF-CADED	79	F				0.962	B.1.1.1	False	False	V2-GUNLT
SHEF-C9DC0	35	F				0.986	B.39	False	False	V2-GUNLT
SHEF-D31B8	36	F				0.98	B.1.5	False	False	V2-GUNLT
SHEF-C9F24	36	F				0.961	B.40	False	False	V2-GUNLT
SHEF-CD45E	29	F				0.945	B.3	False	False	V2-GUNLT
SHEF-CC99C	65	M				0.919	B.1	False	False	V2-GUNLT
SHEF-CB432	58	M				0.989	B.1.1	False	False	V2-GUNLT
SHEF-C7515	51	M	2020-04-08	2020	15	0.981	B.1.1.1	False	False	V2-GUNLT	16	23	extracted
SHEF-C9B11	57	U				0.983	B.1.5	False	False	V2-GUNLT
SHEF-CC185	48	M				0.989	B.1.1	False	False	V2-GUNLT
SHEF-CC729	16	F				0.963	B.1.1.5	False	False	V2-GUNLT
SHEF-CE244	54	M				0.989	B.1.1	False	False	V2-GUNLT
SHEF-C691A	32	F				0.989	B.48	False	False	V2-GUNLT
SHEF-C129C	40	M				0.945	B.48	False	False	V2-GUNLT
SHEF-D0FFD	66	M				0.91	B.1.1	False	False	V2-GUNLT
SHEF-CA7B2	47	M				0.974	B.1.1.1	False	False	V2-GUNLT
SHEF-C9BB7	15	F				0.948	B.40	False	False	V2-GUNLT
SHEF-C8611	49	F				0.989	B.1.1.5	False	False	V2-GUNLT
SHEF-C47F4	91	F				0.98	B.1.1.1	False	False	V2-GUNLT
SHEF-C575D	55	F				0.925	B.1.88	False	False	V2-GUNLT
SHEF-C16FA	76	F				0.98	B.48	False	False	V2-GUNLT
SHEF-C8A06	80	F				0.989	B.48	False	False	V2-GUNLT
SHEF-C1E3E	58	M				0.989	B.1.98	False	False	V2-GUNLT
SHEF-D2957	61	M				0.997	B.1.1.137	False	False	V2-GUNLT
SHEF-D28E1	66	M				0.97	B.1.1	False	False	V2-GUNLT
SHEF-D0124	81	F				0.989	B.1.1	False	False	V2-GUNLT
SHEF-C482E	37	F				0.989	B.3	False	False	V2-GUNLT
SHEF-C5650	54	F				0.997	B.1.1	False	False	V2-GUNLT
SHEF-C905E	75	F				0.981	B.48	False	False	V2-GUNLT
SHEF-CC54D	60	M				0.963	B.1.88	False	False	V2-GUNLT
SHEF-CD03C	61	M				0.989	B.1.1	False	False	V2-GUNLT
SHEF-CC862	67	F				0.98	B.40	False	False	V2-GUNLT
SHEF-CFAB4	46	F				0.989	B	False	False	V2-GUNLT
SHEF-C569C	80	M				0.989	B.1.1.279	False	False	V2-GUNLT
SHEF-CBB2E	50	M				0.997	B.1.5	False	False	V2-GUNLT
SHEF-CD95F	85	M				0.997	B.1.1.1	False	False	V2-GUNLT
SHEF-D21D7	54	M				0.997	B.1.1.5	False	False	V2-GUNLT
SHEF-C6060	61	F				0.97	B.40	False	False	V2-GUNLT
SHEF-CD54C	60	M				0.981	B.1.1.1	False	False	V2-GUNLT
SHEF-D0801	32	F				0.977	B.1.1	False	False	V2-GUNLT
SHEF-D1026	27	F				0.98	B.1.5	False	False	V2-GUNLT
SHEF-C8C6A	25	F				0.953	B	False	False	V2-GUNLT
SHEF-CA49D	39	F				0.955	B.39	False	False	V2-GUNLT
SHEF-C7A8F	44	F				0.989	B.3	False	False	V2-GUNLT
SHEF-C237A	37	F				0.989	B.1.1	False	False	V2-GUNLT
SHEF-D0DD5	24	F				0.98	B.1.1	False	False	V2-GUNLT
SHEF-C177F	74	M				0.97	B.48	False	False	V2-GUNLT
SHEF-C336A	46	M				0.972	B.1.1.137	False	False	V2-GUNLT
SHEF-C6EEE	27	F				0.989	B.1.1	False	False	V2-GUNLT
SHEF-D0115	47	F				0.928	B.3	False	False	V2-GUNLT
SHEF-D1F47	59	F				0.98	B.1.160.1	False	False	V2-GUNLT
SHEF-CEE04	57	F				0.98	B.1.98	False	False	V2-GUNLT
SHEF-C21DA	38	M				0.97	B.1	False	False	V2-GUNLT
SHEF-D1E3B	38	M				0.954	B.39	False	False	V2-GUNLT
SHEF-D130F	57	F				0.989	B.1.1	False	False	V2-GUNLT
SHEF-C250B	51	F				0.942	B.1.1.1	False	False	V2-GUNLT
SHEF-C9021	64	M				0.954	B.1.1.137	False	False	V2-GUNLT
SHEF-C31E8	53	F				0.989	B.1	False	False	V2-GUNLT
SHEF-D05A0	25	F				0.955	B.15	False	False	V2-GUNLT
SHEF-CB5F3	39	M				0.988	B.1	False	False	V2-GUNLT
SHEF-CB3AE	47	F				0.982	B.1.98	False	False	V2-GUNLT
SHEF-D1E68	39	F				0.98	B	False	False	V2-GUNLT
SHEF-CCFB8	40	M				0.997	B	False	False	V2-GUNLT
SHEF-C4132	50	F				0.989	B.1.1.137	False	False	V2-GUNLT
SHEF-CB5D5	62	F				0.977	B.1.1	False	False	V2-GUNLT
SHEF-D03C4	57	F				0.963	B.1.1.5	False	False	V2-GUNLT
SHEF-CE903	30	F				0.98	B	False	False	V2-GUNLT
SHEF-C6C7B	59	F				0.997	B.40	False	False	V2-GUNLT
SHEF-CCD90	42	F				0.989	B.1.1	False	False	V2-GUNLT
SHEF-C2213	45	F				0.979	B.1.98	False	False	V2-GUNLT
SHEF-C0AD1	62	M				0.987	B.1.5	False	False	V2-GUNLT
SHEF-C4123	82	F				0.945	B.1.1.1	False	False	V2-GUNLT
SHEF-CF902	48	F				0.989	B.1	False	False	V2-GUNLT
SHEF-D17E5	27	F				0.953	B.40	False	False	V2-GUNLT
SHEF-C6859	54	F				0.954	B.1.1	False	False	V2-GUNLT
SHEF-CBBA6	19	F				0.982	B.1	False	False	V2-GUNLT
SHEF-D10CC	43	F				0.98	B.15	False	False	V2-GUNLT
SHEF-CFB48	25	F				0.989	B.40	False	False	V2-GUNLT
SHEF-D1D98	45	F				0.936	B	False	False	V2-GUNLT
SHEF-CD403	51	F				0.97	B.1.1.4	False	False	V2-GUNLT
SHEF-C78EF	33	M				0.989	B.1	False	False	V2-GUNLT
SHEF-D30BB	42	F				0.988	B.1.93	False	False	V2-GUNLT
SHEF-C2055	31	F				0.97	B.1.1.5	False	False	V2-GUNLT
SHEF-D34A0	28	M				0.954	B.1.1.1	False	False	V2-GUNLT
SHEF-C6F36	56	F				0.97	B.1.1.1	False	False	V2-GUNLT
SHEF-C3300	80	F	2020-04-15	2020	16	0.97	B.52	False	False	V2-GUNLT	25	32	extracted
SHEF-C6464	52	M				0.972	B.40	False	False	V2-GUNLT
SHEF-CB414	27	F				0.963	B.1.1.137	False	False	V2-GUNLT
SHEF-C16AF	53	F				0.972	B.1.1.1	False	False	V2-GUNLT
SHEF-C6534	57	F				0.954	B.40	False	False	V2-GUNLT
SHEF-CC0C4	54	F				0.97	B	False	False	V2-GUNLT
SHEF-CB58A	45	M				0.98	B.1.1	False	False	V2-GUNLT
SHEF-C4B8F	54	F				0.946	B.1.1.1	False	False	V2-GUNLT
SHEF-CE2CC	93	M				0.963	B.10	False	False	V2-GUNLT
SHEF-C83A1	43	M				0.989	B.1.1.5	False	False	V2-GUNLT
SHEF-CE693	22	F				0.964	B.1.1.1	False	False	V2-GUNLT
SHEF-C6525	24	F				0.981	B.1.1.1	False	False	V2-GUNLT
SHEF-C5966	51	F				0.98	B.3	False	False	V2-GUNLT
SHEF-C9883	80	M				0.98	B.40	False	False	V2-GUNLT
SHEF-D2E58	67	F				0.985	B.1.1	False	False	V2-GUNLT
SHEF-C9A50	57	F				0.989	B.40	False	False	V2-GUNLT
SHEF-C4E95	27	F				0.989	B.15	False	False	V2-GUNLT
SHEF-D1475	42	F				0.953	B.1	False	False	V2-GUNLT
SHEF-C59C0	33	F				0.97	B.15	False	False	V2-GUNLT
SHEF-CFEE5	32	U				0.989	B.40	False	False	V2-GUNLT
SHEF-C821D	49	M				0.989	B	False	False	V2-GUNLT
SHEF-C6D1E	26	M				0.98	B	False	False	V2-GUNLT
SHEF-D307F	51	F				0.98	B.1.1	False	False	V2-GUNLT
SHEF-C3CC9	83	M	2020-04-15	2020	16	0.995	B.1.1	False	False	V2-GUNLT	28		extracted
SHEF-C911F	24	F				0.989	B.40	False	False	V2-GUNLT
SHEF-C15B1	72	M				0.989	B	False	False	V2-GUNLT
SHEF-C85F6	23	F				0.989	B.1.1.1	False	False	V2-GUNLT
SHEF-D34CE	48	F				0.945	B.40	False	False	V2-GUNLT
SHEF-C46E8	36	F				0.97	B.40	False	False	V2-GUNLT
SHEF-C8523	98	F	2020-04-16	2020	16	0.954	B.1	False	False	V2-GUNLT	27	36	extracted
SHEF-C1F2C	33	F				0.945	B.1.1	False	False	V2-GUNLT
SHEF-CF234	52	F	2020-04-15	2020	16	0.968	B.1.1	False	False	V2-GUNLT	27	35	extracted
SHEF-CB9CA	35	F				0.98	B.1.1	False	False	V2-GUNLT
SHEF-CF8D8	48	F				0.98	B.3	False	False	V2-GUNLT
SHEF-CBCA3	47	F				0.98	B.1.1.137	False	False	V2-GUNLT
SHEF-CD47C	42	M				0.98	B.40	False	False	V2-GUNLT
SHEF-C5D3D	70	F				0.945	B.48	False	False	V2-GUNLT
SHEF-C2C60	40	F				0.954	B.40	False	False	V2-GUNLT
SHEF-CF6A1	64	F				0.954	B.40	False	False	V2-GUNLT
SHEF-C90E5	30	M				0.989	B.1.1	False	False	V2-GUNLT
SHEF-CFE6D	34	M				0.963	B.1.1	False	False	V2-GUNLT
SHEF-C8374	87	M				0.98	B.48	False	False	V2-GUNLT
SHEF-CFB57	40	F				0.954	B.1.6	False	False	V2-GUNLT
SHEF-C7F9F	40	F				0.98	B.40	False	False	V2-GUNLT
SHEF-CE129	23	F				0.954	B.40	False	False	V2-GUNLT
SHEF-C0F69	37	F				0.963	B.1.1	False	False	V2-GUNLT
SHEF-D029A	34	F				0.989	B.1.1	False	False	V2-GUNLT
SHEF-C87F0	57	F				0.98	B.3	False	False	V2-GUNLT
SHEF-D2465	58	F				0.98	B.40	False	False	V2-GUNLT
SHEF-C0C35	53	F				0.996	B.1.1.257	False	False	V2-GUNLT
SHEF-C1CE9	93	F				0.963	B.40	False	False	V2-GUNLT
SHEF-C6B50						0.936	B.1.160.1	False	False	V2-GUNLT
SHEF-CEA6A	72	F				0.963	B.1.1	False	False	V2-GUNLT
SHEF-D2702	18	F				0.98	B.1.1	False	False	V2-GUNLT
SHEF-CB353	60	F				0.98	B.1.1	False	False	V2-GUNLT
SHEF-D10F9	56	F				0.989	B.1.5	False	False	V2-GUNLT
SHEF-CCF4F	56	M				0.989	B.1.5	False	False	V2-GUNLT
SHEF-C3090	21	F				0.963	B.40	False	False	V2-GUNLT
SHEF-C9D39	53	F				0.989	B.40	False	False	V2-GUNLT
SHEF-CE0C2	34	F				0.98	B.1	False	False	V2-GUNLT
SHEF-D0F84	60	F				0.989	B.1.1.163	False	False	V2-GUNLT
SHEF-C65F8	20	F				0.989	B.1.1	False	False	V2-GUNLT
SHEF-C830B	63	M	2020-03-12	2020	11	0.972	B.1.1.1	False	False	V2-GUNLT			extracted
SHEF-D1C31	45	F				0.989	B.1.1.1	False	False	V2-GUNLT
SHEF-D1CD7	25	F				0.981	B.1.1.1	False	False	V2-GUNLT
SHEF-D2A54	26	F				0.98	B.1.1.37	False	False	V2-GUNLT
SHEF-C49C1	67	M				0.98	B.1.1	False	False	V2-GUNLT
SHEF-D3358	56	F	2020-04-13	2020	16	0.989	B.1.1	False	False	V2-GUNLT	18	24	extracted
SHEF-C60BB	33	F	2020-04-13	2020	16	0.917	B.1.1.137	False	True	V2-GUNLT	32	42	extracted
SHEF-C906D	35	F	2020-04-13	2020	16	0.98	B.1.1.154	False	False	V2-GUNLT	23	29	extracted
SHEF-C6367	41	M	2020-04-13	2020	16	0.981	B.1.1.1	False	False	V2-GUNLT	19	25	extracted
SHEF-C62A6	64	F	2020-04-13	2020	16	0.978	B.1.1.137	False	True	V2-GUNLT	28	35	extracted
SHEF-C393B	28	M	2020-04-13	2020	16	0.989	B.1	False	True	V2-GUNLT	22	28	extracted
SHEF-C7C98	39	F				0.968	B.1.1.1	False	False	V2-GUNLT
SHEF-CB854	60	F				0.955	B.1.1.1	False	False	V2-GUNLT
SHEF-C526B	86	F				0.953	B	False	False	V2-GUNLT
SHEF-CF00D	99	F				0.945	B.40	False	False	V2-GUNLT
SHEF-CFF3D	36	F				0.955	B.1.1.1	False	False	V2-GUNLT
SHEF-C958C	62	F				0.953	B.1.1.1	False	False	V2-GUNLT
SHEF-C7418	84	F				0.981	B.1.1.1	False	False	V2-GUNLT
SHEF-CF049	95	F				0.928	B.1.5	False	False	V2-GUNLT
SHEF-D1536	89	M				0.997	B.54	False	False	V2-GUNLT
SHEF-CA65B	94	F				0.98	B.1.1.1	False	False	V2-GUNLT
SHEF-C1E4D	76	F				0.964	B.1.1.1	False	False	V2-GUNLT
SHEF-C7014	80	F				0.937	B.1.1.1	False	False	V2-GUNLT
SHEF-CC5A7	55	F				0.981	B.1.1.1	False	False	V2-GUNLT
SHEF-C13C6	62	F				0.954	B.1	False	False	V2-GUNLT
SHEF-C56BA	83	F				0.988	B	False	False	V2-GUNLT
SHEF-C3CF6	76	M				0.953	B	False	False	V2-GUNLT
SHEF-C3494	49	F				0.97	B.48	False	False	V2-GUNLT
SHEF-CAE9F	91	F				0.955	B.1.1.1	False	False	V2-GUNLT
SHEF-D0BF9	51	F				0.938	B.1.1.1	False	False	V2-GUNLT
SHEF-D2DC4	29	M				0.988	B.1.1.1	False	False	V2-GUNLT
SHEF-C0E11	83	M				0.962	B.1.1.1	False	False	V2-GUNLT
SHEF-CDCB0	79	F				0.981	B.1.1.1	False	False	V2-GUNLT
SHEF-D223E	59	F				0.962	B.1.1.1	False	False	V2-GUNLT
SHEF-D093B	81	F	2020-04-06	2020	15	0.969	B.1.1.1	False	False	V2-GUNLT	32	40	extracted
SHEF-CC4B9	67	F	2020-04-06	2020	15	0.927	B.15	False	False	V2-GUNLT	35	41	extracted
SHEF-D12B7	76	M	2020-04-06	2020	15	0.969	B.1.98	False	False	V2-GUNLT	31	38	extracted
SHEF-D1080	85	F	2020-04-07	2020	15	0.97	B.1.5	False	False	V2-GUNLT	24	30	extracted
SHEF-CF832	62	M	2020-04-07	2020	15	0.935	B.1.1	False	False	V2-GUNLT	31		extracted
SHEF-CFE7C	72	F	2020-04-03	2020	14	0.927	B.1.93	False	False	V2-GUNLT	35	39	extracted
SHEF-CF3C8	95	M	2020-04-05	2020	14	0.944	B.1.160.1	False	False	V2-GUNLT	32	39	extracted
SHEF-C0C26	81	M	2020-04-05	2020	14	0.946	B.1	False	False	V2-GUNLT	27	33	extracted
SHEF-CE60C	69	F	2020-04-03	2020	14	0.953	B.1.75	False	False	V2-GUNLT	27	31	extracted
SHEF-C3A56	72	F	2020-04-05	2020	14	0.963	B.1.1.137	False	False	V2-GUNLT	27	33	extracted
SHEF-CEC55	69	F	2020-04-03	2020	14	0.97	B.1.1	False	False	V2-GUNLT	21	26	extracted
SHEF-CD04B	88	F	2020-04-03	2020	14	0.963	B.1.1.154	False	False	V2-GUNLT	25	31	extracted
SHEF-D2BAC	63	M	2020-04-04	2020	14	0.944	B.1.1	False	False	V2-GUNLT	26	32	extracted
SHEF-C708D	73	M	2020-04-03	2020	14	0.97	B.1	False	False	V2-GUNLT	24	29	extracted
SHEF-C3DB7	67	M	2020-04-04	2020	14	0.97	B.1.1	False	False	V2-GUNLT	21	28	extracted
SHEF-CC45F	77	M	2020-04-02	2020	14	0.97	B	False	False	V2-GUNLT	28	41	extracted
SHEF-CD60D	56	M	2020-04-06	2020	15	0.954	B.3	False	False	V2-GUNLT	26	33	extracted
SHEF-C7FAE	70	M	2020-04-06	2020	15	0.989	B.1.1	False	False	V2-GUNLT	16	22	extracted
SHEF-D2DE2	73	M	2020-04-06	2020	15	0.97	B.1.1	False	False	V2-GUNLT	23	30	extracted
SHEF-C8F9E	45	F	2020-04-06	2020	15	0.951	B.1.5	False	False	V2-GUNLT	30	38	extracted
SHEF-D2BCA	69	M	2020-04-06	2020	15	0.936	B.1.157	False	False	V2-GUNLT	31		extracted
SHEF-D14FD	84	M	2020-04-05	2020	14	0.97	B.52	False	False	V2-GUNLT	24	31	extracted
SHEF-C0CEA	31	M	2020-04-07	2020	15	0.97	B.1.1	False	False	V2-GUNLT	24	30	extracted
SHEF-D1518	70	F	2020-04-06	2020	15	0.97	B.1.1	False	False	V2-GUNLT	24	30	extracted
SHEF-CF252	36	F	2020-04-06	2020	15	0.97	B.1.1	False	False	V2-GUNLT	25	32	extracted
SHEF-CA178	74	M	2020-04-06	2020	15	0.97	B.1.160.1	False	False	V2-GUNLT	22	28	extracted
SHEF-C69DE	76	M	2020-04-06	2020	15	0.962	B.1.1.1	False	False	V2-GUNLT	26	33	extracted
SHEF-C89EB	96	F	2020-04-07	2020	15	0.97	B.1.1	False	False	V2-GUNLT	23	30	extracted
SHEF-C2028	86	F	2020-04-02	2020	14	0.989	B.1.1.154	False	False	V2-GUNLT	16	21	extracted
SHEF-CE332	56	M	2020-04-02	2020	14	0.946	B.40	False	False	V2-GUNLT	27	32	extracted
SHEF-D0591	57	M	2020-04-02	2020	14	0.954	B.1.1	False	False	V2-GUNLT	25	32	extracted
SHEF-CE684	76	M	2020-04-04	2020	14	0.962	B.40	False	False	V2-GUNLT	28	36	extracted
SHEF-C440C	58	M	2020-04-04	2020	14	0.953	B.1.1.1	False	False	V2-GUNLT	32	41	extracted
SHEF-C8B8B	44	M	2020-04-03	2020	14	0.963	B.1.1.5	False	False	V2-GUNLT	25	32	extracted
SHEF-C4949	74	M	2020-04-03	2020	14	0.93	B.40	False	False	V2-GUNLT	38		extracted
SHEF-D23B3	50	M	2020-04-03	2020	14	0.95	B.1	False	False	V2-GUNLT	31	40	extracted
SHEF-C7A34	77	M	2020-04-04	2020	14	0.953	B.1.5	False	False	V2-GUNLT	24	30	extracted
SHEF-C52C5	58	F	2020-03-31	2020	14	0.989	B.1.1.137	False	True	V2-GUNLT			extracted
SHEF-CA73A	60	F	2020-03-31	2020	14	0.977	B.3	False	True	V2-GUNLT			extracted
SHEF-C9CC3	38	F	2020-04-01	2020	14	0.988	B.1.1.1	False	True	V2-GUNLT			extracted
SHEF-CDE05	68	M	2020-04-02	2020	14	0.972	B.1.1.1	False	False	V2-GUNLT			extracted
SHEF-D2BD9	76	F	2020-04-02	2020	14	0.989	B.40	False	False	V2-GUNLT			extracted
SHEF-CFB93	86	F	2020-04-03	2020	14	0.945	B	False	False	V2-GUNLT			extracted
SHEF-CFBEE	56	F	2020-04-03	2020	14	0.969	B.1.1.1	False	True	V2-GUNLT			extracted
SHEF-C7F17	80	F	2020-04-01	2020	14	0.962	B.1.1.1	False	False	V2-GUNLT			extracted
SHEF-C6DE1	54	M	2020-04-03	2020	14	0.972	B.1.1.1	False	False	V2-GUNLT			extracted
SHEF-CE97C	78	M	2020-04-03	2020	14	0.945	B.1.88	False	False	V2-GUNLT			extracted
SHEF-C2E5B	98	F	2020-04-03	2020	14	0.986	B.1.1.1	False	False	V2-GUNLT			extracted
SHEF-CC431	77	M	2020-04-03	2020	14	0.988	B.1.1	False	False	V2-GUNLT			extracted
SHEF-CDA2F	50	F	2020-04-01	2020	14	0.997	B.1.1.137	False	True	V2-GUNLT			extracted
SHEF-CCB5A	48	F	2020-04-01	2020	14	0.989	B.1.1	False	True	V2-GUNLT			extracted
SHEF-C9D48	31	F	2020-03-31	2020	14	0.952	B.1.1.154	False	False	V2-GUNLT			extracted
SHEF-C192E	73	F	2020-04-04	2020	14	0.961	B.1.98	False	False	V2-GUNLT			extracted
SHEF-C8514	72	F	2020-04-01	2020	14	0.997	B.1.1.137	False	False	V2-GUNLT			extracted
SHEF-C8787	84	M	2020-04-01	2020	14	0.988	B.1	False	False	V2-GUNLT			extracted
SHEF-CF647	33	F	2020-04-01	2020	14	0.961	B.52	False	True	V2-GUNLT			extracted
SHEF-C1FB3	53	F	2020-03-28	2020	13	0.961	B.1.98	False	True	V2-GUNLT			extracted
SHEF-C8884	57	F	2020-03-29	2020	13	0.953	B.1.1.1	False	False	V2-GUNLT			extracted
SHEF-CBA6D	52	F	2020-03-27	2020	13	0.958	B.10	False	False	V2-GUNLT			extracted
SHEF-CC8CC	76	F	2020-03-27	2020	13	0.988	B	False	False	V2-GUNLT			extracted
SHEF-D0F75	67	F	2020-03-31	2020	14	0.995	B.1.1.137	False	False	V2-GUNLT			extracted
SHEF-D0704	44	F	2020-03-31	2020	14	0.988	B.1	False	True	V2-GUNLT			extracted
SHEF-CB5B7	49	F	2020-03-28	2020	13	0.988	B.1.1	False	True	V2-GUNLT			extracted
SHEF-C60F7	75	M	2020-03-31	2020	14	0.988	B.1	False	False	V2-GUNLT			extracted
SHEF-CC5E3	102	F	2020-04-03	2020	14	0.946	B.1.1.1	False	False	V2-GUNLT			extracted
SHEF-CFCAF	60	F	2020-03-31	2020	14	0.962	B.1.1.1	False	True	V2-GUNLT			extracted
SHEF-C196A	33	F	2020-03-31	2020	14	0.971	B	False	True	V2-GUNLT			extracted
SHEF-D1545	87	M	2020-03-31	2020	14	0.988	B.1.98	False	False	V2-GUNLT			extracted
SHEF-C2D03	25	F	2020-03-31	2020	14	0.979	B.1.1	False	True	V2-GUNLT			extracted
SHEF-CD6EF	50	F	2020-03-31	2020	14	0.98	B.1.1.104	False	True	V2-GUNLT			extracted
SHEF-C57B7	44	F	2020-04-02	2020	14	0.981	B.1.1	False	True	V2-GUNLT			extracted
SHEF-D0EF0	56	M	2020-04-02	2020	14	0.93	B.15	False	True	V2-GUNLT			extracted
SHEF-C293C	43	M	2020-04-02	2020	14	0.989	B.1.1.1	False	True	V2-GUNLT			extracted
SHEF-CB63C	50	M	2020-04-02	2020	14	0.972	B.39	False	True	V2-GUNLT			extracted
SHEF-D0CBA	61	F	2020-04-02	2020	14	0.997	B.1.1.1	False	False	V2-GUNLT			extracted
SHEF-CAA5F	42	M	2020-04-02	2020	14	0.997	B.1.1	False	True	V2-GUNLT			extracted
SHEF-C3968	51	F	2020-04-02	2020	14	0.988	B.40	False	True	V2-GUNLT			extracted
SHEF-C1E98	32	M	2020-04-02	2020	14	0.989	B.52	False	True	V2-GUNLT			extracted
SHEF-CC0F1	46	M	2020-04-01	2020	14	0.97	B.1.1	False	True	V2-GUNLT			extracted
SHEF-C77F1	55	M	2020-04-01	2020	14	0.98	B.1.1	False	True	V2-GUNLT			extracted
SHEF-C4800	38	M	2020-04-01	2020	14	0.98	B.1	False	True	V2-GUNLT			extracted
SHEF-D12D5	47	F	2020-04-01	2020	14	0.953	B.39	False	True	V2-GUNLT			extracted
SHEF-CAE71	51	F	2020-04-01	2020	14	0.97	B.1.1	False	True	V2-GUNLT			extracted
SHEF-C916A	60	F	2020-04-01	2020	14	0.97	B.39	False	False	V2-GUNLT			extracted
SHEF-C4396	42	M	2020-04-01	2020	14	0.954	B.1.1	False	False	V2-GUNLT			extracted
SHEF-C5395	35	M	2020-04-02	2020	14	0.98	B.1.1.5	False	False	V2-GUNLT			extracted
SHEF-C9F33	67	M	2020-04-02	2020	14	0.954	B.1.1.1	False	False	V2-GUNLT			extracted
SHEF-C8C79	72	F	2020-04-02	2020	14	0.981	B.1.1.1	False	False	V2-GUNLT			extracted
SHEF-CAB89	78	M	2020-04-02	2020	14	0.969	B.1.5	False	False	V2-GUNLT			extracted
SHEF-CDED8	32	F	2020-04-02	2020	14	0.975	B.1.75	False	True	V2-GUNLT			extracted
SHEF-C8EBF	69	M	2020-04-02	2020	14	0.946	B.1.1.1	False	False	V2-GUNLT			extracted
SHEF-CA21B	51	F	2020-04-02	2020	14	0.981	B.1.1.1	False	True	V2-GUNLT			extracted
SHEF-C3634	94	F	2020-04-02	2020	14	0.954	B.1.1.1	False	False	V2-GUNLT			extracted
SHEF-C5FDD	76	M	2020-04-02	2020	14	0.962	B.1.1.1	False	False	V2-GUNLT			extracted
SHEF-D174F	24	F	2020-04-02	2020	14	0.962	B.1.1.1	False	True	V2-GUNLT			extracted
SHEF-CEC0A	45	F	2020-04-02	2020	14	0.981	B.1.1.1	False	True	V2-GUNLT			extracted
SHEF-C5ABE	87	M	2020-04-02	2020	14	0.934	B.1.1	False	False	V2-GUNLT			extracted
SHEF-C9294	33	F	2020-04-02	2020	14	0.989	B.54	False	True	V2-GUNLT			extracted
SHEF-CCE8E	89	F	2020-04-02	2020	14	0.9	B.1.5	False	False	V2-GUNLT			extracted
SHEF-CC8AE	59	F	2020-04-02	2020	14	0.981	B.1.1.1	False	True	V2-GUNLT			extracted
SHEF-C9B02	63	M	2020-04-02	2020	14	0.98	B.1.1	False	False	V2-GUNLT			extracted
SHEF-C9DB1	85	M	2020-04-02	2020	14	0.946	B.1.1.1	False	False	V2-GUNLT			extracted
SHEF-C2C51	44	F	2020-03-31	2020	14	0.989	B	False	True	V2-GUNLT			extracted
SHEF-CE96D	60	M	2020-04-01	2020	14	0.963	B.1	False	False	V2-GUNLT			extracted
SHEF-D169D	76	F	2020-04-01	2020	14	0.98	B	False	False	V2-GUNLT			extracted
SHEF-C233E	80	M	2020-04-01	2020	14	0.989	B.1.1	False	False	V2-GUNLT			extracted
SHEF-CA1B4	65	M	2020-04-01	2020	14	0.972	B.28	False	False	V2-GUNLT			extracted
SHEF-C3133	78	F	2020-04-01	2020	14	0.963	B.1.75	False	False	V2-GUNLT			extracted
SHEF-CB98E	65	M	2020-03-30	2020	14	0.949	B.1.75	False	False	V2-GUNLT			extracted
SHEF-C7991	60	F	2020-03-30	2020	14	0.997	B.1.1.137	False	True	V2-GUNLT			extracted
SHEF-CC71A	48	F	2020-03-28	2020	13	0.939	B.1.1.220	False	True	V2-GUNLT			extracted
SHEF-D32E2	80	F	2020-04-07	2020	15	0.997	B.1	False	False	V2-GUNLT	18	25	extracted
SHEF-C2389	74	F	2020-04-03	2020	14	0.997	B.1	False	False	V2-GUNLT			extracted
SHEF-C6C99	68	M	2020-04-06	2020	15	0.989	B.1.1.1	False	False	V2-GUNLT	19	26	extracted
SHEF-C5B51	77	M	2020-04-04	2020	14	0.997	B	False	False	V2-GUNLT			extracted
SHEF-D2799	81	M	2020-04-06	2020	15	0.988	B.1.160.1	False	False	V2-GUNLT	22	29	extracted
SHEF-D34BF	77	M	2020-04-06	2020	15	0.997	B.1.1	False	False	V2-GUNLT	21	27	extracted
SHEF-C433C	81	M	2020-04-03	2020	14	0.997	B.1.1.5	False	False	V2-GUNLT			extracted
SHEF-CC03D	60	F	2020-04-04	2020	14	0.988	B.1.1.137	False	False	V2-GUNLT			extracted
SHEF-C8B9A	83	M	2020-04-06	2020	15	0.988	B.1.1.1	False	False	V2-GUNLT	24	32	extracted
SHEF-C8EA0	59	M	2020-04-06	2020	15	0.988	B	False	False	V2-GUNLT	24	30	extracted
SHEF-C956E	85	F	2020-04-05	2020	14	0.978	B.1.1	False	False	V2-GUNLT	29	38	extracted
SHEF-C292D	89	F	2020-04-07	2020	15	0.997	B.1.1.1	False	False	V2-GUNLT	16	23	extracted
SHEF-C6D96	79	M	2020-04-06	2020	15	0.988	B	False	False	V2-GUNLT	27	34	extracted
SHEF-CE596	74	F	2020-04-04	2020	14	0.932	B.1.1	False	False	V2-GUNLT			extracted
SHEF-CBFC8	53	M	2020-04-04	2020	14	0.997	B.1.1	False	False	V2-GUNLT			extracted
SHEF-CF207	82	M	2020-04-04	2020	14	0.978	B.1.1.1	False	False	V2-GUNLT			extracted
SHEF-C4AFB	58	M	2020-04-07	2020	15	0.988	B.1.1.1	False	False	V2-GUNLT	25	33	extracted
SHEF-C64EC	85	M	2020-04-04	2020	14	0.988	B	False	False	V2-GUNLT			extracted
SHEF-C9ABA	86	F	2020-04-04	2020	14	0.997	B	False	False	V2-GUNLT			extracted
SHEF-C60CA	45	M	2020-04-04	2020	14	0.988	B.1.1	False	False	V2-GUNLT			extracted
SHEF-C3FC0	79	M	2020-04-06	2020	15	0.997	B.1.1.1	False	False	V2-GUNLT	15	21	extracted
SHEF-C9F7F	45	F	2020-04-06	2020	15	0.978	B.1.1	False	False	V2-GUNLT	29	40	extracted
SHEF-C9355	66	M	2020-04-05	2020	14	0.979	B	False	False	V2-GUNLT	29	39	extracted
SHEF-CCCC0	83	F	2020-04-03	2020	14	0.98	B.1.1.1	False	False	V2-GUNLT			extracted
SHEF-D0C7E	94	M	2020-04-06	2020	15	0.988	B.1.1	False	False	V2-GUNLT	24	30	extracted
SHEF-C80C8	68	M	2020-04-04	2020	14	0.988	B.1.250	False	False	V2-GUNLT			extracted
SHEF-CF03A	77	M	2020-04-05	2020	14	0.988	B.1.1	False	False	V2-GUNLT	30	38	extracted
SHEF-C369E	73	M	2020-04-03	2020	14	0.988	B.1.1	False	False	V2-GUNLT			extracted
SHEF-CE833	92	F	2020-04-06	2020	15	0.98	B.1.1.1	False	False	V2-GUNLT	27	34	extracted
SHEF-CE9B8	81	F	2020-04-07	2020	15	0.997	B.1	False	False	V2-GUNLT	15	21	extracted
SHEF-C8963	39	M	2020-04-01	2020	14	0.987	B.1.1.137	False	True	V2-GUNLT			extracted
SHEF-C3212	79	M	2020-04-03	2020	14	0.996	B.1.1.137	False	False	V2-GUNLT	19	23	extracted
SHEF-C5B42	45	M	2020-04-01	2020	14	0.987	B.52	False	True	V2-GUNLT			extracted
SHEF-C7937	63	M	2020-04-03	2020	14	0.997	B.1.1	False	True	V2-GUNLT	17	24	extracted
SHEF-C79CE	27	F	2020-04-01	2020	14	0.987	B.1.1.1	False	True	V2-GUNLT			extracted
SHEF-C4FCF	39	F	2020-04-03	2020	14	0.987	B.1.75	False	True	V2-GUNLT	22	28	extracted
SHEF-C22C8	53	F	2020-04-03	2020	14	0.97	B.1.1	False	True	V2-GUNLT	23	31	extracted
SHEF-CF191	57	F	2020-04-01	2020	14	0.978	B.1.1.137	False	True	V2-GUNLT			extracted
SHEF-CB669	85	M	2020-04-04	2020	14	0.987	B.1	False	False	V2-GUNLT	23	29	extracted
SHEF-C608E	83	F	2020-04-01	2020	14	0.97	B.1.1.1	False	False	V2-GUNLT			extracted
SHEF-CA169	60	M	2020-04-03	2020	14	0.987	B	False	False	V2-GUNLT	25	29	extracted
SHEF-C6789	26	F	2020-04-01	2020	14	0.997	B.1	False	True	V2-GUNLT			extracted
SHEF-CFE21	37	M	2020-03-30	2020	14	0.996	B.1	False	True	V2-GUNLT			extracted
SHEF-C5DD3	40	M	2020-03-30	2020	14	0.997	B.1	False	True	V2-GUNLT			extracted
SHEF-D13D2	63	M	2020-03-30	2020	14	0.987	B.1.1.154	False	True	V2-GUNLT			extracted
SHEF-C76E5	59	M	2020-03-30	2020	14	0.96	B.1.1	False	False	V2-GUNLT			extracted
SHEF-C384D	83	M	2020-03-30	2020	14	0.997	B.1.5	False	False	V2-GUNLT			extracted
SHEF-D0C9C	31	M	2020-03-30	2020	14	0.961	B	False	False	V2-GUNLT			extracted
SHEF-CA697	34	M	2020-03-30	2020	14	0.987	B.40	False	True	V2-GUNLT			extracted
SHEF-D15DC	31	M	2020-03-30	2020	14	0.987	B.1	False	True	V2-GUNLT			extracted
SHEF-CDE32	29	F	2020-03-30	2020	14	0.987	B.1.1	False	True	V2-GUNLT			extracted
SHEF-C7ABC	70	F	2020-03-30	2020	14	0.978	B.1	False	False	V2-GUNLT			extracted
SHEF-CCDCD	87	F	2020-03-30	2020	14	0.979	B.1.1.1	False	False	V2-GUNLT			extracted
SHEF-C806E	31	M	2020-03-31	2020	14	0.961	B.1.1	False	True	V2-GUNLT			extracted
SHEF-C4CE6	74	M	2020-03-30	2020	14	0.987	B.1.1.137	False	False	V2-GUNLT			extracted
SHEF-CF911	39	F	2020-03-30	2020	14	0.978	B.1.1	False	True	V2-GUNLT			extracted
SHEF-C2F76	57	M	2020-03-27	2020	13	0.961	B.1.1	False	False	V2-GUNLT			extracted
SHEF-CCC93	42	M	2020-03-31	2020	14	0.997	B.1.1.137	False	True	V2-GUNLT			extracted
SHEF-CA70D	85	M	2020-03-29	2020	13	0.978	B.1.1	False	False	V2-GUNLT			extracted
SHEF-D259F	48	M	2020-03-29	2020	13	0.962	B.1.1.5	False	False	V2-GUNLT			extracted
SHEF-CCAB7	54	M	2020-03-30	2020	14	0.985	B.3	False	False	V2-GUNLT			extracted
SHEF-C3230	52	F	2020-03-29	2020	13	0.987	B.1.1.137	False	True	V2-GUNLT			extracted
SHEF-CDCCF	30	F	2020-03-30	2020	14	0.977	B.1	False	True	V2-GUNLT			extracted
SHEF-C4493	66	F	2020-03-30	2020	14	0.997	B.1.1.279	False	True	V2-GUNLT			extracted
SHEF-CD52E	83	F	2020-03-31	2020	14	0.997	B.52	False	False	V2-GUNLT			extracted
SHEF-C706F	66	M	2020-04-03	2020	14	0.971	B	False	False	V2-GUNLT			extracted
SHEF-D11D8	74	F	2020-04-03	2020	14	0.952	B.1.1	False	False	V2-GUNLT	28	32	extracted
SHEF-D01AC	74	F	2020-04-03	2020	14	0.935	B.1.1	False	False	V2-GUNLT			extracted
SHEF-C3959	44	F	2020-04-02	2020	14	0.987	B.52	False	True	V2-GUNLT			extracted
SHEF-C7797	54	M	2020-04-06	2020	15	0.978	B.1.1	False	False	V2-GUNLT	22	29	extracted
SHEF-D30F7	57	F	2020-04-04	2020	14	0.949	B.1.1	False	False	V2-GUNLT			extracted
SHEF-CD430	83	M	2020-04-05	2020	14	0.987	B.29	False	False	V2-GUNLT	19	25	extracted
SHEF-C8408	82	F	2020-04-07	2020	15	0.971	B.1.1.1	False	False	V2-GUNLT	21	28	extracted
SHEF-C522F	72	M	2020-04-03	2020	14	0.979	B.1.1	False	False	V2-GUNLT	23	29	extracted
SHEF-D08F2	23	F	2020-04-02	2020	14	0.962	B.1	False	True	V2-GUNLT			extracted
SHEF-D1053	78	M	2020-04-02	2020	14	0.997	B.1.1	False	False	V2-GUNLT			extracted
SHEF-CD2AF	75	M	2020-04-03	2020	14	0.997	B.1.1.1	False	False	V2-GUNLT	12	18	extracted
SHEF-C28F3	62	F	2020-04-06	2020	15	0.97	B.1.1.163	False	False	V2-GUNLT	26	33	extracted
SHEF-C8AE8	86	M	2020-04-05	2020	14	0.987	B.1.5	False	False	V2-GUNLT	21	26	extracted
SHEF-D1A55	71	M	2020-04-06	2020	15	0.989	B.1.1.1	False	False	V2-GUNLT	19	26	extracted
SHEF-CB1A4	67	M	2020-04-05	2020	14	0.991	B.1	False	False	V2-GUNLT	19	26	extracted
SHEF-C7788	80	F	2020-04-06	2020	15	0.961	B.1.1.1	False	False	V2-GUNLT	26	33	extracted
SHEF-D2C8B	86	M	2020-04-06	2020	15	0.987	B.1.1	False	False	V2-GUNLT	24	30	extracted
SHEF-C1812	69	F	2020-04-02	2020	14	0.987	B.10	False	False	V2-GUNLT	21	26	extracted
SHEF-D1FED	67	M	2020-04-05	2020	14	0.989	B.1.1.1	False	False	V2-GUNLT	17	24	extracted
SHEF-C9E36	48	F	2020-04-07	2020	15	0.997	B.1.5	False	False	V2-GUNLT	22	28	extracted
SHEF-C72F0	67	F	2020-04-04	2020	14	0.942	B.3	False	False	V2-GUNLT			extracted
SHEF-C29A5	89	F	2020-04-04	2020	14	0.942	B.1.1	False	False	V2-GUNLT	28	36	extracted
SHEF-CEB1C	53	M	2020-04-02	2020	14	0.98	B.1	False	True	V2-GUNLT			extracted
SHEF-CF067	60	F	2020-04-02	2020	14	0.969	B.1.1	False	True	V2-GUNLT			extracted
SHEF-D2869	55	F	2020-04-03	2020	14	0.971	B.1.1	False	False	V2-GUNLT	25	32	extracted
SHEF-CD3E8	98	M	2020-04-07	2020	15	0.988	B.1.1.1	False	False	V2-GUNLT	22	29	extracted
SHEF-CECEC	73	F	2020-04-04	2020	14	0.992	B.1.1	False	False	V2-GUNLT	21	27	extracted
SHEF-C45BE	49	F	2020-04-01	2020	14	0.997	B.1	False	True	V2-GUNLT			extracted
SHEF-C18E5	32	F	2020-04-01	2020	14	0.997	B.1	False	True	V2-GUNLT			extracted
SHEF-C2DB8	33	F	2020-03-31	2020	14	0.987	B.1.1	False	True	V2-GUNLT			extracted
SHEF-CE89D	60	M	2020-04-06	2020	15	0.997	B.1	False	False	V2-GUNLT	17	24	extracted
SHEF-C7BB9	74	F	2020-04-07	2020	15	0.985	B.1.1.1	False	False	V2-GUNLT	24	31	extracted
SHEF-CBF31	80	M	2020-04-02	2020	14	0.995	B.1.1.1	False	False	V2-GUNLT	16	21	extracted
SHEF-CA749	59	M	2020-04-03	2020	14	0.963	B.1.1.1	False	False	V2-GUNLT	27	34	extracted
SHEF-C67C5	56	F	2020-04-06	2020	15	0.989	B.1.1.1	False	False	V2-GUNLT	15	21	extracted
SHEF-D179A	67	M	2020-04-03	2020	14	0.967	B.1.98	False	False	V2-GUNLT			extracted
SHEF-C95AA	68	F	2020-04-05	2020	14	0.98	B.1.1	False	False	V2-GUNLT	26	32	extracted
SHEF-C715D	25	F	2020-04-03	2020	14	0.98	B.1.1	False	False	V2-GUNLT	25	32	extracted
SHEF-C11BD	93	M	2020-04-07	2020	15	0.997	B.1.1.1	False	False	V2-GUNLT	15	21	extracted
SHEF-CEDE9	45	M	2020-04-06	2020	15	0.978	B.1.1.1	False	False	V2-GUNLT	27	35	extracted
SHEF-C3485	59	F	2020-03-31	2020	14	0.987	B.1.1	False	True	V2-GUNLT			extracted
SHEF-C815C	74	M	2020-04-03	2020	14	0.978	B.1.1	False	False	V2-GUNLT	25	31	extracted
SHEF-CA6E2	79	F	2020-04-03	2020	14	0.986	B.1.1.1	False	False	V2-GUNLT	19	25	extracted
SHEF-C1B37	59	F	2020-04-01	2020	14	0.987	B.1.1	False	True	V2-GUNLT			extracted
SHEF-CC52F	94	M	2020-04-03	2020	14	0.984	B.1.1.1	False	False	V2-GUNLT	17	24	extracted
SHEF-C914C	59	F	2020-04-01	2020	14	0.991	B.1	False	True	V2-GUNLT			extracted
SHEF-C3F84	82	M	2020-04-03	2020	14	0.987	B.1.5	False	False	V2-GUNLT	23	27	extracted
SHEF-D33C1	61	F	2020-04-01	2020	14	0.987	B.1.1	False	True	V2-GUNLT			extracted
SHEF-D20CB	76	M	2020-04-05	2020	14	0.982	B.1.1	False	False	V2-GUNLT	24	30	extracted
SHEF-C319D	41	F	2020-04-01	2020	14	0.987	B.1	False	True	V2-GUNLT			extracted
SHEF-C1645	34	F	2020-04-01	2020	14	0.997	B.1	False	True	V2-GUNLT			extracted
SHEF-CD315	48	F	2020-04-01	2020	14	0.997	B	False	False	V2-GUNLT			extracted
SHEF-D1DE3	62	M	2020-04-02	2020	14	0.978	B.1	False	False	V2-GUNLT	25	29	extracted
SHEF-CF261	50	F	2020-04-05	2020	14	0.978	B.1.1	False	True	V2-GUNLT	25	30	extracted
SHEF-C9030	84	M	2020-04-02	2020	14	0.979	B.1.1.1	False	False	V2-GUNLT	22	28	extracted
SHEF-C69CF	78	F	2020-04-03	2020	14	0.987	B.1.1.137	False	False	V2-GUNLT	24	30	extracted
SHEF-CAAC8	44	M	2020-04-01	2020	14	0.979	B.1.1.1	False	True	V2-GUNLT			extracted
SHEF-C66D7	84	M	2020-04-01	2020	14	0.971	B.1.1.137	False	False	V2-GUNLT			extracted
SHEF-CC64A	76	M	2020-04-02	2020	14	0.987	B.1.1	False	False	V2-GUNLT	18	24	extracted
SHEF-C5D79	45	M	2020-04-01	2020	14	0.997	B.1	False	True	V2-GUNLT			extracted
SHEF-C49A3	95	F	2020-04-03	2020	14	0.987	B.1	False	False	V2-GUNLT	20	26	extracted
SHEF-C493A	64	F	2020-04-01	2020	14	0.989	B.1.1.1	False	True	V2-GUNLT			extracted
SHEF-CAF7E	93	F	2020-03-29	2020	13	0.987	B	False	False	V2-GUNLT			extracted
SHEF-CA1D2	86	M	2020-03-30	2020	14	0.95	B.1.1.1	False	False	V2-GUNLT			extracted
SHEF-D29B1	84	M	2020-03-30	2020	14	0.987	B.1.1	False	False	V2-GUNLT			extracted
SHEF-CE1B0	50	F	2020-03-30	2020	14	0.978	B.1.1.279	False	True	V2-GUNLT			extracted
SHEF-D0054	56	M	2020-04-02	2020	14	0.962	B.1.1.1	False	False	V2-GUNLT			extracted
SHEF-CCED9	80	M	2020-04-02	2020	14	0.962	B.1.1.64	False	False	V2-GUNLT			extracted
SHEF-CFA1E	60	M	2020-04-01	2020	14	0.987	B.1.1	False	False	V2-GUNLT			extracted
SHEF-CA7EF	48	M	2020-04-01	2020	14	0.971	B.1.160.1	False	False	V2-GUNLT			extracted
SHEF-C4581	29	M	2020-04-02	2020	14	0.987	B.1	False	True	V2-GUNLT			extracted
SHEF-CEA1F	63	M	2020-04-01	2020	14	0.979	B.1.1.1	False	False	V2-GUNLT			extracted
SHEF-CDAD4	24	M	2020-04-02	2020	14	0.989	B.1.1.1	False	True	V2-GUNLT			extracted
SHEF-C35BF	33	F	2020-04-02	2020	14	0.987	B.1	False	True	V2-GUNLT			extracted
SHEF-C2B45	48	M	2020-04-02	2020	14	0.987	B.40	False	False	V2-GUNLT			extracted
SHEF-CDDF9	42	F	2020-04-01	2020	14	0.956	B.1.1.1	False	True	V2-GUNLT			extracted
SHEF-C2F49	61	M	2020-04-02	2020	14	0.971	B.1	False	False	V2-GUNLT			extracted
SHEF-CA0D5	83	F	2020-04-02	2020	14	0.963	B.15	False	False	V2-GUNLT			extracted
SHEF-C757F	64	F	2020-04-01	2020	14	0.987	B.1.1	False	False	V2-GUNLT			extracted
SHEF-CED9E	63	F	2020-04-01	2020	14	0.997	B.40	False	False	V2-GUNLT			extracted
SHEF-CB247	94	M	2020-04-01	2020	14	0.97	B.1	False	False	V2-GUNLT			extracted
SHEF-D1E2C	86	F	2020-04-02	2020	14	0.996	B.1.1	False	False	V2-GUNLT			extracted
SHEF-C2310	83	F	2020-04-01	2020	14	0.997	B.1.1	False	False	V2-GUNLT			extracted
SHEF-C81D4	61	M	2020-04-01	2020	14	0.997	B.1.1.257	False	False	V2-GUNLT			extracted
SHEF-D2386	40	F	2020-04-02	2020	14	0.983	B.1.1.1	False	True	V2-GUNLT			extracted
SHEF-D275D	84	M	2020-04-01	2020	14	0.987	B.1.5	False	False	V2-GUNLT			extracted
SHEF-C8620	58	M	2020-04-02	2020	14	0.979	B	False	False	V2-GUNLT			extracted
SHEF-D227A	73	F	2020-04-02	2020	14	0.978	B.40	False	False	V2-GUNLT			extracted
SHEF-C1E01	81	F	2020-04-01	2020	14	0.987	B.1.1.154	False	False	V2-GUNLT			extracted
SHEF-CB3F9	68	F	2020-04-01	2020	14	0.987	B.1.5	False	False	V2-GUNLT			extracted
SHEF-C35CE	81	F	2020-04-01	2020	14	0.987	B.1.75	False	False	V2-GUNLT			extracted
SHEF-C3DF3	31	F	2020-04-02	2020	14	0.986	B.1.1.1	False	True	V2-GUNLT			extracted
SHEF-C72E1	62	M	2020-04-02	2020	14	0.987	B.1.1	False	False	V2-GUNLT			extracted
SHEF-D1E95	33	F	2020-04-02	2020	14	0.979	B.1.1	False	True	V2-GUNLT			extracted
SHEF-CDF5D	76	M	2020-04-02	2020	14	0.971	B.1.276	False	False	V2-GUNLT			extracted
SHEF-CFEF4	66	M	2020-03-31	2020	14	0.979	B.1.1.1	False	False	V2-GUNLT			extracted
SHEF-C100B	71	F	2020-04-02	2020	14	0.987	B.1.93	False	False	V2-GUNLT			extracted
SHEF-C8DFE	48	M	2020-04-02	2020	14	0.987	B.1.1	False	True	V2-GUNLT			extracted
SHEF-C2222	59	M	2020-04-02	2020	14	0.996	B.1.1	False	True	V2-GUNLT			extracted
SHEF-C8532	58	F	2020-03-30	2020	14	0.997	B.1.1	False	True	V2-GUNLT			extracted
SHEF-C3160	36	F	2020-03-31	2020	14	0.978	B	False	False	V2-GUNLT			extracted
SHEF-C51E6	46	F	2020-03-30	2020	14	0.996	B.48	False	True	V2-GUNLT			extracted
SHEF-D0BBD	32	F	2020-03-31	2020	14	0.963	B.1.1.1	False	True	V2-GUNLT			extracted
SHEF-CD737	51	M	2020-03-29	2020	13	0.997	B.1.1	False	True	V2-GUNLT			extracted
SHEF-CAA9B	56	F	2020-03-30	2020	14	0.979	B.1.1.1	False	True	V2-GUNLT			extracted
SHEF-D1ACE	75	M	2020-03-30	2020	14	0.987	B.40	False	False	V2-GUNLT			extracted
SHEF-CACC2	27	F	2020-03-30	2020	14	0.978	B.1.5	False	True	V2-GUNLT			extracted
SHEF-C2D9A	24	M	2020-03-28	2020	13	0.963	B.1.1.137	False	False	V2-GUNLT			extracted
SHEF-D019D	80	M	2020-03-28	2020	13	0.981	B.1	False	False	V2-GUNLT			extracted
SHEF-CD89E	31	F	2020-03-28	2020	13	0.997	B.1.1.1	False	True	V2-GUNLT			extracted
SHEF-CC3BC	44	M	2020-03-27	2020	13	0.988	B.15	False	True	V2-GUNLT			extracted
SHEF-CD05A	59	F	2020-03-27	2020	13	0.997	B.1.5	False	True	V2-GUNLT			extracted
SHEF-C3036	25	F	2020-03-27	2020	13	0.988	B.3	False	True	V2-GUNLT			extracted
SHEF-C8C2E	55	U	2020-03-28	2020	13	0.997	B.1.1	False	True	V2-GUNLT			extracted
SHEF-C764F	81	F	2020-03-27	2020	13	0.972	B.3	False	False	V2-GUNLT			extracted
SHEF-CBFE6	50	F	2020-03-27	2020	13	0.978	B.1.1	False	True	V2-GUNLT			extracted
SHEF-D19C1	62	F	2020-03-28	2020	13	0.988	B.1.160.1	False	True	V2-GUNLT			extracted
SHEF-D0D99	88	F	2020-03-28	2020	13	0.997	B.1	False	False	V2-GUNLT			extracted
SHEF-C9D84	59	M	2020-03-28	2020	13	0.988	B.1.1.5	False	True	V2-GUNLT			extracted
SHEF-C3E0F	90	F				0.987	B.27	False	False	V2-GUNLT
SHEF-CD8AD	66	M				0.987	B.1.98	False	False	V2-GUNLT
SHEF-C5FEC	80	F	2020-03-30	2020	14	0.961	B.52	False	False	V2-GUNLT			extracted
SHEF-C1706	72	M	2020-03-28	2020	13	0.987	B.1.1.137	False	False	V2-GUNLT			extracted
SHEF-CBCC1	29	F	2020-03-30	2020	14	0.987	B.1.75	False	True	V2-GUNLT			extracted
SHEF-CFEB8	29	F	2020-03-30	2020	14	0.979	B.1.1.1	False	True	V2-GUNLT			extracted
SHEF-D269C	74	M	2020-03-29	2020	13	0.961	B.27	False	False	V2-GUNLT			extracted
SHEF-D29EE	37	F	2020-03-31	2020	14	0.987	B.1.1.137	False	True	V2-GUNLT			extracted
SHEF-CE138	61	F	2020-03-30	2020	14	0.978	B.1.1	False	True	V2-GUNLT			extracted
SHEF-CB001	54	M	2020-03-30	2020	14	0.987	B.1	False	False	V2-GUNLT			extracted
SHEF-CD39D	18	F	2020-03-29	2020	13	0.983	B.39	False	False	V2-GUNLT			extracted
SHEF-D15BE	30	F	2020-03-30	2020	14	0.987	B.1.1	False	True	V2-GUNLT			extracted
SHEF-CD1B1	77	M	2020-03-30	2020	14	0.978	B.1.93	False	False	V2-GUNLT			extracted
SHEF-CFDCA	28	F	2020-03-29	2020	13	0.978	B	False	True	V2-GUNLT			extracted
SHEF-CB317	41	F	2020-03-31	2020	14	0.995	B.1.160.1	False	True	V2-GUNLT			extracted
SHEF-D0528	28	M	2020-03-30	2020	14	0.989	B.1.1.1	False	True	V2-GUNLT			extracted
SHEF-C15FD	49	F	2020-03-30	2020	14	0.987	B.1.5	False	True	V2-GUNLT			extracted
SHEF-CCDFA	37	M	2020-03-30	2020	14	0.971	B.1.5	False	True	V2-GUNLT			extracted
SHEF-CBC58	45	U	2020-03-28	2020	13	0.987	B.1.1.137	False	True	V2-GUNLT			extracted
SHEF-CF322	34	F	2020-03-30	2020	14	0.98	B.1.1.1	False	False	V2-GUNLT			extracted
SHEF-C2626	59	F	2020-03-30	2020	14	0.997	B	False	False	V2-GUNLT			extracted
SHEF-C151B	83	M	2020-03-29	2020	13	0.997	B.52	False	False	V2-GUNLT			extracted
SHEF-CA0B7	73	M	2020-03-30	2020	14	0.997	B.1.5	False	False	V2-GUNLT			extracted
SHEF-C6EA2	87	F	2020-03-30	2020	14	0.997	B.27	False	False	V2-GUNLT			extracted
SHEF-CFA4B	92	F	2020-03-27	2020	13	0.988	B.1.1.1	False	True	V2-GUNLT			extracted
SHEF-C7296	52	F	2020-03-29	2020	13	0.997	B.1.1.1	False	True	V2-GUNLT			extracted
SHEF-C2CF7	67	M	2020-03-29	2020	13	0.997	B.1.1.137	False	False	V2-GUNLT			extracted
SHEF-CB5E4	53	F	2020-03-27	2020	13	0.997	B.1.1	False	True	V2-GUNLT			extracted
SHEF-C0FB4	22	F	2020-03-30	2020	14	0.997	B.1.1.154	False	True	V2-GUNLT			extracted
SHEF-C6C11	21	F	2020-03-30	2020	14	0.997	B	False	False	V2-GUNLT			extracted
SHEF-CC905	93	F	2020-03-31	2020	14	0.997	B.40	False	False	V2-GUNLT			extracted
SHEF-C1B64	40	F	2020-03-30	2020	14	0.997	B.1.1.137	False	False	V2-GUNLT			extracted
SHEF-CF340	52	M	2020-03-28	2020	13	0.997	B.40	False	True	V2-GUNLT			extracted
SHEF-CD97D	97	M	2020-03-30	2020	14	0.997	B	False	False	V2-GUNLT			extracted
SHEF-C56AB	32	F	2020-03-27	2020	13	0.997	B.1.1.1	False	True	V2-GUNLT			extracted
SHEF-CBECB	27	F	2020-03-30	2020	14	0.997	B.1.1	False	True	V2-GUNLT			extracted
SHEF-C426C	84	M	2020-03-29	2020	13	0.997	B	False	False	V2-GUNLT			extracted
SHEF-D1F56	26	F	2020-03-30	2020	14	0.997	B.1	False	True	V2-GUNLT			extracted
SHEF-C093E	62	F	2020-03-30	2020	14	0.973	B.1.1.1	False	True	V2-GUNLT			extracted
SHEF-C07AD	57	M	2020-03-27	2020	13	0.988	B.1.1	False	True	V2-GUNLT			extracted
SHEF-C07DA	28	F	2020-03-27	2020	13	0.97	B.1.98	False	True	V2-GUNLT			extracted
SHEF-C079E	32	F	2020-03-28	2020	13	0.997	B.1.1	False	True	V2-GUNLT			extracted
SHEF-C07CB	54	F	2020-03-28	2020	13	0.997	B.1.5	False	True	V2-GUNLT			extracted
SHEF-C07BC	81	F	2020-03-28	2020	13	0.997	B.1	False	False	V2-GUNLT			extracted
SHEF-C08E6	55	M				0.988	B.1.5	False	False	V2-GUNLT
SHEF-C0831	49	M				0.997	B.1.1.137	False	False	V2-GUNLT
SHEF-C086E	64	M				0.997	B.15	False	False	V2-GUNLT
SHEF-C08AA	51	F				0.988	B.1.1	False	False	V2-GUNLT
SHEF-C08C8	76	M				0.997	B.1.1.137	False	False	V2-GUNLT
SHEF-C0813	47	F				0.997	B.1.1.1	False	False	V2-GUNLT
SHEF-C0804	73	F				0.997	B.1.1.137	False	False	V2-GUNLT
SHEF-C087D	51	F				0.988	B.11	False	False	V2-GUNLT
SHEF-C0822	52	M				0.996	B.1.93	False	False	V2-GUNLT
SHEF-C0901	46	M				0.988	B.1.98	False	False	V2-GUNLT
SHEF-C08B9	79	F				0.997	B.1.1.137	False	False	V2-GUNLT
SHEF-C089B	77	M				0.985	B.1.1.137	False	False	V2-GUNLT
SHEF-C08F5	86	M				0.997	B.1.1.137	False	False	V2-GUNLT
SHEF-C088C	63	M				0.988	B.40	False	False	V2-GUNLT
SHEF-C07F8	77	M				0.997	B.15	False	False	V2-GUNLT
SHEF-C092F	82	M				0.985	B.1.1	False	False	V2-GUNLT
SHEF-C0840	78	M				0.997	B.40	False	False	V2-GUNLT
SHEF-C04A6	28	F	2020-03-27	2020	13	0.997	B.1.1.137	False	True	V2-GUNLT			extracted
SHEF-C042E	59	F	2020-03-27	2020	13	0.997	B.1.5	False	True	V2-GUNLT			extracted
SHEF-C02CA	41	F	2020-03-27	2020	13	0.997	B.1.1	False	True	V2-GUNLT			extracted
SHEF-C0321	63	M	2020-03-27	2020	13	0.997	B.1.1.1	False	True	V2-GUNLT			extracted
SHEF-C029D	57	F	2020-03-27	2020	13	0.988	B	False	True	V2-GUNLT			extracted
SHEF-C0303	29	F	2020-03-27	2020	13	0.99	B.1	False	True	V2-GUNLT			extracted
SHEF-C03C7	47	F	2020-03-27	2020	13	0.997	B.3	False	True	V2-GUNLT			extracted
SHEF-C038B	54	F	2020-03-27	2020	13	0.997	B.15	False	True	V2-GUNLT			extracted
SHEF-C0479	28	M	2020-03-27	2020	13	0.989	B.1.1.1	False	True	V2-GUNLT			extracted
SHEF-C0242	33	F	2020-03-27	2020	13	0.99	B.1.1	False	True	V2-GUNLT			extracted
SHEF-C0400	30	M	2020-03-27	2020	13	0.997	B.1.1.137	False	True	V2-GUNLT			extracted
SHEF-C0497	57	F	2020-03-27	2020	13	0.997	B.40	False	True	V2-GUNLT			extracted
SHEF-C03F4	61	F	2020-03-27	2020	13	0.997	B.1.1.5	False	True	V2-GUNLT			extracted
SHEF-C0260	44	F	2020-03-27	2020	13	0.997	B.40	False	True	V2-GUNLT			extracted
SHEF-C03A9	71	M	2020-03-27	2020	13	0.997	B.1.1.163	False	False	V2-GUNLT			extracted
SHEF-C02BB	61	M	2020-03-27	2020	13	0.997	B.1.5	False	False	V2-GUNLT			extracted
SHEF-C044C	29	F	2020-03-28	2020	13	0.997	B.1	False	True	V2-GUNLT			extracted
SHEF-C028E	44	M	2020-03-28	2020	13	0.997	B.1.1	False	True	V2-GUNLT			extracted
SHEF-C039A	32	F	2020-03-28	2020	13	0.988	B	False	True	V2-GUNLT			extracted
SHEF-C0251	30	F	2020-03-28	2020	13	0.997	B.1.1	False	True	V2-GUNLT			extracted
SHEF-C03B8	54	F	2020-03-28	2020	13	0.997	B.1.1.5	False	True	V2-GUNLT			extracted
SHEF-C0206	44	F	2020-03-28	2020	13	0.997	B.48	False	True	V2-GUNLT			extracted
SHEF-C0233	46	F	2020-03-28	2020	13	0.997	B.1.1.1	False	True	V2-GUNLT			extracted
SHEF-C04C4	34	M	2020-03-28	2020	13	0.997	B.1.1.104	False	True	V2-GUNLT			extracted
SHEF-C0488	36	F	2020-03-28	2020	13	0.988	B.1.1.162	False	True	V2-GUNLT			extracted
SHEF-C04B5	40	F	2020-03-28	2020	13	0.997	B.1.1.137	False	True	V2-GUNLT			extracted
SHEF-C045B	38	F	2020-03-28	2020	13	0.997	B.1.98	False	True	V2-GUNLT			extracted
SHEF-C0215	72	M	2020-03-29	2020	13	0.989	B.1.1.1	False	False	V2-GUNLT			extracted
SHEF-C034F	85	F	2020-03-29	2020	13	0.997	B.1.93	False	False	V2-GUNLT			extracted
SHEF-C036D	47	F	2020-03-27	2020	13	0.996	B.15	False	False	V2-GUNLT			extracted
SHEF-C02E8	74	F	2020-03-28	2020	13	0.99	B.1.98	False	False	V2-GUNLT			extracted
SHEF-C02AC	70	F	2020-03-27	2020	13	0.997	B.1.1	False	False	V2-GUNLT			extracted
SHEF-C027F	65	M	2020-03-28	2020	13	0.989	B.1.1.1	False	False	V2-GUNLT			extracted
SHEF-C041F	89	F	2020-03-27	2020	13	0.997	B.1.5	False	False	V2-GUNLT			extracted
SHEF-C0224	85	F	2020-03-28	2020	13	0.997	B.40	False	False	V2-GUNLT			extracted
SHEF-C03D6	86	F	2020-03-28	2020	13	0.989	B.1	False	False	V2-GUNLT			extracted
SHEF-C04D3	92	F	2020-03-28	2020	13	0.997	B.1.1.1	False	False	V2-GUNLT			extracted
SHEF-C0330	81	F	2020-03-28	2020	13	0.99	B.1.98	False	False	V2-GUNLT			extracted
SHEF-C046A	85	F	2020-03-27	2020	13	0.997	B.1.1.1	False	False	V2-GUNLT			extracted
SHEF-C0312	82	M	2020-03-28	2020	13	0.997	B.1	False	False	V2-GUNLT			extracted
SHEF-C043D	78	M	2020-03-27	2020	13	0.997	B.1.1.1	False	False	V2-GUNLT			extracted
SHEF-C02D9	55	M	2020-03-27	2020	13	0.996	B.1.1	False	False	V2-GUNLT			extracted
SHEF-C037C	59	F	2020-03-28	2020	13	0.997	B.1.1.137	False	False	V2-GUNLT			extracted
SHEF-C035E	80	F	2020-03-28	2020	13	0.997	B.1.1.137	False	False	V2-GUNLT			extracted
SHEF-C03E5	71	M	2020-03-29	2020	13	0.997	B.1	False	False	V2-GUNLT			extracted
SHEF-C02F7	72	M	2020-03-28	2020	13	0.997	B.40	False	False	V2-GUNLT			extracted
SHEF-C0594	47	M				0.997	B.1.1.137	False	False	V2-GUNLT
SHEF-C052B	33	F				0.997	B.1.1	False	False	V2-GUNLT
SHEF-C0154	31	F				0.977	B.1.98	False	False	V2-GUNLT
SHEF-C0127	30	M				0.978	B.40	False	False	V2-GUNLT
SHEF-C0145	89	M				0.987	B.15	False	False	V2-GUNLT
SHEF-C0691	80	M				0.997	B.40	False	False	V2-GUNLT
SHEF-C0682	74	M				0.997	B.40	False	False	V2-GUNLT
SHEF-C050D	87	M				0.997	B.1	False	False	V2-GUNLT
SHEF-C0567	84	F				0.946	B.1.1.1	False	False	V2-GUNLT
SHEF-C053A	48	M				0.997	B.40	False	False	V2-GUNLT
SHEF-C051C	91	F				0.997	B.1	False	False	V2-GUNLT
SHEF-C0084	64	M				0.997	B.1.1.1	False	False	V2-GUNLT
SHEF-C0743	39	F				0.994	B.40	False	False	V2-GUNLT
SHEF-C0637	71	F				0.997	B.1	False	False	V2-GUNLT
SHEF-C0734	52	M				0.997	B.1.98	False	False	V2-GUNLT
SHEF-C05FE	85	F				0.997	B.1.5	False	False	V2-GUNLT
SHEF-C05B2	82	F				0.997	B.1.1.1	False	False	V2-GUNLT
SHEF-C06CE	23	F				0.964	B	False	False	V2-GUNLT
SHEF-C05D0	53	F				0.995	B.31	False	False	V2-GUNLT
SHEF-C0585	45	F				0.997	B.28	False	False	V2-GUNLT
SHEF-C06BF	77	M				0.997	B.1	False	False	V2-GUNLT
SHEF-C0549	67	M				0.997	B.40	False	False	V2-GUNLT
SHEF-C06DD	53	F				0.997	B.1.178	False	False	V2-GUNLT
SHEF-C0673	80	M				0.997	B	False	False	V2-GUNLT
SHEF-C01BE	66	M				0.987	B.1.98	False	False	V2-GUNLT
SHEF-C01DC	35	M				0.944	B	False	False	V2-GUNLT
SHEF-C0118	65	M				0.976	B.1	False	False	V2-GUNLT
SHEF-C0172	55	F				0.997	B	False	False	V2-GUNLT
SHEF-C0725	84	F				0.997	B.1.1.1	False	False	V2-GUNLT
SHEF-C0752	86	F				0.997	B.1.1.1	False	False	V2-GUNLT
SHEF-C04E2	53	F				0.997	B.40	False	False	V2-GUNLT
SHEF-C0057	36	F				0.989	B.1.1.1	False	False	V2-GUNLT
SHEF-C00DF	30	F				0.997	B.1.1.1	False	False	V2-GUNLT
SHEF-C04F1	38	M				0.997	B.40	False	False	V2-GUNLT
SHEF-C002A	26	F				0.987	B.40	False	False	V2-GUNLT
SHEF-C000C	40	F				0.987	B.40	False	False	V2-GUNLT
SHEF-C0039	29	F				0.987	B.40	False	False	V2-GUNLT
SHEF-C0646	26	F				0.997	B.1.1.1	False	False	V2-GUNLT
SHEF-C06A0	83	M				0.997	B	False	False	V2-GUNLT
SHEF-BFFF4	31	F				0.978	B.1.1.1	False	False	V2-GUNLT
SHEF-C05C1	87	F				0.997	B.40	False	False	V2-GUNLT
SHEF-C001B	31	F				0.97	B.1.1.1	False	False	V2-GUNLT
SHEF-C0576	84	M				0.997	B.15	False	False	V2-GUNLT
SHEF-C060A	51	M				0.997	B.40	False	False	V2-GUNLT
SHEF-C0048	54	F				0.987	B.1.98	False	False	V2-GUNLT
SHEF-C00FD	43	F				0.979	B.1.1.1	False	False	V2-GUNLT
SHEF-C0619	75	F				0.997	B.1.1.277	False	False	V2-GUNLT
SHEF-C0109	80	M				0.946	B.1.5	False	False	V2-GUNLT
SHEF-C00C0	72	M				0.97	B.40	False	False	V2-GUNLT
SHEF-C0655	72	F				0.997	B.40	False	False	V2-GUNLT
SHEF-CB924	43	F	2020-09-22	2020	39	0.98962	B.1.177	False	False	V3-LOCOST			unextracted	1169
SHEF-C55F9	88	M	2020-09-27	2020	39	0.99705	B.1.177	False	False	V3-LOCOST			unextracted	1176
SHEF-C2E00	58	M	2020-09-23	2020	39	0.98805	B.1.1.311	False	False	V3-LOCOST			unextracted	1154
SHEF-D314F	43	U	2020-09-21	2020	39	0.98969	B.1.177	False	False	V3-LOCOST			unextracted	1185
SHEF-C2723	74	M	2020-09-27	2020	39	0.98075	B.1.177	False	False	V3-LOCOST	32		unextracted
SHEF-CD62B	25	M	2020-09-27	2020	39	0.98768	B.1.177.4	False	False	V3-LOCOST	17	24	unextracted
SHEF-C79BF	66	F	2020-09-27	2020	39	0.98976	B.1.177	False	False	V3-LOCOST	26	38	unextracted
SHEF-D318B	54	M	2020-09-27	2020	39	0.98969	B.1.177	False	False	V3-LOCOST	32		unextracted
SHEF-C79DD	71	F	2020-09-27	2020	39	0.98976	B.1.177	False	False	V3-LOCOST	26		unextracted
SHEF-CCF12	89	F	2020-09-28	2020	40	0.98976	B.1.177	False	False	V3-LOCOST	26		unextracted
SHEF-CB2ED	52	M	2020-09-27	2020	39	0.98976	B.1.1.138	False	False	V3-LOCOST	27		unextracted
SHEF-CD88F	37	F	2020-09-28	2020	40	0.95276	B.1.1.37	False	True	V3-LOCOST			unextracted	1151
SHEF-CEE40	93	M	2020-09-28	2020	40	0.99699	B.1.1.303	False	False	V3-LOCOST			unextracted	1172
SHEF-CA4F7	55	F	2020-09-27	2020	39	0.9164	B.1.177	False	False	V3-LOCOST			unextracted	1168
SHEF-CD218	78	F	2020-09-27	2020	39	0.91661	B.1.1.1	False	False	V3-LOCOST			unextracted	1109
SHEF-C2204	77	M	2020-09-29	2020	40	0.9621	B.1.177	False	False	V3-LOCOST			unextracted	1170
SHEF-C5526	38	M	2020-09-29	2020	40	0.96217	B.1.1.311	False	True	V3-LOCOST			unextracted	1196
SHEF-C78FE	85	F	2020-09-30	2020	40	0.99705	B.1.1.303	False	False	V3-LOCOST	22	27	unextracted
SHEF-C3CD8	87	F	2020-09-29	2020	40	0.98969	B.1.177	False	False	V3-LOCOST	22	30	unextracted
SHEF-CCDAF	80	M	2020-09-30	2020	40	0.98976	B.1.235	False	False	V3-LOCOST	31		unextracted
SHEF-D2B06	61	M	2020-09-29	2020	40	0.9621	B.1.177	False	False	V3-LOCOST	22	28	unextracted
SHEF-D1D89	20	M	2020-09-29	2020	40	0.97184	B.1.177	False	False	V3-LOCOST	28		unextracted
SHEF-C2F67	73	F	2020-09-27	2020	39	0.96217	B.1.177	False	False	V3-LOCOST			unextracted	1139
SHEF-C2A66	35	F	2020-09-28	2020	40	0.94299	B.1.1.37	False	False	V3-LOCOST			unextracted	1173
SHEF-D2052	13	M	2020-09-28	2020	40	0.95246	B.1.1.315	False	False	V3-LOCOST			unextracted	1081
SHEF-D00DC	77	M	2020-09-27	2020	39	0.96217	B.1.177	False	False	V3-LOCOST			unextracted	1218
SHEF-D24A1	59	F	2020-10-06	2020	41	0.98711	B.1.1.37	False	False	V3-LOCOST			unextracted	1079
SHEF-C42D5	79	F	2020-10-06	2020	41	0.98735	B.1.177	False	False	V3-LOCOST			unextracted	1163
SHEF-C5BD9	37	M	2020-10-06	2020	41	0.98735	B.1.1.37	False	False	V3-LOCOST	29		unextracted
SHEF-CD11B	67	F	2020-10-06	2020	41	0.97847	B.1.177	False	False	V3-LOCOST			unextracted	1
SHEF-C2A1B	80	M	2020-10-08	2020	41	0.97007	B.1.1.1	False	False	V3-LOCOST			unextracted	1146
SHEF-C9443	61	F	2020-10-06	2020	41	0.99702	B.1.177	False	False	V3-LOCOST	21	28	unextracted
SHEF-CB11D	78	F	2020-10-08	2020	41	0.96187	B.1.258.5	False	False	V3-LOCOST			unextracted	1146
SHEF-C9786	94	M	2020-10-08	2020	41	0.99541	B.1.1.311	False	False	V3-LOCOST			unextracted	1078
SHEF-D18A6	20	M	2020-10-07	2020	41	0.98735	B.1.177	False	False	V3-LOCOST			unextracted	1157
SHEF-CD782	78	M	2020-10-08	2020	41	0.97804	B.1.177.4	False	False	V3-LOCOST			unextracted	1150
SHEF-D09FF	63	M	2020-10-08	2020	41	0.98735	B.1.1.315	False	False	V3-LOCOST			unextracted	1150
SHEF-C5F28	77	M	2020-10-08	2020	41	0.9857	B.1.1.311	False	False	V3-LOCOST			unextracted	1151
SHEF-C2495	69	M	2020-10-08	2020	41	0.98735	B.1.1.315	False	False	V3-LOCOST			unextracted	1092
SHEF-D0995	75	F	2020-10-08	2020	41	0.98735	B.1.1.303	False	False	V3-LOCOST			unextracted	1156
SHEF-C971D	53	M	2020-10-08	2020	41	0.98735	B.1.177	False	False	V3-LOCOST			unextracted	1131
SHEF-D21C8	74	F	2020-10-08	2020	41	0.98082	B.1.258.3	False	False	V3-LOCOST			unextracted	1133
SHEF-C295A						0.98735	B.1.235	False	False	V3-LOCOST
SHEF-D0E0F	72	M	2020-10-08	2020	41	0.98728	B.1.177	False	False	V3-LOCOST	25	33	unextracted
SHEF-CEB94	87	M	2020-10-13	2020	42	0.91081	B.1.235	True	False	V3-LOCOST	22	30	unextracted
SHEF-C7DA4	82	M	2020-10-08	2020	41	0.98624	B.1.1.236	False	False	V3-LOCOST	31	42	unextracted
SHEF-D1123						0.93589	B.1.235	False	False	V3-LOCOST
SHEF-CE569	84	M	2020-10-11	2020	41	0.98735	B.1.235	True	False	V3-LOCOST			unextracted	1176
SHEF-C2705	73	F	2020-10-11	2020	41	0.98735	B.1.235	True	False	V3-LOCOST			unextracted	1126
SHEF-C1FC2	46	M	2020-10-05	2020	41	0.98735	B.1.177.2	False	True	V3-LOCOST			unextracted	1162
SHEF-C6279	56	F	2020-10-05	2020	41	0.978	B.1.177	False	True	V3-LOCOST			unextracted	1149
SHEF-C8031	19	F	2020-10-05	2020	41	0.9775	B.1.1.236	False	True	V3-LOCOST			unextracted	1067
SHEF-C477C	60	M	2020-10-05	2020	41	0.98721	B.1.177	False	False	V3-LOCOST			unextracted	1175
SHEF-CF753	92	F	2020-10-05	2020	41	0.97931	B.1.1.1	False	False	V3-LOCOST			unextracted	1132
SHEF-C435A	71	M	2020-10-05	2020	41	0.97804	B.1.177.4	False	False	V3-LOCOST			unextracted	1057
SHEF-C6BAB	54	M	2020-09-29	2020	40	0.91312	B.1.1.311	False	True	V3-LOCOST			unextracted	1050
SHEF-CFD33	44	M	2020-09-29	2020	40	0.98735	B.1.177	False	True	V3-LOCOST			unextracted	1127
SHEF-CDE9C	55	M	2020-09-29	2020	40	0.98735	B.1.177	False	True	V3-LOCOST			unextracted	1100
SHEF-C7551	19	F	2020-09-30	2020	40	0.98728	B.1.177	False	True	V3-LOCOST			unextracted	1227
SHEF-CF6B0	48	F	2020-09-30	2020	40	0.98818	B.1.1.307	False	True	V3-LOCOST			unextracted	1165
SHEF-CA837	82	M	2020-09-30	2020	40	0.98735	B.1.177	False	False	V3-LOCOST			unextracted	1169
SHEF-C8CA6	75	M	2020-10-01	2020	40	0.98775	B.1.177.4	False	False	V3-LOCOST			unextracted	1110
SHEF-D2016	37	F	2020-10-04	2020	40	0.98728	B.1.177	False	True	V3-LOCOST			unextracted	1043
SHEF-CABA7	91	M	2020-10-05	2020	41	0.98735	B.1.235	True	False	V3-LOCOST	22	34	unextracted
SHEF-C5B06	66	F	2020-10-05	2020	41	0.95129	B.1.177	True	False	V3-LOCOST			unextracted	1109
SHEF-CCDDC	23	F	2020-10-07	2020	41	0.98735	B.1.1.279	True	False	V3-LOCOST			unextracted	1111
SHEF-D1E1D	88	M	2020-10-09	2020	41	0.98735	B.1.177.4	False	False	V3-LOCOST	17	23	unextracted
SHEF-CC0E2	55	F	2020-10-09	2020	41	0.90897	B.1.160	False	False	V3-LOCOST			unextracted	1060
SHEF-C2170	87	F	2020-10-09	2020	41	0.98735	B.1.235	True	False	V3-LOCOST			unextracted	1076
SHEF-D0D02	71	F	2020-10-09	2020	41	0.99263	B.1.177.4	False	False	V3-LOCOST	18	24	unextracted
SHEF-CF02B	67	F	2020-10-09	2020	41	0.97931	B.1.1.37	False	False	V3-LOCOST			unextracted	1068
SHEF-C790A	77	M	2020-10-09	2020	41	0.92384	B.1.177	True	False	V3-LOCOST			unextracted	1092
SHEF-CE1CF	32	F	2020-10-08	2020	41	0.98735	B.1.177	False	False	V3-LOCOST			unextracted	1078
SHEF-C10A1	84	M	2020-10-09	2020	41	0.99407	B.1.177	False	False	V3-LOCOST	22	29	unextracted
SHEF-D27B7	75	M	2020-10-09	2020	41	0.99705	B.1.177	False	False	V3-LOCOST	18	30	unextracted
SHEF-C6956	82	M	2020-10-10	2020	41	0.92481	B.1.1.311	False	False	V3-LOCOST			unextracted	1099
SHEF-C87D2	33	F	2020-10-10	2020	41	0.96026	B.1.177	False	False	V3-LOCOST			unextracted	1134
SHEF-D3419	67	M	2020-10-10	2020	41	0.98735	B.1.1.37	False	False	V3-LOCOST			unextracted	1044
SHEF-D2E3A	78	F	2020-10-11	2020	41	0.98082	B.1.258.3	False	False	V3-LOCOST	27	32	unextracted
SHEF-CAFD8	43	F	2020-10-10	2020	41	0.98735	B.1.1.138	False	False	V3-LOCOST	21	27	unextracted
SHEF-D0485	76	M	2020-10-10	2020	41	0.98735	B.1.177	False	False	V3-LOCOST	30		unextracted
SHEF-C76B8	81	F	2020-10-11	2020	41	0.9778	B.1.36.9	False	False	V3-LOCOST			unextracted	1075
SHEF-CC89F	40	F	2020-10-11	2020	41	0.95233	B.1.221	False	False	V3-LOCOST			unextracted	1132
SHEF-C8B6D	58	F	2020-10-11	2020	41	0.98745	B.1.36.9	False	False	V3-LOCOST	19	26	unextracted
SHEF-CCB0F	49	M	2020-10-11	2020	41	0.95166	B.1.160	False	False	V3-LOCOST	33		unextracted
SHEF-D2377	91	F	2020-10-13	2020	42	0.98731	B.1.235	True	False	V3-LOCOST	26	35	unextracted
SHEF-C8F61	74	F	2020-10-14	2020	42	0.97017	B.1.177	False	False	V3-LOCOST			unextracted	1057
SHEF-D34FB	74	M	2020-10-11	2020	41	0.98735	B.1.160	False	False	V3-LOCOST	21	30	unextracted
SHEF-C9346	48	F	2020-10-14	2020	42	0.98735	B.1.177	False	False	V3-LOCOST			unextracted	1122
SHEF-C6516	73	M	2020-10-15	2020	42	0.9699	B.1.177	False	False	V3-LOCOST			unextracted	1088
SHEF-C340D	82	F	2020-10-15	2020	42	0.98735	B.1.177	False	False	V3-LOCOST			unextracted	1058
SHEF-D092C	71	M	2020-10-17	2020	42	0.98735	B.1.177.4	False	False	V3-LOCOST			unextracted	1122
SHEF-CC2BF	84	M	2020-10-15	2020	42	0.98735	B.1.177.4	False	False	V3-LOCOST	24	32	unextracted
SHEF-C5122	74	F	2020-10-17	2020	42	0.97804	B.1.177	False	False	V3-LOCOST			unextracted	1041
SHEF-C624C	78	M	2020-10-17	2020	42	0.98728	B.1.177	True	False	V3-LOCOST			unextracted	1076
SHEF-CFFE2	88	F	2020-10-18	2020	42	0.98735	B.1.177	False	False	V3-LOCOST	30	38	unextracted
SHEF-CC677	60	M	2020-10-09	2020	41	0.99705	B.1.177	False	False	V3-LOCOST	20	35	unextracted
SHEF-CE727	88	M	2020-10-11	2020	41	0.98735	B.1.177	False	False	V3-LOCOST	23	31	unextracted
SHEF-D16AC	36	F	2020-10-11	2020	41	0.97804	B.1.177.4	False	False	V3-LOCOST	21	28	unextracted
SHEF-C909A	98	F	2020-10-12	2020	42	0.96907	B.1.1.311	False	False	V3-LOCOST	27	40	unextracted
SHEF-CCE33	62	M	2020-10-14	2020	42	0.98721	B.1.177	False	False	V3-LOCOST	24	32	unextracted
SHEF-C4E86	54	M	2020-10-11	2020	41	0.94175	B.1.1.315	False	False	V3-LOCOST	31		unextracted
SHEF-C3889	59	F	2020-10-14	2020	42	0.93154	B.1.177	False	False	V3-LOCOST	31		unextracted
SHEF-D23E0	51	M	2020-10-13	2020	42	0.92454	B.1.177.4	False	False	V3-LOCOST	26	35	unextracted
SHEF-C2529	88	F	2020-10-15	2020	42	0.97643	B.1.160	False	False	V3-LOCOST	29	41	unextracted
SHEF-CCF5E	86	F	2020-10-14	2020	42	0.95963	B.1.235	True	False	V3-LOCOST	34		unextracted
SHEF-C95D7	91	F	2020-10-14	2020	42	0.98728	B.1.235	True	False	V3-LOCOST	24	28	unextracted
SHEF-C5605	76	M	2020-10-14	2020	42	0.98728	B.1.1	False	False	V3-LOCOST	23	29	unextracted
SHEF-CFB1B	57	F	2020-10-15	2020	42	0.98731	B.1.160	False	False	V3-LOCOST			unextracted	1132
SHEF-D09E0	72	M	2020-10-15	2020	42	0.9779	B.1.177.4	False	False	V3-LOCOST			unextracted	1186
SHEF-C2978	53	M	2020-10-15	2020	42	0.9773	B.1.177	False	False	V3-LOCOST			unextracted	1119
SHEF-D133C	92	F	2020-10-15	2020	42	0.96846	B.1.1.307	False	False	V3-LOCOST			unextracted	1192
SHEF-CBFAA	48	F	2020-10-15	2020	42	0.92447	B.1.36.9	False	False	V3-LOCOST			unextracted	1107
SHEF-C1AA3	92	F	2020-10-15	2020	42	0.9773	B.1.177	False	False	V3-LOCOST			unextracted	1075
SHEF-CA336	67	F	2020-10-15	2020	42	0.99699	B.1.177	False	False	V3-LOCOST			unextracted	1140
SHEF-C957D	71	M	2020-10-15	2020	42	0.97734	B.1.177	False	False	V3-LOCOST			unextracted	1176
SHEF-CB07A	81	F	2020-10-15	2020	42	0.92732	B.1.235	True	False	V3-LOCOST	20	25	extracted
SHEF-CFB39	81	M	2020-10-15	2020	42	0.9774	B.1.235	True	False	V3-LOCOST			unextracted	1171
SHEF-CE48A	96	F	2020-10-15	2020	42	0.97734	B.1.235	True	False	V3-LOCOST			unextracted	1171
SHEF-C0FC3	91	F	2020-10-15	2020	42	0.98728	B.1.235	True	False	V3-LOCOST			unextracted	1157
SHEF-C0FA5	90	F	2020-10-15	2020	42	0.98721	B.1.235	True	False	V3-LOCOST			unextracted	1004
SHEF-C6992	73	F	2020-10-15	2020	42	0.98728	B.1.235	True	False	V3-LOCOST			unextracted	1141
SHEF-CD8DA	73	M	2020-10-16	2020	42	0.97723	B.1.177.16	False	False	V3-LOCOST			unextracted	1122
SHEF-CD1FD	80	M	2020-10-16	2020	42	0.9774	B.1.1.311	False	False	V3-LOCOST			unextracted	1077
SHEF-C1AD0	80	F	2020-10-16	2020	42	0.98728	B.1.1.315	False	False	V3-LOCOST	30	40	unextracted
SHEF-CC589	88	M	2020-10-16	2020	42	0.97787	B.1.177.4	True	False	V3-LOCOST			unextracted	1059
SHEF-CFC63	76	M	2020-10-17	2020	42	0.97847	B.1.177	False	False	V3-LOCOST			unextracted	1088
SHEF-D1A0A	63	M	2020-10-18	2020	42	0.98728	B.1.177	False	False	V3-LOCOST			unextracted	1048
SHEF-D28A5	65	F	2020-10-17	2020	42	0.97734	B.1.1.277	False	False	V3-LOCOST			unextracted	1063
SHEF-C418D	84	F	2020-10-17	2020	42	0.98728	B.1.177	False	False	V3-LOCOST			unextracted	1099
SHEF-C5113	81	M	2020-10-18	2020	42	0.98724	B.1.177	False	False	V3-LOCOST			unextracted	1100
SHEF-C1214	79	F	2020-10-18	2020	42	0.97158	B.1.177	False	False	V3-LOCOST			unextracted	1053
SHEF-C332E	66	M	2020-10-12	2020	42	0.97841	B.1.1.307	False	False	V3-LOCOST	24	32	unextracted
SHEF-C9461	79	F	2020-10-12	2020	42	0.98155	B.1.177	False	False	V3-LOCOST			unextracted	1200
SHEF-C962F	95	M	2020-10-13	2020	42	0.9608	B.1.177	False	False	V3-LOCOST			unextracted	1152
SHEF-D32A6	80	F	2020-10-13	2020	42	0.97067	B.1.177.4	False	False	V3-LOCOST			unextracted	1200
SHEF-C327C	44	M	2020-10-13	2020	42	0.93365	B.1.1.307	False	False	V3-LOCOST			unextracted	1151
SHEF-CD658	79	M	2020-10-13	2020	42	0.98728	B.1.235	False	False	V3-LOCOST			unextracted	1080
SHEF-D094A	64	M	2020-10-13	2020	42	0.98735	B.1.1.37	False	False	V3-LOCOST			unextracted	1227
SHEF-CDF99	40	F	2020-10-13	2020	42	0.91376	B.1.177.4	False	False	V3-LOCOST			unextracted	1060
SHEF-CEEAA	51	F	2020-10-13	2020	42	0.97797	B.1.177.4	False	False	V3-LOCOST			unextracted	1214
SHEF-D1D7A	80	M	2020-10-14	2020	42	0.95092	B.1.177.4	False	False	V3-LOCOST			unextracted	1078
SHEF-C77E2	89	F	2020-10-14	2020	42	0.98728	B.1.235	True	False	V3-LOCOST	33		unextracted
SHEF-D2948	93	F	2020-10-15	2020	42	0.91038	B.1.235	True	False	V3-LOCOST			unextracted	1154
SHEF-D1DB6	83	M	2020-10-15	2020	42	0.99461	B.1.177	False	False	V3-LOCOST	24	34	unextracted
SHEF-C478B	42	F	2020-10-16	2020	42	0.97124	B.1.258.5	False	False	V3-LOCOST			unextracted	1228
SHEF-C64A0	23	F	2020-10-16	2020	42	0.95969	B.1.177	False	False	V3-LOCOST			unextracted	1118
SHEF-C6EDF	75	M	2020-10-16	2020	42	0.95028	B.1.177.4	True	False	V3-LOCOST			unextracted	1062
SHEF-CB97F	57	M	2020-10-16	2020	42	0.98577	B.1.160	False	False	V3-LOCOST			unextracted	1082
SHEF-C3476	74	M	2020-10-18	2020	42	0.96733	B.1.1.37	False	False	V3-LOCOST	29	36	unextracted
SHEF-CB7EE	70	M	2020-10-18	2020	42	0.97774	B.1.36.9	False	False	V3-LOCOST	26	36	unextracted
SHEF-C89BE	83	M	2020-10-19	2020	43	0.97623	B.1.36.9	False	False	V3-LOCOST	31		unextracted
SHEF-C78D0	62	M	2020-10-18	2020	42	0.90455	B.1.177	False	False	V3-LOCOST			unextracted	1087
SHEF-D192B	75	M	2020-10-19	2020	43	0.98768	B.1.177.4	False	False	V3-LOCOST			unextracted	1069
[truncated: 2,376 more rows]
