# Supplementary material for: Altered subgenomic RNA abundance provides unique insight into SARS-CoV-2 B.1.1.7/Alpha variant infections
Source: Commun Biol. 2022 Jul 5;5:666. doi: 10.1038/s42003-022-03565-9 (PMC9255483; doi:10.1038/s42003-022-03565-9)
Supplement: Supplementary file 5 — Supplementary data 3 [file 42003_2022_3565_MOESM5_ESM.csv]

sample	orf	mapped_reads	amplicons	gRNA_count	sgRNA_HQ_count	sgRNA_LQ_count	sgRNA_LLQ_count	gRHPT	sgRPTg_HQ	sgRPTg_LQ	sgRPTg_LLQ	sgRPTg_ALL	sgRPHT_HQ	sgRPHT_LQ	sgRPHT_LLQ	sgRPHT_ALL
SHEF-10C55AB	ORF1a	146570	1	54	1072	227	18	36.842464351504404	19851.85185185185	4203.7037037037035	333.3333333333333	24388.888888888887	731.3911441631984	154.87480384799073	12.280821450501467	898.5467694616906
SHEF-10C55AB	S	146570	71|73	2292	196	55	16	1563.7579313638535	600.5083884087443	169.23076923076923	49.230769230769226	818.9699268702827	133.72450023879375	37.52473220986559	10.916285733779082	182.16551818243843
SHEF-10C55AB	ORF3a	146570	84	1272	0	0	5	867.844715835437	0	0	3.930817610062893	3.930817610062893	0	0	3.411339291805963	3.411339291805963
SHEF-10C55AB	E	146570	86|87	2029	10	1	17	1384.3214846148599	11.210762331838565	1.1210762331838564	18.816727206755246	31.14856577177767	6.822678583611926	0.6822678583611926	11.598553592140275	19.103500034113395
SHEF-10C55AB	M	146570	87	892	1408	362	35	608.5829296581838	1578.47533632287	405.82959641255604	39.237668161434975	2023.5426008968611	960.6331445725592	246.98096472675172	23.87937504264174	1231.4934843419526
SHEF-10C55AB	ORF6	146570	89	885	141	30	20	603.8070546496555	159.32203389830508	33.898305084745765	22.598870056497177	215.819209039548	96.19976802892816	20.468035750835778	13.645357167223851	130.3131609469878
SHEF-10C55AB	ORF7a	146570	90	1467	0	1	2	1000.8869482158696	0	0.6816632583503749	1.3633265167007498	2.044989775051125	0	0.6822678583611926	1.3645357167223853	2.046803575083578
SHEF-10C55AB	ORF8	146570	92	845	0	0	2	576.5163403152078	0	0	2.366863905325444	2.366863905325444	0	0	1.3645357167223853	1.3645357167223853
SHEF-10C55AB	N	146570	93	3333	1862	467	49	2273.998771917855	558.6558655865587	140.11401140114012	14.701470147014701	713.4713471347135	1270.3827522685406	318.61908985467693	33.43112505969844	1622.432967182916
SHEF-10C55AB	N*	146570	95	2698	28	6	5	1840.7586818584975	10.378057820607857	2.2238695329873983	1.8532246108228319	14.455151964418087	19.10350003411339	4.093607150167156	3.411339291805963	26.60844647608651
SHEF-10C55AB	ORF10	146570	98	1172	0	0	3	799.6179299993178	0	0	2.559726962457338	2.559726962457338	0	0	2.046803575083578	2.046803575083578
SHEF-10C55D8	ORF1a	99037	1|3	2077	1504	297	20	2097.1959974554966	37575.490918016694	7425.0	500.0	45500.490918016694	1518.6243525147167	299.887920676111	20.194472772802083	1838.7067459636298
SHEF-10C55D8	S	99037	71	142	7	1	0	143.3807566868948	49.29577464788733	7.042253521126761	0	56.33802816901409	7.06806547048073	1.0097236386401043	0	8.077789109120834
SHEF-10C55D8	ORF3a	99037	84	701	0	0	2	707.8162706867131	0	0	2.8530670470756063	2.8530670470756063	0	0	2.0194472772802086	2.0194472772802086
SHEF-10C55D8	E	99037	87	758	4	2	19	765.370518089199	5.277044854881266	2.638522427440633	25.065963060686016	32.98153034300792	4.038894554560417	2.0194472772802086	19.18474913416198	25.243090966002605
SHEF-10C55D8	M	99037	87	758	10	5	0	765.370518089199	13.192612137203167	6.596306068601583	0	19.788918205804748	10.097236386401041	5.048618193200521	0	15.145854579601561
SHEF-10C55D8	ORF6	99037	89	2346	15	5	1	2368.8116562496843	6.39386189258312	2.131287297527707	0.42625745950554134	8.951406649616368	15.145854579601563	5.048618193200521	1.0097236386401043	21.204196411442187
SHEF-10C55D8	ORF7a	99037		0	0	0	0	0	0	0	0	0	0	0	0	0
SHEF-10C55D8	ORF8	99037		0	0	0	0	0	0	0	0	0	0	0	0	0
SHEF-10C55D8	N	99037	93	2687	160	41	5	2713.12741702596	59.5459620394492	15.258652772608858	1.8608113137327875	76.66542612579084	161.55578218241666	41.39866918424428	5.048618193200521	208.00306955986147
SHEF-10C55D8	N*	99037		0	0	0	0	0	0	0	0	0	0	0	0	0
SHEF-10C55D8	ORF10	99037	97|98	955	0	0	2	964.2860749012996	0	0	7.4706259680523175	7.4706259680523175	0	0	2.0194472772802086	2.0194472772802086
SHEF-10C5611	ORF1a	166213	1|2|3	2748	420	97	5	1653.3002833713367	9140.796108688626	2133.910367378342	111.11111111111111	11385.817587178079	252.68781623579383	58.35885279731429	3.008188288521355	314.05485732162947
SHEF-10C5611	S	166213	71	73	24	9	7	43.919549012411785	328.76712328767127	123.28767123287672	95.89041095890411	547.9452054794522	14.439303784902505	5.414738919338439	4.2114636039298965	24.06550630817084
SHEF-10C5611	ORF3a	166213	84	1339	0	0	8	805.5928236660188	0	0	5.974607916355489	5.974607916355489	0	0	4.813101261634168	4.813101261634168
SHEF-10C5611	E	166213	87	421	9	1	9	253.2894538934981	21.37767220902613	2.375296912114014	21.37767220902613	45.13064133016627	5.414738919338439	0.601637657704271	5.414738919338439	11.43111549638115
SHEF-10C5611	M	166213	87	421	353	136	39	253.2894538934981	838.4798099762471	323.04038004750595	92.63657957244656	1254.1567695961996	212.37809316960767	81.82272144778085	23.46386865046657	317.6646832678551
SHEF-10C5611	ORF6	166213	89	1197	18	10	4	720.1602762720124	15.037593984962406	8.35421888053467	3.341687552213868	26.733500417710943	10.829477838676878	6.01637657704271	2.406550630817084	19.25240504653667
SHEF-10C5611	ORF7a	166213		0	0	0	0	0	0	0	0	0	0	0	0	0
SHEF-10C5611	ORF8	166213	93	2315	0	0	1	1392.7911775853872	0	0	0.4319654427645788	0.4319654427645788	0	0	0.601637657704271	0.601637657704271
SHEF-10C5611	N	166213	93|95	3060	616	174	30	1841.0112325750692	266.09071274298054	75.16198704103672	13.869279719367418	355.1219795033847	370.6087971458309	104.68495244054316	18.04912973112813	493.3428793175022
SHEF-10C5611	N*	166213	95	745	3	0	0	448.2200549896819	4.026845637583893	0	0	4.026845637583893	1.804912973112813	0	0	1.804912973112813
SHEF-10C5611	ORF10	166213	98	491	0	0	1	295.40408993279704	0	0	2.0366598778004072	2.0366598778004072	0	0	0.601637657704271	0.601637657704271
SHEF-10C568A	ORF1a	43848	1|3	961	346	91	8	2191.6621054552093	26463.64816617981	7000.0	615.3846153846154	34079.03278156443	789.0895821930305	207.5351213282248	18.24484583105273	1014.8695493523081
SHEF-10C568A	S	43848	71	59	40	6	5	134.55573800401388	677.9661016949153	101.69491525423729	84.74576271186442	864.406779661017	91.22422915526364	13.683634373289546	11.403028644407955	116.31089217296115
SHEF-10C568A	ORF3a	43848	84	461	0	0	2	1051.3592410144136	0	0	4.3383947939262475	4.3383947939262475	0	0	4.561211457763182	4.561211457763182
SHEF-10C568A	E	43848	87|89	545	12	4	10	1242.930122240467	27.272727272727273	16.341991341991342	22.727272727272727	66.34199134199133	27.367268746579093	9.122422915526364	22.80605728881591	59.295748950921364
SHEF-10C568A	M	43848	87	440	82	27	6	1003.4665207079	186.36363636363637	61.36363636363637	13.636363636363637	261.3636363636364	187.00966976829048	61.57635467980296	13.683634373289546	262.26965882138296
SHEF-10C568A	ORF6	43848	89	105	29	13	2	239.46360153256705	276.1904761904762	123.80952380952381	19.047619047619047	419.04761904761904	66.13756613756614	29.647874475460682	4.561211457763182	100.34665207079
SHEF-10C568A	ORF7a	43848		0	0	0	0	0	0	0	0	0	0	0	0	0
SHEF-10C568A	ORF8	43848	92	327	0	0	1	745.7580733442803	0	0	3.058103975535168	3.058103975535168	0	0	2.280605728881591	2.280605728881591
SHEF-10C568A	N	43848	93	1353	674	173	17	3085.659551176793	498.15225424981526	127.8640059127864	12.564671101256467	638.5809312638581	1537.1282612661923	394.54479109651527	38.77029739098705	1970.4433497536945
SHEF-10C568A	N*	43848		0	0	0	0	0	0	0	0	0	0	0	0	0
SHEF-10C568A	ORF10	43848	97|98	953	0	0	5	2173.417259624156	0	0	14.672253951088733	14.672253951088733	0	0	11.403028644407955	11.403028644407955
SHEF-10C56C6	ORF1a	43731	1|2|4	776	882	169	18	1774.4849191648946	31405.849323064343	6035.714285714285	642.8571428571429	38084.42075163577	2016.875900391027	386.4535455397773	41.16073266104137	2444.490178591846
SHEF-10C56C6	S	43731		0	0	0	0	0	0	0	0	0	0	0	0	0
SHEF-10C56C6	ORF3a	43731	84	773	0	0	1	1767.624797054721	0	0	1.2936610608020698	1.2936610608020698	0	0	2.286707370057854	2.286707370057854
SHEF-10C56C6	E	43731	86|87	438	24	6	1	1001.5778280853399	182.9133064516129	42.288306451612904	7.8125	233.0141129032258	54.88097688138849	13.720244220347123	2.286707370057854	70.88792847179347
SHEF-10C56C6	M	43731		0	0	0	0	0	0	0	0	0	0	0	0	0
SHEF-10C56C6	ORF6	43731		0	0	0	0	0	0	0	0	0	0	0	0	0
SHEF-10C56C6	ORF7a	43731		0	0	0	0	0	0	0	0	0	0	0	0	0
SHEF-10C56C6	ORF8	43731		0	0	0	0	0	0	0	0	0	0	0	0	0
SHEF-10C56C6	N	43731	93	2067	0	0	3	4726.624133909584	0	0	1.4513788098693758	1.4513788098693758	0	0	6.860122110173561	6.860122110173561
SHEF-10C56C6	N*	43731		0	0	0	0	0	0	0	0	0	0	0	0	0
SHEF-10C56C6	ORF10	43731		0	0	0	0	0	0	0	0	0	0	0	0	0
SHEF-10C56D5	ORF1a	175305	1|2	6038	2299	451	28	3444.2828213684725	27035.462100176872	5305.882352941176	329.4117647058823	32670.756217823928	1311.428652919198	257.2659079889336	15.972162801973703	1584.6667237101053
SHEF-10C56D5	S	175305	71	297	116	30	4	169.4190125780782	390.5723905723906	101.01010101010101	13.468013468013469	505.050505050505	66.17038875103391	17.113031573543253	2.2817375431391005	85.56515786771627
SHEF-10C56D5	ORF3a	175305	84	3269	0	0	5	1864.7500071304298	0	0	1.5295197308045274	1.5295197308045274	0	0	2.8521719289238754	2.8521719289238754
SHEF-10C56D5	E	175305	86|87	3572	24	5	121	2037.5916260232168	16.71802382251229	3.5335689045936394	85.02615365209172	105.27774637919765	13.690425258834603	2.8521719289238754	69.02256067995778	85.56515786771625
SHEF-10C56D5	M	175305	87|88	5117	429	88	6	2918.9127520606944	302.7436224903738	62.19081272084806	4.240282685512367	369.1747178967342	244.71635150166853	50.19822594906021	3.4226063147086507	298.33718376543743
SHEF-10C56D5	ORF6	175305	89	3227	185	52	7	1840.7917629274693	57.32878834831113	16.114037806011776	2.1691973969631237	75.61202355128603	105.5303613701834	29.662588060808307	3.9930407004934256	139.18599013148514
SHEF-10C56D5	ORF7a	175305		0	0	0	0	0	0	0	0	0	0	0	0	0
SHEF-10C56D5	ORF8	175305		0	0	0	0	0	0	0	0	0	0	0	0	0
SHEF-10C56D5	N	175305	93|94	5880	423	112	13	3354.154188414478	104.13589364844903	27.572624322993597	3.5042647543927212	135.21278272583535	241.29374518695988	63.88865120789481	7.415647015202077	312.59804341005673
SHEF-10C56D5	N*	175305		0	0	0	0	0	0	0	0	0	0	0	0	0
SHEF-10C56D5	ORF10	175305	97	1914	0	0	7	1091.8114143920595	0	0	3.6572622779519333	3.6572622779519333	0	0	3.9930407004934256	3.9930407004934256
SHEF-10C56F3	ORF1a	141606	1|3	2132	1375	269	23	1505.5859215005014	18568.053476216744	3635.1351351351354	310.81081081081084	22513.99942216269	971.0040535005578	189.96370210301822	16.24224962219115	1177.2100052257672
SHEF-10C56F3	S	141606	71	330	27	6	3	233.0409728401339	81.81818181818181	18.18181818181818	9.09090909090909	109.0909090909091	19.066988686920045	4.237108597093343	2.1185542985466714	25.422651582560057
SHEF-10C56F3	ORF3a	141606	84	557	2	0	2	393.3449147634987	3.5906642728904843	0	3.5906642728904843	7.181328545780969	1.4123695323644478	0	1.4123695323644478	2.8247390647288957
SHEF-10C56F3	E	141606	87	1323	10	2	39	934.2824456590822	7.558578987150416	1.5117157974300832	29.478458049886623	38.54875283446712	7.061847661822239	1.4123695323644478	27.54120588110673	36.01542307529342
SHEF-10C56F3	M	141606	87|88	2524	621	167	30	1782.410349843933	469.46453667043653	126.22826908541195	22.675736961451246	618.3685427172996	438.54073979916103	117.93285595243138	21.185542985466714	577.659138737059
SHEF-10C56F3	ORF6	141606	89	1612	33	4	3	1138.3698430857448	20.471464019851116	2.4813895781637716	1.8610421836228286	24.813895781637715	23.304097284013388	2.8247390647288957	2.1185542985466714	28.247390647288952
SHEF-10C56F3	ORF7a	141606	90	1179	0	0	4	832.591839328842	0	0	3.3927056827820183	3.3927056827820183	0	0	2.8247390647288957	2.8247390647288957
SHEF-10C56F3	ORF8	141606		0	0	0	0	0	0	0	0	0	0	0	0	0
SHEF-10C56F3	N	141606	93	1988	284	79	15	1403.895315170261	142.85714285714286	39.73843058350101	7.545271629778672	190.14084507042256	200.55647359575158	55.788596528395686	10.592771492733357	266.9378416168806
SHEF-10C56F3	N*	141606	95	1330	0	0	5	939.2257390223577	0	0	3.7593984962406015	3.7593984962406015	0	0	3.5309238309111195	3.5309238309111195
SHEF-10C56F3	ORF10	141606	97	1203	0	0	6	849.5402737172153	0	0	4.987531172069825	4.987531172069825	0	0	4.237108597093343	4.237108597093343
SHEF-10C570F	ORF1a	43379	1|2	381	404	82	6	878.3051707047188	33586.04336043361	6833.333333333333	500.0	40919.37669376694	931.326217755135	189.03155904930958	13.831577491412895	1134.1893542958574
SHEF-10C570F	S	43379	71	58	20	6	2	133.70524908365798	344.8275862068965	103.44827586206895	34.48275862068965	482.7586206896551	46.10525830470965	13.831577491412895	4.610525830470965	64.54736162659351
SHEF-10C570F	ORF3a	43379		0	0	0	0	0	0	0	0	0	0	0	0	0
SHEF-10C570F	E	43379	87	225	0	0	2	518.6841559279836	0	0	8.88888888888889	8.88888888888889	0	0	4.610525830470965	4.610525830470965
SHEF-10C570F	M	43379	87	225	195	35	9	518.6841559279836	866.6666666666666	155.55555555555554	40.0	1062.2222222222222	449.5262684709191	80.68420203324189	20.747366237119344	550.9578367412803
SHEF-10C570F	ORF6	43379	89	76	1	0	2	175.19998155789668	13.157894736842106	0	26.315789473684212	39.473684210526315	2.3052629152354824	0	4.610525830470965	6.915788745706447
SHEF-10C570F	ORF7a	43379	90	403	1	0	0	929.0209548398994	2.4813895781637716	0	0	2.4813895781637716	2.3052629152354824	0	0	2.3052629152354824
SHEF-10C570F	ORF8	43379		0	0	0	0	0	0	0	0	0	0	0	0	0
SHEF-10C570F	N	43379	93	930	252	81	12	2143.8945111689986	270.96774193548384	87.09677419354838	12.903225806451612	370.9677419354838	580.9262546393416	186.7262961340741	27.66315498282579	795.3157057562414
SHEF-10C570F	N*	43379		0	0	0	0	0	0	0	0	0	0	0	0	0
SHEF-10C570F	ORF10	43379		0	0	0	0	0	0	0	0	0	0	0	0	0
SHEF-10C571E	ORF1a	95433	1	36	418	86	3	37.72280028920814	11611.111111111111	2388.888888888889	83.33333333333334	14083.333333333334	438.00362558025	90.11557846866388	3.1435666907673445	531.2627707396812
SHEF-10C571E	S	95433	71	100	82	27	8	104.78555635891149	820.0	270.0	80.0	1170.0	85.92415621430742	28.2921002169061	8.38284450871292	122.59910093992643
SHEF-10C571E	ORF3a	95433	84	505	2	0	0	529.167059612503	3.9603960396039604	0	0	3.9603960396039604	2.09571112717823	0	0	2.09571112717823
SHEF-10C571E	E	95433	87	590	17	4	9	618.2347825175777	28.8135593220339	6.779661016949153	15.254237288135593	50.847457627118644	17.813544581014952	4.19142225435646	9.430700072302034	31.435666907673447
SHEF-10C571E	M	95433	87	590	1445	394	71	618.2347825175777	2449.1525423728813	667.7966101694916	120.33898305084746	3237.2881355932204	1514.151289386271	412.85509205411125	74.39774501482715	2001.4041264552095
SHEF-10C571E	ORF6	95433	89|90	1439	177	41	11	1507.8641560047363	239.5882466653779	55.48037889039242	14.884979702300406	309.95360525807075	185.47043475527332	42.96207810715371	11.526411199480263	239.95892406190728
SHEF-10C571E	ORF7a	95433		0	0	0	0	0	0	0	0	0	0	0	0	0
SHEF-10C571E	ORF8	95433		0	0	0	0	0	0	0	0	0	0	0	0	0
SHEF-10C571E	N	95433	93	1896	1837	540	63	1986.7341485649617	968.8818565400844	284.8101265822785	33.22784810126583	1286.9198312236288	1924.910670313204	565.842004338122	66.01490050611423	2556.76757515744
SHEF-10C571E	N*	95433	95	1727	16	5	2	1809.6465583184013	9.264620729588882	2.8951939779965254	1.1580775911986103	13.317892298784018	16.76568901742584	5.239277817945574	2.09571112717823	24.100677962549643
SHEF-10C571E	ORF10	95433	97	864	0	0	2	905.3472069409952	0	0	2.314814814814815	2.314814814814815	0	0	2.09571112717823	2.09571112717823
SHEF-10C573C	ORF1a	120237	1	29	657	109	7	24.119031579297555	22655.1724137931	3758.620689655172	241.3793103448276	26655.1724137931	546.4208188827067	90.65429110839426	5.821835208795962	642.896945199897
SHEF-10C573C	S	120237	71|72	2679	96	30	6	2228.099503480626	310.8789238409228	98.03921568627452	19.607843137254903	428.5259826644523	79.84231143491606	24.950722323411263	4.990144464682253	109.78317822300957
SHEF-10C573C	ORF3a	120237	84	1408	1	0	2	1171.020567712102	0.7102272727272728	0	1.4204545454545456	2.1306818181818183	0.8316907441137088	0	1.6633814882274176	2.4950722323411263
SHEF-10C573C	E	120237	87	825	13	0	21	686.1448638938098	15.757575757575758	0	25.454545454545457	41.21212121212122	10.811979673478215	0	17.465505626387884	28.2774852998661
SHEF-10C573C	M	120237	87	825	931	240	26	686.1448638938098	1128.4848484848485	290.90909090909093	31.515151515151516	1450.909090909091	774.3040827698629	199.6057785872901	21.62395934695643	995.5338207041094
SHEF-10C573C	ORF6	120237	89	627	161	61	17	521.4700965592954	256.7783094098884	97.28867623604465	27.11323763955343	381.1802232854864	133.9022098023071	50.73313539093623	14.13874264993305	198.7740878431764
SHEF-10C573C	ORF7a	120237	90|91	1510	0	1	2	1255.8530236117003	0	6.802721088435375	1.467351430667645	8.270072519103019	0	0.8316907441137088	1.6633814882274176	2.4950722323411263
SHEF-10C573C	ORF8	120237	92	1230	1	0	2	1022.9796152598618	0.8130081300813008	0	1.6260162601626016	2.4390243902439024	0.8316907441137088	0	1.6633814882274176	2.4950722323411263
SHEF-10C573C	N	120237	93	2747	1969	540	55	2284.654474080358	716.7819439388425	196.57808518383692	20.021842009464873	933.3818711321443	1637.5990751598927	449.11300182140275	45.74299092625398	2132.4550679075496
SHEF-10C573C	N*	120237	95	2791	29	6	1	2321.2488668213614	10.390541024722323	2.149767108563239	0.3582945180938732	12.898602651379434	24.119031579297555	4.990144464682253	0.8316907441137088	29.940866788093516
SHEF-10C573C	ORF10	120237	97|98	2795	0	0	9	2324.575629797816	0	0	7.015357254790487	7.015357254790487	0	0	7.48521669702338	7.48521669702338
SHEF-10C575A	ORF1a	127182	1	45	708	165	9	35.382365429070155	15733.333333333334	3666.666666666667	200.0	19600.0	556.6825494173704	129.73533990659055	7.076473085814031	693.494362409775
SHEF-10C575A	S	127182	71	603	38	13	4	474.12369674954004	63.018242122719734	21.558872305140962	6.633499170812604	91.21061359867329	29.878441917881464	10.221572235064711	3.1450991492506803	43.245113302196856
SHEF-10C575A	ORF3a	127182	84	607	0	0	2	477.2687958987907	0	0	3.2948929159802307	3.2948929159802307	0	0	1.5725495746253402	1.5725495746253402
SHEF-10C575A	E	127182	86|87|88	2698	6	3	17	2121.369376169584	7.672856186627662	3.8860103626943006	21.64281979369682	33.20168634301878	4.71764872387602	2.35882436193801	13.366671384315392	20.443144470129422
SHEF-10C575A	M	127182	87	772	428	115	9	607.0041358053813	554.4041450777202	148.96373056994818	11.658031088082902	715.0259067357513	336.52560896982277	90.42160054095706	7.076473085814031	434.02368259659386
SHEF-10C575A	ORF6	127182	89	1700	27	14	7	1336.6671384315391	15.882352941176471	8.23529411764706	4.11764705882353	28.235294117647058	21.229419257442093	11.007847022377382	5.503923511188691	37.74118979100816
SHEF-10C575A	ORF7a	127182	91	270	0	0	2	212.29419257442092	0	0	7.4074074074074066	7.4074074074074066	0	0	1.5725495746253402	1.5725495746253402
SHEF-10C575A	ORF8	127182	92	647	0	0	1	508.71978739129753	0	0	1.5455950540958268	1.5455950540958268	0	0	0.7862747873126701	0.7862747873126701
SHEF-10C575A	N	127182	93	2068	517	154	20	1626.0162601626016	250.0	74.46808510638297	9.671179883945841	334.13926499032885	406.5040650406504	121.0863172461512	15.7254957462534	543.315878033055
SHEF-10C575A	N*	127182	95	1705	7	2	3	1340.5985123681025	4.105571847507331	1.1730205278592374	1.7595307917888563	7.038123167155425	5.503923511188691	1.5725495746253402	2.35882436193801	9.435297447752042
SHEF-10C575A	ORF10	127182	98	685	0	0	2	538.598229309179	0	0	2.9197080291970803	2.9197080291970803	0	0	1.5725495746253402	1.5725495746253402
SHEF-10C5778	ORF1a	106086	1|3	1310	457	108	6	1234.8471994419622	11975.256537570342	2842.105263157895	132.36511089043364	14949.72691161867	430.78257262975325	101.80419659521522	5.655788699734178	538.2425579247027
SHEF-10C5778	S	106086	71	62	26	4	2	58.44314989725318	419.35483870967744	64.51612903225806	32.25806451612903	516.1290322580645	24.508417698848106	3.7705257998227855	1.8852628999113927	30.164206398582284
SHEF-10C5778	ORF3a	106086	84	793	1	0	5	747.5067398148673	1.2610340479192939	0	6.305170239596468	7.566204287515762	0.9426314499556964	0	4.713157249778482	5.655788699734178
SHEF-10C5778	E	106086	86|87	942	6	0	6	887.958825858266	12.56420779197352	0	12.474012474012474	25.03822026598599	5.655788699734178	0	5.655788699734178	11.311577399468357
SHEF-10C5778	M	106086	87	481	429	95	11	453.40572742868994	891.8918918918919	197.50519750519751	22.86902286902287	1112.2661122661123	404.38889203099376	89.54998774579116	10.36894594951266	504.30782572629755
SHEF-10C5778	ORF6	106086	89	277	7	1	6	261.1089116377279	25.27075812274368	3.6101083032490973	21.660649819494584	50.54151624548736	6.598420149689875	0.9426314499556964	5.655788699734178	13.19684029937975
SHEF-10C5778	ORF7a	106086	90	794	0	0	1	748.449371264823	0	0	1.2594458438287153	1.2594458438287153	0	0	0.9426314499556964	0.9426314499556964
SHEF-10C5778	ORF8	106086	92	311	0	0	1	293.1583809362216	0	0	3.215434083601286	3.215434083601286	0	0	0.9426314499556964	0.9426314499556964
SHEF-10C5778	N	106086	93	2032	322	92	11	1915.427106309975	158.46456692913387	45.275590551181104	5.413385826771654	209.1535433070866	303.5273268857342	86.72209339592406	10.36894594951266	400.6183662311709
SHEF-10C5778	N*	106086		0	0	0	0	0	0	0	0	0	0	0	0	0
SHEF-10C5778	ORF10	106086	97|98	919	0	0	6	866.278302509285	0	0	18.257905963090046	18.257905963090046	0	0	5.655788699734178	5.655788699734178
SHEF-10C5787	ORF1a	183268	1|2	746	858	233	21	407.0541502062553	13824.042633465384	3758.064516129032	338.7096774193548	17920.816827013772	468.16683763668505	127.13621581509047	11.458628893205578	606.7616823449812
SHEF-10C5787	S	183268	71	294	61	16	5	160.4208045048781	207.48299319727892	54.421768707483	17.006802721088437	278.91156462585036	33.28458868978763	8.730383918632821	2.728244974572757	44.74321758299321
SHEF-10C5787	ORF3a	183268	84	799	1	0	5	435.9735469367265	1.2515644555694618	0	6.257822277847309	7.50938673341677	0.5456489949145513	0	2.728244974572757	3.2738939694873084
SHEF-10C5787	E	183268	86|87	2148	3	4	29	1172.054041076456	2.7548209366391188	3.6730945821854912	26.65594913856567	33.08386465739028	1.636946984743654	2.1825959796582053	15.823820852521989	19.64336381692385
SHEF-10C5787	M	183268	87	1089	713	202	35	594.2117554619464	654.7291092745638	185.49127640036733	32.13957759412305	872.3599632690541	389.0477333740751	110.22109697273937	19.097714822009298	518.3665451688238
SHEF-10C5787	ORF6	183268	89	1915	64	16	12	1044.9178252613658	33.42036553524804	8.35509138381201	6.266318537859008	48.041775456919055	34.921535674531285	8.730383918632821	6.547787938974616	50.199707532138724
SHEF-10C5787	ORF7a	183268	90	802	0	0	1	437.61049392147015	0	0	1.2468827930174562	1.2468827930174562	0	0	0.5456489949145513	0.5456489949145513
SHEF-10C5787	ORF8	183268	92	429	0	0	2	234.08341881834252	0	0	4.662004662004662	4.662004662004662	0	0	1.0912979898291026	1.0912979898291026
SHEF-10C5787	N	183268	93	3353	1637	442	58	1829.5610799484907	488.21950492096624	131.82224873247836	17.29794214136594	637.3396957948106	893.2274046751205	241.1768557522317	31.647641705043977	1166.0519021323962
SHEF-10C5787	N*	183268	95	3080	11	2	2	1680.5989043368181	3.571428571428571	0.6493506493506493	0.6493506493506493	4.870129870129871	6.002138944060064	1.0912979898291026	1.0912979898291026	8.18473492371827
SHEF-10C5787	ORF10	183268	97|98	1075	0	0	5	586.5726695331427	0	0	15.348522804087636	15.348522804087636	0	0	2.728244974572757	2.728244974572757
SHEF-10C5796	ORF1a	309371	1|2	3300	2939	609	59	1066.6804580907713	21143.884892086327	4374.417075008137	424.4604316546762	25942.76239874914	949.9920807056899	196.85102999311505	19.070953644653184	1165.9140643434582
SHEF-10C5796	S	309371	71	1361	18	8	3	439.9248798368302	13.22556943423953	5.878030859662013	2.204261572373255	21.3078618662748	5.818257044131479	2.5858920196139907	0.9697095073552465	9.373858571100715
SHEF-10C5796	ORF3a	309371	84|85	2111	32	9	6	682.3522566756418	175.19590448732166	42.944974249032796	3.0864197530864197	221.2272984894409	10.343568078455963	2.90912852206574	1.939419014710493	15.192115615232195
SHEF-10C5796	E	309371	86|87	5436	15	8	53	1757.1136273277068	5.868544600938967	3.1298904538341157	20.559467918622847	29.55790297339593	4.848547536776233	2.5858920196139907	17.13153462994269	24.565974186332912
SHEF-10C5796	M	309371	87	2556	530	116	22	826.1925002666701	207.35524256651016	45.383411580594675	8.607198748043817	261.34585289514865	171.3153462994269	37.49543428440287	7.111203053938475	215.92198363776825
SHEF-10C5796	ORF6	309371	89	4150	68	19	15	1341.4314851747577	16.385542168674696	4.578313253012047	3.614457831325301	24.578313253012045	21.980082166718923	6.141493546583228	4.848547536776233	32.97012325007838
SHEF-10C5796	ORF7a	309371	90	2630	0	0	1	850.1120014480995	0	0	0.3802281368821293	0.3802281368821293	0	0	0.32323650245174884	0.32323650245174884
SHEF-10C5796	ORF8	309371	92	1648	0	0	4	532.6937560404821	0	0	2.4271844660194177	2.4271844660194177	0	0	1.2929460098069954	1.2929460098069954
SHEF-10C5796	N	309371	93	5580	373	115	22	1803.6596836807587	66.84587813620071	20.60931899641577	3.942652329749104	91.39784946236558	120.56721541450233	37.17219778195112	7.111203053938475	164.85061625039194
SHEF-10C5796	N*	309371	95	4096	0	0	2	1323.9767140423633	0	0	0.48828125	0.48828125	0	0	0.6464730049034977	0.6464730049034977
SHEF-10C5796	ORF10	309371	97|98	3457	0	0	14	1117.4285889756957	0	0	8.899428718032949	8.899428718032949	0	0	4.525311034324484	4.525311034324484
SHEF-10C57B4	ORF1a	53299	1	12	447	102	2	22.514493705322803	37250.0	8500.0	166.66666666666666	45916.666666666664	838.6648905232744	191.37319649524383	3.7524156175538006	1033.790502636072
SHEF-10C57B4	S	53299	71	333	5	1	0	624.7772003227078	15.015015015015015	3.003003003003003	0	18.01801801801802	9.3810390438845	1.8762078087769003	0	11.257246852661401
SHEF-10C57B4	ORF3a	53299		0	0	0	0	0	0	0	0	0	0	0	0	0
SHEF-10C57B4	E	53299	87	463	2	0	9	868.6842154637048	4.319654427645788	0	19.438444924406046	23.758099352051833	3.7524156175538006	0	16.8858702789921	20.638285896545902
SHEF-10C57B4	M	53299	87	463	42	11	0	868.6842154637048	90.71274298056156	23.758099352051836	0	114.47084233261339	78.80072796862981	20.638285896545902	0	99.43901386517572
SHEF-10C57B4	ORF6	53299	89	908	2	1	1	1703.5966903694255	2.202643171806167	1.1013215859030836	1.1013215859030836	4.405286343612334	3.7524156175538006	1.8762078087769003	1.8762078087769003	7.504831235107601
SHEF-10C57B4	ORF7a	53299		0	0	0	0	0	0	0	0	0	0	0	0	0
SHEF-10C57B4	ORF8	53299	92	314	0	0	1	589.1292519559466	0	0	3.1847133757961785	3.1847133757961785	0	0	1.8762078087769003	1.8762078087769003
SHEF-10C57B4	N	53299	93	846	68	26	1	1587.2718062252577	80.37825059101655	30.732860520094565	1.1820330969267139	112.29314420803783	127.58213099682922	48.781403028199406	1.8762078087769003	178.23974183380554
SHEF-10C57B4	N*	53299		0	0	0	0	0	0	0	0	0	0	0	0	0
SHEF-10C57B4	ORF10	53299		0	0	0	0	0	0	0	0	0	0	0	0	0
SHEF-10C57E1	ORF1a	196013	1	21	496	105	9	10.71357512001755	23619.04761904762	5000.0	428.57142857142856	29047.619047619046	253.04444092993833	53.56787560008775	4.591532194293236	311.2038487243193
SHEF-10C57E1	S	196013	71	588	107	44	4	299.9801033604914	181.97278911564626	74.82993197278913	6.802721088435375	263.6054421768708	54.58821608770847	22.44749072765582	2.0406809752414383	79.07638779060572
SHEF-10C57E1	ORF3a	196013		0	0	0	0	0	0	0	0	0	0	0	0	0
SHEF-10C57E1	E	196013	86|87	2930	37	11	43	1494.7988143643533	22.933184468802573	6.773399014778325	26.777698986866223	56.48428247044712	18.876299020983303	5.611872681913955	21.937320483845458	46.425492186742716
SHEF-10C57E1	M	196013	87	1624	1195	240	34	828.5164759480239	735.8374384236453	147.7832512315271	20.935960591133004	904.5566502463054	609.6534413533797	122.4408585144863	17.345788289552225	749.4400881574182
SHEF-10C57E1	ORF6	196013	89	2118	225	64	5	1080.5405763903416	106.23229461756374	30.217186024551467	2.3607176581680833	138.81019830028328	114.7883048573309	32.65089560386301	2.550851219051798	149.9900516802457
SHEF-10C57E1	ORF7a	196013	90	1968	0	0	2	1004.0150398187876	0	0	1.016260162601626	1.016260162601626	0	0	1.0203404876207192	1.0203404876207192
SHEF-10C57E1	ORF8	196013	92	1111	0	0	4	566.7991408733094	0	0	3.6003600360036003	3.6003600360036003	0	0	2.0406809752414383	2.0406809752414383
SHEF-10C57E1	N	196013	93	3710	857	212	34	1892.731604536434	230.99730458221023	57.142857142857146	9.164420485175203	297.3045822102426	437.2158989454781	108.15609168779622	17.345788289552225	562.7177789228266
SHEF-10C57E1	N*	196013	95	2056	1	0	3	1048.910021274099	0.48638132295719844	0	1.4591439688715953	1.9455252918287937	0.5101702438103596	0	1.5305107314310786	2.0406809752414383
SHEF-10C57E1	ORF10	196013	98	801	0	0	2	408.646365292098	0	0	2.4968789013732833	2.4968789013732833	0	0	1.0203404876207192	1.0203404876207192
SHEF-10C57F0	ORF1a	164345	1	70	1665	429	29	42.59332501749368	23785.714285714283	6128.571428571428	414.2857142857142	30328.571428571424	1013.1126593446712	261.03623475006845	17.645806078675957	1291.7947001734158
SHEF-10C57F0	S	164345	71	592	86	28	4	360.21783443366087	145.2702702702703	47.2972972972973	6.756756756756757	199.32432432432432	52.328942164349385	17.037330006997475	2.4339042867139247	71.80017645806079
SHEF-10C57F0	ORF3a	164345	84	1177	0	1	0	716.1763363655724	0	0.8496176720475785	0	0.8496176720475785	0	0.6084760716784812	0	0.6084760716784812
SHEF-10C57F0	E	164345	86|87	3110	21	4	40	1892.3605829200765	14.40329218106996	2.7434842249657065	27.273753890200844	44.42053029623651	12.777997505248106	2.4339042867139247	24.33904286713925	39.550944659101276
SHEF-10C57F0	M	164345	87	1458	310	100	6	887.1581125072256	212.62002743484226	68.58710562414267	4.11522633744856	285.3223593964335	188.62758222032917	60.847607167848125	3.6508564300708874	253.12604581824817
SHEF-10C57F0	ORF6	164345	89	1261	115	28	6	767.2883263865648	91.19746233148295	22.204599524187156	4.758128469468676	118.16019032513879	69.97474824302535	17.037330006997475	3.6508564300708874	90.66293468009371
SHEF-10C57F0	ORF7a	164345	90	1719	0	0	1	1045.9703672153091	0	0	0.5817335660267597	0.5817335660267597	0	0	0.6084760716784812	0.6084760716784812
SHEF-10C57F0	ORF8	164345	92	866	0	0	3	526.9402780735647	0	0	3.464203233256351	3.464203233256351	0	0	1.8254282150354437	1.8254282150354437
SHEF-10C57F0	N	164345	93	3486	692	234	20	2121.1475858711856	198.5083189902467	67.12564543889845	5.737234652897303	271.37119908204244	421.065441601509	142.38340077276462	12.169521433569624	575.6183638078433
SHEF-10C57F0	N*	164345	95	1999	4	1	1	1216.343667285284	2.0010005002501248	0.5002501250625312	0.5002501250625312	3.0015007503751874	2.4339042867139247	0.6084760716784812	0.6084760716784812	3.6508564300708874
SHEF-10C57F0	ORF10	164345	98	872	0	0	4	530.5911345036357	0	0	4.587155963302752	4.587155963302752	0	0	2.4339042867139247	2.4339042867139247
SHEF-10C580C	ORF1a	25483	1	10	154	47	6	39.24184750618059	15400.0	4700.0	600.0	20700.0	604.3244515951811	184.43668327904876	23.545108503708356	812.3062433779382
SHEF-10C580C	S	25483	71	64	13	2	1	251.1478240395558	203.125	31.25	15.625	250.0	51.014401758034765	7.848369501236118	3.924184750618059	62.78695600988895
SHEF-10C580C	ORF3a	25483	84	200	1	1	0	784.8369501236118	5.0	5.0	0	10.0	3.924184750618059	3.924184750618059	0	7.848369501236118
SHEF-10C580C	E	25483	87	230	3	1	3	902.5624926421536	13.043478260869565	4.3478260869565215	13.043478260869565	30.43478260869565	11.772554251854178	3.924184750618059	11.772554251854178	27.469293254326416
SHEF-10C580C	M	25483	87	230	9	5	1	902.5624926421536	39.130434782608695	21.73913043478261	4.3478260869565215	65.21739130434783	35.31766275556253	19.620923753090295	3.924184750618059	58.862771259270886
SHEF-10C580C	ORF6	25483	89	125	3	1	0	490.5230938272574	24.0	8.0	0	32.0	11.772554251854178	3.924184750618059	0	15.696739002472237
SHEF-10C580C	ORF7a	25483		0	0	0	0	0	0	0	0	0	0	0	0	0
SHEF-10C580C	ORF8	25483	92	183	0	0	1	718.1258093631048	0	0	5.46448087431694	5.46448087431694	0	0	3.924184750618059	3.924184750618059
SHEF-10C580C	N	25483	93	666	53	12	3	2613.5070439116275	79.57957957957957	18.01801801801802	4.504504504504505	102.10210210210211	207.98179178275714	47.09021700741671	11.772554251854178	266.844563042028
SHEF-10C580C	N*	25483		0	0	0	0	0	0	0	0	0	0	0	0	0
SHEF-10C580C	ORF10	25483	97	301	0	0	1	1181.1796099360358	0	0	3.3222591362126246	3.3222591362126246	0	0	3.924184750618059	3.924184750618059
SHEF-10C582A	ORF1a	37821	1	7	195	54	3	18.508236165093468	27857.142857142855	7714.285714285714	428.57142857142856	35999.99999999999	515.5865788847466	142.77782184500674	7.932101213611486	666.2965019433649
SHEF-10C582A	S	37821	71	90	6	1	0	237.96303640834458	66.66666666666667	11.11111111111111	0	77.77777777777779	15.864202427222972	2.6440337378704952	0	18.508236165093468
SHEF-10C582A	ORF3a	37821	84	277	0	0	1	732.3973453901272	0	0	3.6101083032490973	3.6101083032490973	0	0	2.6440337378704952	2.6440337378704952
SHEF-10C582A	E	37821	87	287	4	4	6	758.8376827688321	13.937282229965158	13.937282229965158	20.905923344947738	48.78048780487805	10.576134951481981	10.576134951481981	15.864202427222972	37.016472330186936
SHEF-10C582A	M	37821	87	287	16	2	0	758.8376827688321	55.74912891986063	6.968641114982579	0	62.71777003484321	42.304539805927924	5.2880674757409905	0	47.59260728166891
SHEF-10C582A	ORF6	37821	89	389	6	1	0	1028.5291240316226	15.424164524421593	2.570694087403599	0	17.994858611825194	15.864202427222972	2.6440337378704952	0	18.508236165093468
SHEF-10C582A	ORF7a	37821		0	0	0	0	0	0	0	0	0	0	0	0	0
SHEF-10C582A	ORF8	37821		0	0	0	0	0	0	0	0	0	0	0	0	0
SHEF-10C582A	N	37821	93	726	61	25	1	1919.5684936939797	84.02203856749311	34.43526170798898	1.3774104683195594	119.83471074380164	161.28605801010022	66.10084344676238	2.6440337378704952	230.0309351947331
SHEF-10C582A	N*	37821		0	0	0	0	0	0	0	0	0	0	0	0	0
SHEF-10C582A	ORF10	37821		0	0	0	0	0	0	0	0	0	0	0	0	0
SHEF-10C5839	ORF1a	257177	1|2	2632	845	214	29	1023.4196681662823	7962.660033762082	2018.867924528302	273.5849056603774	10255.11286395076	328.5674846506492	83.21117362750168	11.276280538306303	423.0549388164572
SHEF-10C5839	S	257177	71	790	80	19	4	307.1814353538614	101.26582278481013	24.050632911392405	5.063291139240506	130.37974683544303	31.106980795327733	7.387907938890336	1.5553490397663867	40.05023777398445
SHEF-10C5839	ORF3a	257177	84	1205	0	2	1	468.548898229624	0	1.6597510373443982	0.8298755186721991	2.4896265560165975	0	0.7776745198831934	0.3888372599415967	1.16651177982479
SHEF-10C5839	E	257177	87	1436	28	8	43	558.3703052761329	19.498607242339833	5.571030640668524	29.944289693593316	55.013927576601674	10.887443278364707	3.1106980795327734	16.720002177488656	30.718143535386137
SHEF-10C5839	M	257177	87	1436	804	238	28	558.3703052761329	559.8885793871866	165.7381615598886	19.498607242339833	745.125348189415	312.62515699304373	92.54326786610001	10.887443278364707	416.0558681375084
SHEF-10C5839	ORF6	257177	89	2992	53	19	8	1163.4010817452572	17.71390374331551	6.350267379679145	2.6737967914438503	26.737967914438507	20.608374776904622	7.387907938890336	3.1106980795327734	31.106980795327733
SHEF-10C5839	ORF7a	257177	91	369	2	2	0	143.48094891844917	5.420054200542006	5.420054200542006	0	10.840108401084011	0.7776745198831934	0.7776745198831934	0	1.5553490397663867
SHEF-10C5839	ORF8	257177	92	1168	0	0	3	454.1619196117849	0	0	2.568493150684932	2.568493150684932	0	0	1.16651177982479	1.16651177982479
SHEF-10C5839	N	257177	93|94	4577	1209	344	52	1779.708138752688	380.7090162956923	108.21012897137466	16.35734507706826	505.27649034413525	470.1042472693904	133.76001741990925	20.219537516963026	624.0838022062626
SHEF-10C5839	N*	257177	95	2923	8	0	4	1136.571310809287	2.7369141293191928	0	1.3684570646595964	4.105371193978789	3.1106980795327734	0	1.5553490397663867	4.66604711929916
SHEF-10C5839	ORF10	257177	97|98	4139	0	0	9	1609.3974188982686	0	0	6.888239747905214	6.888239747905214	0	0	3.49953533947437	3.49953533947437
SHEF-10C5848	ORF1a	144108	1	36	1138	229	16	24.98126405196103	31611.111111111113	6361.111111111111	444.44444444444446	38416.66666666667	789.685513642546	158.9085963305299	11.102784023093792	959.6968939961697
SHEF-10C5848	S	144108	71	721	15	3	0	500.319205040664	20.804438280166437	4.160887656033287	0	24.965325936199726	10.40886002165043	2.081772004330086	0	12.490632025980515
SHEF-10C5848	ORF3a	144108	84	1203	0	0	6	834.7905737363644	0	0	4.987531172069825	4.987531172069825	0	0	4.163544008660172	4.163544008660172
SHEF-10C5848	E	144108	86|87	2855	4	1	26	1981.1530241207984	2.7529249827942186	0.6882312456985547	17.944083420303116	21.38523964879589	2.775696005773448	0.693924001443362	18.042024037527412	21.511644044744223
SHEF-10C5848	M	144108	87	1453	282	80	10	1008.271574097205	194.0812112869924	55.058499655884376	6.882312456985547	256.02202339986235	195.68656840702806	55.513920115468956	6.9392400144336195	258.13972853693065
SHEF-10C5848	ORF6	144108	89	2157	28	13	7	1496.7940711133317	12.980992118683357	6.02688919796013	3.2452480296708393	22.253129346314328	19.429872040414136	9.021012018763706	4.857468010103534	33.308352069281376
SHEF-10C5848	ORF7a	144108	90|91	1904	1	1	1	1321.2312987481612	4.237288135593221	4.237288135593221	0.5995203836930456	9.074096654879487	0.693924001443362	0.693924001443362	0.693924001443362	2.081772004330086
SHEF-10C5848	ORF8	144108	92	813	0	0	2	564.1602131734533	0	0	2.4600246002460024	2.4600246002460024	0	0	1.387848002886724	1.387848002886724
SHEF-10C5848	N	144108	93|95	3598	267	59	8	2496.7385571932164	130.9705312135267	28.907398334149928	3.919647231749143	163.79757677942575	185.27770838537762	40.941516085158355	5.551392011546896	231.7706164820829
SHEF-10C5848	N*	144108	95	1557	0	0	1	1080.4396702473146	0	0	0.6422607578676943	0.6422607578676943	0	0	0.693924001443362	0.693924001443362
SHEF-10C5848	ORF10	144108	97|98	1996	0	0	5	1385.0723068809505	0	0	6.966877939071765	6.966877939071765	0	0	3.46962000721681	3.46962000721681
SHEF-10C5857	ORF1a	51032	1|4	385	246	49	4	754.4285938234833	7935.483870967742	1551.2119555312559	129.03225806451613	9615.728084563516	482.05047813136855	96.01818466844334	7.838219156607619	585.9068819564195
SHEF-10C5857	S	51032	71	72	12	2	1	141.08794481893713	166.66666666666669	27.77777777777778	13.88888888888889	208.33333333333334	23.514657469822858	3.9191095783038095	1.9595547891519047	29.393321837278574
SHEF-10C5857	ORF3a	51032	84	354	1	0	2	693.6823953597743	2.824858757062147	0	5.649717514124294	8.474576271186441	1.9595547891519047	0	3.9191095783038095	5.878664367455714
SHEF-10C5857	E	51032	86|87	491	5	0	4	962.1414014735851	20.34179525468724	0	16.260162601626018	36.60195785631326	9.797773945759523	0	7.838219156607619	17.63599310236714
SHEF-10C5857	M	51032	87	246	493	139	20	482.05047813136855	2004.0650406504064	565.040650406504	81.30081300813008	2650.4065040650407	966.060511051889	272.37811569211476	39.191095783038094	1277.6297225270416
SHEF-10C5857	ORF6	51032	89	306	20	7	9	599.6237654804828	65.359477124183	22.875816993464053	29.411764705882355	117.64705882352942	39.191095783038094	13.716883524063332	17.63599310236714	70.54397240946857
SHEF-10C5857	ORF7a	51032	90	268	3	0	1	525.1606834927104	11.194029850746269	0	3.731343283582089	14.925373134328357	5.878664367455714	0	1.9595547891519047	7.838219156607619
SHEF-10C5857	ORF8	51032	92	186	0	0	2	364.4771907822543	0	0	10.75268817204301	10.75268817204301	0	0	3.9191095783038095	3.9191095783038095
SHEF-10C5857	N	51032	93	763	182	48	18	1495.1403041229032	238.5321100917431	62.90956749672346	23.591087811271297	325.03276539973785	356.63897162564666	94.05862987929143	35.27198620473428	485.9695877096724
SHEF-10C5857	N*	51032		0	0	0	0	0	0	0	0	0	0	0	0	0
SHEF-10C5857	ORF10	51032	98	82	0	0	1	160.6834927104562	0	0	12.195121951219512	12.195121951219512	0	0	1.9595547891519047	1.9595547891519047
SHEF-10C5875	ORF1a	89450	1|3	1575	680	153	9	1760.7602012297375	29522.38346033169	6652.173913043478	391.30434782608694	36565.861721201254	760.2012297372835	171.04527669088878	10.061486864169927	941.3079932923423
SHEF-10C5875	S	89450	71	217	5	1	1	242.59362772498605	23.04147465437788	4.6082949308755765	4.6082949308755765	32.25806451612903	5.589714924538849	1.1179429849077698	1.1179429849077698	7.825600894354388
SHEF-10C5875	ORF3a	89450	84	431	0	0	2	481.8334264952488	0	0	4.640371229698376	4.640371229698376	0	0	2.2358859698155396	2.2358859698155396
SHEF-10C5875	E	89450	86|87	1080	4	0	9	1207.3784237003913	6.410256410256411	0	15.013495276653172	21.423751686909583	4.471771939631079	0	10.061486864169929	14.533258803801008
SHEF-10C5875	M	89450	87	624	467	103	11	697.5964225824483	748.3974358974359	165.06410256410257	17.628205128205128	931.0897435897435	522.0793739519285	115.14812744550028	12.297372833985467	649.5248742314143
SHEF-10C5875	ORF6	89450	89	574	75	18	11	641.6992733370598	130.66202090592336	31.358885017421606	19.16376306620209	181.18466898954705	83.84572386808273	20.122973728339854	12.297372833985467	116.26607043040805
SHEF-10C5875	ORF7a	89450		0	0	0	0	0	0	0	0	0	0	0	0	0
SHEF-10C5875	ORF8	89450	92	347	0	0	1	387.9262157629961	0	0	2.8818443804034586	2.8818443804034586	0	0	1.1179429849077698	1.1179429849077698
SHEF-10C5875	N	89450	93	1619	521	136	17	1809.9496925656792	321.8035824583076	84.00247066090179	10.500308832612724	416.3063619518221	582.448295136948	152.0402459474567	19.005030743432087	753.4935718278368
SHEF-10C5875	N*	89450	95	677	0	0	1	756.8474007825602	0	0	1.4771048744460855	1.4771048744460855	0	0	1.1179429849077698	1.1179429849077698
SHEF-10C5875	ORF10	89450	97	1038	0	0	4	1160.424818334265	0	0	3.8535645472061657	3.8535645472061657	0	0	4.471771939631079	4.471771939631079
SHEF-10C5893	ORF1a	200102	1	65	498	107	12	32.48343344894104	7661.538461538461	1646.1538461538462	184.6153846153846	9492.307692307691	248.87307473188673	53.47272890825679	5.996941559804499	308.342745199948
SHEF-10C5893	S	200102	71	539	103	25	12	269.36262506121875	191.09461966604823	46.38218923933209	22.263450834879404	259.7402597402597	51.47374838832196	12.493628249592708	5.996941559804499	69.96431819771917
SHEF-10C5893	ORF3a	200102	84|85	4248	1	0	6	2122.9173121707927	0.3342245989304813	0	4.777070063694268	5.111294662624749	0.4997451299837083	0	2.9984707799022496	3.4982159098859578
SHEF-10C5893	E	200102	87	1276	28	9	27	637.6747858592119	21.943573667711597	7.053291536050157	21.15987460815047	50.156739811912225	13.992863639543833	4.497706169853375	13.493118509560125	31.983688318957334
SHEF-10C5893	M	200102	87	1276	578	144	20	637.6747858592119	452.9780564263323	112.85266457680251	15.67398119122257	581.5047021943574	288.8526851305834	71.963298717654	9.994902599674166	370.8108864479115
SHEF-10C5893	ORF6	200102	89	3967	71	27	20	1982.4889306453708	17.897655659188302	6.806150743634989	5.0415931434333245	29.745399546256614	35.48190422884329	13.493118509560125	9.994902599674166	58.96992533807759
SHEF-10C5893	ORF7a	200102	90|91	2224	4	0	2	1111.4331690837673	4.659626245177213	0	3.442340791738382	8.101967036915596	1.9989805199348332	0	0.9994902599674166	2.9984707799022496
SHEF-10C5893	ORF8	200102	92|93	4237	0	0	7	2117.420115740972	0	0	5.202908572292931	5.202908572292931	0	0	3.4982159098859578	3.4982159098859578
SHEF-10C5893	N	200102	93|95	6590	1346	378	41	3293.3204065926375	447.9201331114809	125.79034941763727	13.590088114416465	587.3005706435347	672.6569449580713	188.90365913384173	20.48955032933204	882.0501544212451
SHEF-10C5893	N*	200102	95	3585	14	5	8	1791.5862909915943	3.905160390516039	1.394700139470014	2.2315202231520224	7.531380753138075	6.996431819771916	2.4987256499185415	3.9979610398696663	13.493118509560125
SHEF-10C5893	ORF10	200102	98	767	0	0	4	383.30451469750426	0	0	5.215123859191656	5.215123859191656	0	0	1.9989805199348332	1.9989805199348332
SHEF-10C5909	ORF1a	413963	1	110	3469	732	47	26.572423139266068	31536.363636363636	6654.545454545455	427.27272727272725	38618.181818181816	837.9975988192181	176.82739761766146	11.353671704959138	1026.1786681418387
SHEF-10C5909	S	413963	71	1497	135	35	8	361.62652217710274	90.18036072144288	23.38009352037408	5.344021376085504	118.90447561790246	32.61161021637199	8.454861907948294	1.9325398646738958	42.999011988994184
SHEF-10C5909	ORF3a	413963	84|85	7662	5	0	1	1850.8900553914236	1.599365586283454	0	0.4046944556859571	2.004060041969411	1.2078374154211848	0	0.24156748308423698	1.4494048985054218
SHEF-10C5909	E	413963	87	3436	42	12	67	830.0258718774382	12.223515715948778	3.492433061699651	19.49941792782305	35.21536670547148	10.145834289537953	2.8988097970108435	16.185021366643877	29.229665453192673
SHEF-10C5909	M	413963	87	3436	532	155	15	830.0258718774382	154.83119906868453	45.11059371362049	4.365541327124563	204.30733410942958	128.51390100081406	37.44295987805673	3.6235122462635547	169.58037312513434
SHEF-10C5909	ORF6	413963	89	6548	126	29	15	1581.7838792355838	19.242516799022603	4.428833231521075	2.2907758094074526	25.96212583995113	30.43750286861386	7.005457009442872	3.6235122462635547	41.066472124320285
SHEF-10C5909	ORF7a	413963	90	3416	0	0	2	825.1945222157535	0	0	0.585480093676815	0.585480093676815	0	0	0.48313496616847396	0.48313496616847396
SHEF-10C5909	ORF8	413963	92	2098	0	0	2	506.8085795107292	0	0	0.9532888465204957	0.9532888465204957	0	0	0.48313496616847396	0.48313496616847396
SHEF-10C5909	N	413963	93	7439	1164	301	34	1797.0205066636388	156.47264417260385	40.46242774566474	4.570506788546847	201.50557870681544	281.18455031005186	72.71181240835533	8.213294424864058	362.10965714327125
SHEF-10C5909	N*	413963	95	5750	8	1	4	1389.0130277343626	1.391304347826087	0.17391304347826086	0.6956521739130435	2.260869565217391	1.9325398646738958	0.24156748308423698	0.9662699323369479	3.1403772800950804
SHEF-10C5909	ORF10	413963	97|98	2892	0	0	10	698.6131610796133	0	0	8.042600203906915	8.042600203906915	0	0	2.4156748308423697	2.4156748308423697
SHEF-10C5945	ORF1a	127030	1	49	959	142	11	38.573565299535545	19571.428571428572	2897.9591836734694	224.48979591836735	22693.87755102041	754.9397780051956	111.7846178068173	8.659371801936551	875.3837676139495
SHEF-10C5945	S	127030	71	306	92	19	11	240.88797921750768	300.65359477124184	62.091503267973856	35.947712418300654	398.6928104575163	72.42383688892387	14.957096748799497	8.659371801936551	96.04030543965993
SHEF-10C5945	ORF3a	127030	84	718	1	1	8	565.2208139809494	1.392757660167131	1.392757660167131	11.142061281337048	13.92757660167131	0.7872156183578682	0.7872156183578682	6.297724946862946	7.872156183578682
SHEF-10C5945	E	127030	87	955	10	2	17	751.7909155317642	10.471204188481677	2.094240837696335	17.80104712041885	30.366492146596862	7.872156183578682	1.5744312367157365	13.38266551208376	22.82925293237818
SHEF-10C5945	M	127030	87	955	1076	285	66	751.7909155317642	1126.7015706806283	298.4293193717278	69.10994764397905	1494.2408376963351	847.0440053530663	224.35645123199245	51.95623081161931	1123.356687396678
SHEF-10C5945	ORF6	127030	89	919	144	33	26	723.4511532708809	156.69205658324265	35.90859630032644	28.291621327529924	220.892274211099	113.35904904353302	25.978115405809653	20.467606077304573	159.80477052664725
SHEF-10C5945	ORF7a	127030	90	1202	0	0	4	946.2331732661576	0	0	3.327787021630616	3.327787021630616	0	0	3.148862473431473	3.148862473431473
SHEF-10C5945	ORF8	127030	92	608	0	0	2	478.6270959615839	0	0	3.2894736842105265	3.2894736842105265	0	0	1.5744312367157365	1.5744312367157365
SHEF-10C5945	N	127030	93	1787	1496	334	30	1406.7543100055104	837.1572467823167	186.90542809177393	16.787912702853944	1040.8505875769445	1177.674565063371	262.930016531528	23.616468550736048	1464.221050145635
SHEF-10C5945	N*	127030	95	1527	8	0	4	1202.0782492324647	5.239030779305828	0	2.619515389652914	7.858546168958743	6.297724946862946	0	3.148862473431473	9.446587420294419
SHEF-10C5945	ORF10	127030	98	368	0	0	3	289.6953475556955	0	0	8.152173913043478	8.152173913043478	0	0	2.3616468550736047	2.3616468550736047
SHEF-10C5954	ORF1a	131991	1|2|3	2862	697	164	10	2168.3296588403755	16953.340402969246	3976.142237460713	243.90243902439025	21173.38507945435	528.0663075512724	124.25089589441706	7.576274139903479	659.893477585593
SHEF-10C5954	S	131991	71	291	29	8	9	220.46957747119123	99.65635738831615	27.491408934707906	30.927835051546392	158.07560137457045	21.971195005720087	6.061019311922783	6.818646725913131	34.850861043556
SHEF-10C5954	ORF3a	131991	84|85	1371	3	2	5	1038.7071845807668	8.849557522123893	3.9188447554366466	14.749262536873156	27.517664814433694	2.2728822419710437	1.5152548279806957	3.7881370699517394	7.576274139903479
SHEF-10C5954	E	131991	86|87	1760	13	3	13	1333.4242486230123	14.873100183250232	3.436426116838488	14.891179839633448	33.20070613972217	9.849156381874522	2.2728822419710437	9.849156381874522	21.971195005720087
SHEF-10C5954	M	131991	87	873	962	231	42	661.4087324135737	1101.9473081328752	264.6048109965636	48.10996563573883	1414.6620847651775	728.8375722587147	175.01193263177035	31.82035138759461	935.6698562780797
SHEF-10C5954	ORF6	131991	89	1337	57	19	9	1012.947852505095	42.632759910246826	14.210919970082275	6.731488406881077	63.575168287210175	43.184762597449826	14.39492086581661	6.818646725913131	64.39833018917956
SHEF-10C5954	ORF7a	131991		0	0	0	0	0	0	0	0	0	0	0	0	0
SHEF-10C5954	ORF8	131991	92	404	0	0	1	306.0814752521005	0	0	2.4752475247524752	2.4752475247524752	0	0	0.7576274139903478	0.7576274139903478
SHEF-10C5954	N	131991	93	2256	480	126	19	1709.2074459622247	212.76595744680853	55.851063829787236	8.421985815602838	277.03900709219863	363.661158715367	95.46105416278384	14.39492086581661	473.51713374396746
SHEF-10C5954	N*	131991	95	1220	0	0	2	924.3054450682245	0	0	1.639344262295082	1.639344262295082	0	0	1.5152548279806957	1.5152548279806957
SHEF-10C5954	ORF10	131991	97|98	1903	0	0	12	1441.764968823632	0	0	23.49126831780514	23.49126831780514	0	0	9.091528967884175	9.091528967884175
SHEF-10C5963	ORF1a	171097	1|2	1458	1003	217	18	852.1481966369953	21762.285995812294	4717.391304347826	391.30434782608694	26870.981647986206	586.2171750527478	126.82864106325651	10.520348106629571	723.566164222634
SHEF-10C5963	S	171097	71	374	24	6	0	218.58945510441444	64.1711229946524	16.0427807486631	0	80.21390374331551	14.027130808839429	3.506782702209857	0	17.533913511049285
SHEF-10C5963	ORF3a	171097	84	1300	0	0	4	759.8029188121358	0	0	3.0769230769230766	3.0769230769230766	0	0	2.3378551348065715	2.3378551348065715
SHEF-10C5963	E	171097	86|87	2346	4	1	28	1371.1520365640542	3.6119362678908993	0.9451795841209829	26.127464218201457	30.68458007021334	2.3378551348065715	0.5844637837016429	16.364985943646	19.287304862154215
SHEF-10C5963	M	171097	87	1058	516	132	19	618.3626831563382	487.7126654064272	124.76370510396974	17.958412098298677	630.4347826086956	301.58331239004775	77.14921944861686	11.104811890331215	389.83734372899585
SHEF-10C5963	ORF6	171097	89	1320	59	19	8	771.4921944861686	44.696969696969695	14.393939393939393	6.0606060606060606	65.15151515151514	34.48336323839693	11.104811890331215	4.675710269613143	50.26388539834129
SHEF-10C5963	ORF7a	171097	90	1380	1	1	1	806.5600215082671	0.7246376811594204	0.7246376811594204	0.7246376811594204	2.173913043478261	0.5844637837016429	0.5844637837016429	0.5844637837016429	1.7533913511049286
SHEF-10C5963	ORF8	171097	92	788	0	1	2	460.5574615568946	0	1.2690355329949239	2.5380710659898478	3.8071065989847717	0	0.5844637837016429	1.1689275674032857	1.7533913511049286
SHEF-10C5963	N	171097	93	2349	355	97	12	1372.9054279151592	151.12813963388675	41.29416773094934	5.108556832694763	197.53086419753086	207.48464321408323	56.69298701905936	7.013565404419714	271.1911956375623
SHEF-10C5963	N*	171097		0	0	0	0	0	0	0	0	0	0	0	0	0
SHEF-10C5963	ORF10	171097	97|98	2116	0	0	9	1236.7253663126762	0	0	7.451822119079752	7.451822119079752	0	0	5.260174053314786	5.260174053314786
SHEF-10C5972	ORF1a	199322	1|2	2627	2114	406	23	1317.9679112190324	36448.275862068964	6983.147877209702	396.551724137931	43827.975463416595	1060.5954184686086	203.6905108317195	11.539117608693472	1275.8250469090215
SHEF-10C5972	S	199322	71	814	58	15	3	408.3844231946298	71.25307125307125	18.42751842751843	3.6855036855036856	93.36609336609338	29.09864440453136	7.525511483930525	1.505102296786105	38.12925818524799
SHEF-10C5972	ORF3a	199322	84	1770	0	0	2	888.0103551038019	0	0	1.1299435028248588	1.1299435028248588	0	0	1.0034015311907365	1.0034015311907365
SHEF-10C5972	E	199322	87	1864	5	3	32	935.1702270697665	2.6824034334763946	1.6094420600858368	17.167381974248926	21.459227467811157	2.5085038279768415	1.505102296786105	16.054424499051784	20.068030623814728
SHEF-10C5972	M	199322	87|88	4019	28	4	1	2016.335376927785	15.02145922746781	2.1459227467811157	0.4640371229698376	17.631419097218764	14.047621436670312	2.006803062381473	0.5017007655953682	16.556125264647154
SHEF-10C5972	ORF6	199322	89	3730	19	7	3	1871.3438556707238	5.093833780160858	1.876675603217158	0.8042895442359249	7.77479892761394	9.532314546311998	3.511905359167578	1.505102296786105	14.549322202265682
SHEF-10C5972	ORF7a	199322		0	0	0	0	0	0	0	0	0	0	0	0	0
SHEF-10C5972	ORF8	199322	92	1440	0	0	2	722.4491024573304	0	0	1.3888888888888888	1.3888888888888888	0	0	1.0034015311907365	1.0034015311907365
SHEF-10C5972	N	199322	93	3399	443	104	7	1705.2809022586569	130.33245072080024	30.597234480729625	2.0594292438952633	162.98911444542514	222.25343915874817	52.1768796219183	3.511905359167578	277.9422241398341
SHEF-10C5972	N*	199322	95	2326	0	0	5	1166.9559807748267	0	0	2.1496130696474633	2.1496130696474633	0	0	2.5085038279768415	2.5085038279768415
SHEF-10C5972	ORF10	199322	98	1247	0	0	2	625.6208546974243	0	0	1.6038492381716116	1.6038492381716116	0	0	1.0034015311907365	1.0034015311907365
SHEF-10C5A24	ORF1a	148900	1	37	1002	179	19	24.848891873740765	27081.081081081084	4837.837837837838	513.5135135135135	32432.432432432433	672.9348556077904	120.21490933512423	12.760241773002013	805.9100067159167
SHEF-10C5A24	S	148900	71	645	73	15	8	433.1766286098052	113.17829457364341	23.25581395348837	12.403100775193797	148.8372093023256	49.02619207521826	10.073875083948959	5.372733378106111	64.47280053727333
SHEF-10C5A24	ORF3a	148900	84	1435	1	1	4	963.7340496977837	0.6968641114982578	0.6968641114982578	2.787456445993031	4.181184668989546	0.6715916722632639	0.6715916722632639	2.6863666890530555	4.029550033579583
SHEF-10C5A24	E	148900	86|87	2821	14	3	30	1894.5601074546676	9.41492938802959	2.0174848688634834	20.251978919753306	31.68439317664638	9.402283411685694	2.0147750167897915	20.147750167897918	31.564808596373403
SHEF-10C5A24	M	148900	87	1487	698	148	18	998.6568166554734	469.4014794889038	99.52925353059851	12.1049092131809	581.0356422326832	468.7709872397582	99.39556749496306	12.08865010073875	580.25520483546
SHEF-10C5A24	ORF6	148900	89	2136	112	26	6	1434.5198119543318	52.43445692883895	12.172284644194756	2.8089887640449436	67.41573033707864	75.21826729348555	17.461383478844862	4.029550033579583	96.70920080591
SHEF-10C5A24	ORF7a	148900	90|91	1941	0	0	5	1303.559435862995	0	0	5.871049938386349	5.871049938386349	0	0	3.3579583613163195	3.3579583613163195
SHEF-10C5A24	ORF8	148900	91|92	1284	1	0	3	862.3237071860308	3.4482758620689657	0	3.018108651911469	6.466384513980435	0.6715916722632639	0	2.0147750167897915	2.6863666890530555
SHEF-10C5A24	N	148900	92|93	3200	458	112	21	2149.0933512424444	208.16832089545434	50.77062556663645	9.519492293744333	268.4584387558351	307.58898589657485	75.21826729348555	14.103425117528541	396.91067830758897
SHEF-10C5A24	N*	148900	95	1804	0	0	1	1211.5513767629282	0	0	0.5543237250554324	0.5543237250554324	0	0	0.6715916722632639	0.6715916722632639
SHEF-10C5A24	ORF10	148900	97|98	2249	0	0	5	1510.4096709200803	0	0	5.161562162589208	5.161562162589208	0	0	3.357958361316319	3.357958361316319
SHEF-10C5A60	ORF1a	102714	1	69	296	91	7	67.17682107599744	4289.855072463768	1318.8405797101448	101.44927536231883	5710.144927536232	288.17882664485853	88.59551765095314	6.815039819304087	383.58938411511576
SHEF-10C5A60	S	102714	71	122	22	7	6	118.77640827929982	180.32786885245903	57.37704918032787	49.18032786885246	286.88524590163934	21.418696574955703	6.815039819304087	5.841462702260646	34.075199096520436
SHEF-10C5A60	ORF3a	102714	84	535	1	0	7	520.8637576182409	1.8691588785046729	0	13.084112149532709	14.953271028037381	0.9735771170434411	0	6.815039819304087	7.788616936347529
SHEF-10C5A60	E	102714	87	496	10	1	10	482.8942500535468	20.161290322580644	2.0161290322580645	20.161290322580644	42.33870967741935	9.735771170434411	0.9735771170434411	9.735771170434411	20.445119457912263
SHEF-10C5A60	M	102714	87	496	533	148	22	482.8942500535468	1074.5967741935483	298.38709677419354	44.354838709677416	1417.3387096774193	518.9166033841541	144.08941332242927	21.418696574955703	684.424713281539
SHEF-10C5A60	ORF6	102714	89	1079	22	12	1	1050.489709289873	20.389249304911957	11.121408711770158	0.9267840593141798	32.437442075996294	21.418696574955703	11.682925404521292	0.9735771170434411	34.075199096520436
SHEF-10C5A60	ORF7a	102714	90|91	697	0	0	2	678.5832505792783	0	0	17.204778830963665	17.204778830963665	0	0	1.9471542340868822	1.9471542340868822
SHEF-10C5A60	ORF8	102714	92	287	0	0	1	279.4166325914676	0	0	3.4843205574912894	3.4843205574912894	0	0	0.9735771170434411	0.9735771170434411
SHEF-10C5A60	N	102714	93	1101	568	167	22	1071.9084058648286	515.8946412352407	151.6802906448683	19.981834695731155	687.5567665758402	552.9918024806746	162.58737854625466	21.418696574955703	736.9978776018849
SHEF-10C5A60	N*	102714	95	989	4	0	0	962.8677687559632	4.044489383215369	0	0	4.044489383215369	3.8943084681737643	0	0	3.8943084681737643
SHEF-10C5A60	ORF10	102714	97	1092	0	0	1	1063.1462118114378	0	0	0.9157509157509157	0.9157509157509157	0	0	0.9735771170434411	0.9735771170434411
SHEF-10C5ABB	ORF1a	12526	1	5	121	28	5	39.91697269679067	24200.0	5600.0	1000.0	30800.0	965.9907392623343	223.53504710202776	39.91697269679067	1229.4427590611526
SHEF-10C5ABB	S	12526	71	22	4	2	0	175.63467986587895	181.81818181818184	90.90909090909092	0	272.72727272727275	31.93357815743254	15.96678907871627	0	47.90036723614881
SHEF-10C5ABB	ORF3a	12526		0	0	0	0	0	0	0	0	0	0	0	0	0
SHEF-10C5ABB	E	12526	87	101	0	0	1	806.3228484751716	0	0	9.900990099009901	9.900990099009901	0	0	7.983394539358135	7.983394539358135
SHEF-10C5ABB	M	12526	87	101	45	13	0	806.3228484751716	445.5445544554455	128.7128712871287	0	574.2574257425742	359.25275427111603	103.78412901165575	0	463.0368832827718
SHEF-10C5ABB	ORF6	12526	89	60	8	6	6	479.00367236148804	133.33333333333334	100.0	100.0	333.33333333333337	63.86715631486508	47.90036723614881	47.90036723614881	159.6678907871627
SHEF-10C5ABB	ORF7a	12526	90	116	0	0	1	926.0737665655436	0	0	8.620689655172413	8.620689655172413	0	0	7.983394539358135	7.983394539358135
SHEF-10C5ABB	ORF8	12526		0	0	0	0	0	0	0	0	0	0	0	0	0
SHEF-10C5ABB	N	12526	93	331	81	19	1	2642.5035925275424	244.71299093655588	57.40181268882175	3.021148036253776	305.1359516616314	646.6549576880088	151.68449624780456	7.983394539358135	806.3228484751716
SHEF-10C5ABB	N*	12526		0	0	0	0	0	0	0	0	0	0	0	0	0
SHEF-10C5ABB	ORF10	12526		0	0	0	0	0	0	0	0	0	0	0	0	0
SHEF-10C5ACA	ORF1a	162296	1|3	1780	421	98	4	1096.761472864396	7636.943346508564	1781.8181818181818	72.72727272727273	9491.488801054018	259.4025730763543	60.383496820624046	2.4646325232907773	322.25070242026914
SHEF-10C5ACA	S	162296	71	284	10	3	3	174.9889091536452	35.21126760563381	10.563380281690142	10.563380281690142	56.338028169014095	6.1615813082269435	1.848474392468083	1.848474392468083	9.85853009316311
SHEF-10C5ACA	ORF3a	162296	84|85	2971	0	1	4	1830.6058066742248	0	0.4480286738351254	5.412719891745602	5.860748565580727	0	0.6161581308226943	2.4646325232907773	3.0807906541134717
SHEF-10C5ACA	E	162296	86|87	1723	9	3	15	1061.6404594075022	11.435832274459974	3.8119440914866582	18.857448495313804	34.10522486126044	5.545423177404249	1.848474392468083	9.242371962340414	16.636269532212747
SHEF-10C5ACA	M	162296	87	787	202	65	11	484.91644895746043	256.67090216010166	82.59212198221093	13.977128335451079	353.2401524777637	124.46394242618426	40.050278503475134	6.777739439049638	171.29196036870903
SHEF-10C5ACA	ORF6	162296	89	1333	16	5	7	821.3387883866516	12.003000750187548	3.7509377344336086	5.251312828207052	21.005251312828207	9.85853009316311	3.0807906541134717	4.31310691575886	17.25242766303544
SHEF-10C5ACA	ORF7a	162296		0	0	0	0	0	0	0	0	0	0	0	0	0
SHEF-10C5ACA	ORF8	162296	92	553	1	0	1	340.73544634495	1.8083182640144664	0	1.8083182640144664	3.6166365280289328	0.6161581308226943	0	0.6161581308226943	1.2323162616453887
SHEF-10C5ACA	N	162296	93|95	3507	766	234	34	2160.8665647951893	422.77540096505106	129.13907284768212	18.763796909492275	570.6782707222254	471.9771282101838	144.18100261251047	20.94937644797161	637.1075072706659
SHEF-10C5ACA	N*	162296	95|96	3023	20	3	2	1862.646029477005	11.962451576216369	1.7699115044247786	1.1799410029498525	14.912304083591	12.323162616453887	1.848474392468083	1.2323162616453887	15.403953270567358
SHEF-10C5ACA	ORF10	162296	98	313	0	0	2	192.85749494750334	0	0	6.389776357827476	6.389776357827476	0	0	1.2323162616453887	1.2323162616453887
SHEF-10C5AE8	ORF1a	235809	1	78	3642	755	58	33.07761790262458	46692.307692307695	9679.48717948718	743.5897435897435	57115.38461538462	1544.4703128379326	320.1743784164303	24.59617741477213	1889.2408686691351
SHEF-10C5AE8	S	235809	71	239	25	4	0	101.35321382983687	104.60251046025105	16.736401673640167	0	121.33891213389123	10.601800609815571	1.6962880975704915	0	12.298088707386063
SHEF-10C5AE8	ORF3a	235809	84	2036	0	0	1	863.4106416633801	0	0	0.4911591355599214	0.4911591355599214	0	0	0.42407202439262287	0.42407202439262287
SHEF-10C5AE8	E	235809	87	1485	17	1	29	629.746956223045	11.447811447811446	0.6734006734006733	19.528619528619526	31.649831649831647	7.209224414674589	0.42407202439262287	12.298088707386064	19.931385146453277
SHEF-10C5AE8	M	235809	87	1485	107	25	3	629.746956223045	72.05387205387206	16.835016835016834	2.02020202020202	90.9090909090909	45.375706610010646	10.601800609815571	1.2722160731778687	57.24972329300408
SHEF-10C5AE8	ORF6	235809	89	2248	112	23	7	953.3139108346162	49.822064056939496	10.231316725978647	3.1138790035587185	63.16725978647686	47.49606673197376	9.753656561030326	2.96850417074836	60.21822746375245
SHEF-10C5AE8	ORF7a	235809		0	0	0	0	0	0	0	0	0	0	0	0	0
SHEF-10C5AE8	ORF8	235809		0	0	0	0	0	0	0	0	0	0	0	0	0
SHEF-10C5AE8	N	235809	93	7040	612	169	12	2985.467051724065	86.93181818181819	24.005681818181817	1.7045454545454546	112.64204545454545	259.5320789282852	71.66817212235327	5.088864292711475	336.28911534335
SHEF-10C5AE8	N*	235809		0	0	0	0	0	0	0	0	0	0	0	0	0
SHEF-10C5AE8	ORF10	235809	97|98	5266	0	0	11	2233.163280451552	0	0	8.450542061864155	8.450542061864155	0	0	4.664792268318852	4.664792268318852
SHEF-10C5B03	ORF1a	41804	1	11	198	41	3	26.313271457276816	18000.0	3727.2727272727275	272.72727272727275	22000.0	473.6388862309827	98.07673906803176	7.176346761075495	578.8919720600899
SHEF-10C5B03	S	41804	71	88	38	7	1	210.50617165821453	431.81818181818187	79.54545454545455	11.363636363636365	522.7272727272727	90.90039230695626	16.744809109176156	2.392115587025165	110.03731700315758
SHEF-10C5B03	ORF3a	41804		0	0	0	0	0	0	0	0	0	0	0	0	0
SHEF-10C5B03	E	41804	87	211	2	1	7	504.7363888623098	9.47867298578199	4.739336492890995	33.17535545023697	47.39336492890996	4.78423117405033	2.392115587025165	16.744809109176156	23.921155870251653
SHEF-10C5B03	M	41804	87	211	378	107	15	504.7363888623098	1791.4691943127962	507.1090047393365	71.09004739336493	2369.6682464454975	904.2196918955124	255.95636781169264	35.88173380537747	1196.0577935125825
SHEF-10C5B03	ORF6	41804	89	262	19	13	2	626.7342838005932	72.51908396946564	49.61832061068702	7.633587786259541	129.7709923664122	45.45019615347813	31.097502631327146	4.78423117405033	81.33192995885561
SHEF-10C5B03	ORF7a	41804	90	291	0	0	1	696.105635824323	0	0	3.436426116838488	3.436426116838488	0	0	2.392115587025165	2.392115587025165
SHEF-10C5B03	ORF8	41804		0	0	0	0	0	0	0	0	0	0	0	0	0
SHEF-10C5B03	N	41804	93	627	533	143	20	1499.8564730647784	850.0797448165869	228.0701754385965	31.89792663476874	1110.047846889952	1274.997607884413	342.07252894459856	47.8423117405033	1664.9124485695147
SHEF-10C5B03	N*	41804	95	460	4	1	0	1100.373170031576	8.695652173913043	2.1739130434782608	0	10.869565217391305	9.56846234810066	2.392115587025165	0	11.960577935125825
SHEF-10C5B03	ORF10	41804	97|98	617	0	0	4	1475.9353171945268	0	0	12.917848601145781	12.917848601145781	0	0	9.56846234810066	9.56846234810066
SHEF-10C5B12	ORF1a	31231	1	12	189	45	1	38.42336140373347	15750.0	3750.0	83.33333333333333	19583.333333333332	605.1679421088022	144.08760526400053	3.201946783644456	752.4574941564472
SHEF-10C5B12	S	31231	71	80	39	7	2	256.1557426915565	487.5	87.5	25.0	600.0	124.87592456213379	22.413627485511192	6.403893567288912	153.6934456149339
SHEF-10C5B12	ORF3a	31231	84	300	0	0	1	960.5840350933369	0	0	3.3333333333333335	3.3333333333333335	0	0	3.201946783644456	3.201946783644456
SHEF-10C5B12	E	31231	87	271	6	2	5	867.7275783676475	22.14022140221402	7.380073800738007	18.450184501845015	47.97047970479704	19.211680701866737	6.403893567288912	16.00973391822228	41.625308187377925
SHEF-10C5B12	M	31231	87	271	195	51	6	867.7275783676475	719.5571955719556	188.19188191881918	22.14022140221402	929.8892988929888	624.3796228106689	163.29928596586726	19.211680701866737	806.890589478403
SHEF-10C5B12	ORF6	31231	89	173	34	6	1	553.9367935704909	196.53179190751447	34.68208092485549	5.780346820809249	236.99421965317921	108.86619064391151	19.211680701866737	3.201946783644456	131.2798181294227
SHEF-10C5B12	ORF7a	31231		0	0	0	0	0	0	0	0	0	0	0	0	0
SHEF-10C5B12	ORF8	31231		0	0	0	0	0	0	0	0	0	0	0	0	0
SHEF-10C5B12	N	31231	93	724	366	104	14	2318.209471358586	505.52486187845307	143.646408839779	19.337016574585636	668.5082872928177	1171.912522813871	333.00246549902346	44.827254971022384	1549.7422432839167
SHEF-10C5B12	N*	31231	95	628	2	1	0	2010.8225801287183	3.1847133757961785	1.5923566878980893	0	4.777070063694268	6.403893567288912	3.201946783644456	0	9.605840350933368
SHEF-10C5B12	ORF10	31231		0	0	0	0	0	0	0	0	0	0	0	0	0
SHEF-10C5B5E	ORF1a	91566	1	46	1169	275	25	50.23698752812179	25413.04347826087	5978.260869565218	543.4782608695652	31934.782608695652	1276.6747482690082	300.32981674420637	27.302710613109667	1604.3072756263243
SHEF-10C5B5E	S	91566		0	0	0	0	0	0	0	0	0	0	0	0	0
SHEF-10C5B5E	ORF3a	91566	84	1061	1	0	3	1158.7270384203744	0.942507068803016	0	2.827521206409048	3.770028275212064	1.0921084245243868	0	3.27632527357316	4.368433698097547
SHEF-10C5B5E	E	91566	87	605	0	0	12	660.725596837254	0	0	19.834710743801654	19.834710743801654	0	0	13.10530109429264	13.10530109429264
SHEF-10C5B5E	M	91566	87	605	156	47	6	660.725596837254	257.8512396694215	77.68595041322314	9.917355371900827	345.4545454545455	170.36891422580433	51.32909595264618	6.55265054714632	228.25066072559684
SHEF-10C5B5E	ORF6	91566	89	354	0	0	3	386.60638228163293	0	0	8.474576271186441	8.474576271186441	0	0	3.27632527357316	3.27632527357316
SHEF-10C5B5E	ORF7a	91566	90	1166	0	0	1	1273.3984229954349	0	0	0.8576329331046313	0.8576329331046313	0	0	1.0921084245243868	1.0921084245243868
SHEF-10C5B5E	ORF8	91566	92	734	0	0	1	801.6075836008998	0	0	1.3623978201634879	1.3623978201634879	0	0	1.0921084245243868	1.0921084245243868
SHEF-10C5B5E	N	91566	93	3229	311	94	3	3526.4181027892446	96.314648497987	29.11117993186745	0.9290802105915144	126.35490864044596	339.6457200270843	102.65819190529236	3.27632527357316	445.5802372059498
SHEF-10C5B5E	N*	91566		0	0	0	0	0	0	0	0	0	0	0	0	0
SHEF-10C5B5E	ORF10	91566	98	598	0	0	4	653.0808378655832	0	0	6.688963210702341	6.688963210702341	0	0	4.368433698097547	4.368433698097547
SHEF-10C5B9A	ORF1a	120005	1	48	1631	332	30	39.99833340277488	33979.166666666664	6916.666666666667	625.0	41520.83333333333	1359.1100370817883	276.6551393691929	24.9989583767343	1660.7641348277155
SHEF-10C5B9A	S	120005	71	714	2	1	0	594.9752093662764	2.801120448179272	1.400560224089636	0	4.201680672268908	1.66659722511562	0.83329861255781	0	2.49989583767343
SHEF-10C5B9A	ORF3a	120005		0	0	0	0	0	0	0	0	0	0	0	0	0
SHEF-10C5B9A	E	120005	87	1449	4	1	31	1207.4496895962668	2.7605244996549345	0.6901311249137336	21.394064872325742	24.84472049689441	3.33319445023124	0.83329861255781	25.832256989292112	29.998750052081164
SHEF-10C5B9A	M	120005	87	1449	120	21	3	1207.4496895962668	82.81573498964804	14.492753623188404	2.070393374741201	99.37888198757764	99.9958335069372	17.49927086371401	2.49989583767343	119.99500020832464
SHEF-10C5B9A	ORF6	120005	89	1527	30	7	10	1272.446981375776	19.64636542239686	4.5841519318926	6.5487884741322855	30.77930582842174	24.9989583767343	5.83309028790467	8.3329861255781	39.16503479021707
SHEF-10C5B9A	ORF7a	120005	90	1584	0	0	4	1319.9450022915712	0	0	2.525252525252525	2.525252525252525	0	0	3.33319445023124	3.33319445023124
SHEF-10C5B9A	ORF8	120005	92	697	0	0	1	580.8091329527936	0	0	1.4347202295552368	1.4347202295552368	0	0	0.83329861255781	0.83329861255781
SHEF-10C5B9A	N	120005	93	2113	35	5	1	1760.7599683346527	16.56412683388547	2.36630383341221	0.47326076668244205	19.403691433980125	29.165451439523352	4.16649306278905	0.83329861255781	34.165243114870215
SHEF-10C5B9A	N*	120005		0	0	0	0	0	0	0	0	0	0	0	0	0
SHEF-10C5B9A	ORF10	120005	98	878	0	0	4	731.6361818257573	0	0	4.555808656036446	4.555808656036446	0	0	3.33319445023124	3.33319445023124
SHEF-10C5BA9	ORF1a	240260	1|2|3	5182	1432	342	19	2156.8301007242153	14310.260078023408	3410.8084074373483	190.0	17911.068485460757	596.0209772746191	142.3457920586032	7.908099558811288	746.2748688920335
SHEF-10C5BA9	S	240260	71|73	2449	59	16	5	1019.3124115541495	172.0713422786811	47.337278106508876	14.792899408284022	234.201519793474	24.556730208940316	6.65945226005161	2.081078831266128	33.29726130025805
SHEF-10C5BA9	ORF3a	240260	84	1335	1	0	5	555.6480479480563	0.7490636704119851	0	3.7453183520599254	4.49438202247191	0.41621576625322565	0	2.081078831266128	2.4972945975193537
SHEF-10C5BA9	E	240260	87	1690	25	8	36	703.4046449679514	14.792899408284024	4.733727810650888	21.301775147928996	40.82840236686391	10.405394156330642	3.329726130025805	14.983767585116123	28.71888787147257
SHEF-10C5BA9	M	240260	87	1690	790	210	29	703.4046449679514	467.4556213017752	124.2603550295858	17.159763313609467	608.8757396449704	328.8104553400483	87.40531091317739	12.070257221343544	428.2860234745692
SHEF-10C5BA9	ORF6	240260	89	1492	81	27	12	620.9939232498127	54.289544235924936	18.096514745308312	8.04289544235925	80.4289544235925	33.71347706651128	11.237825688837093	4.994589195038708	49.94589195038708
SHEF-10C5BA9	ORF7a	240260		0	0	0	0	0	0	0	0	0	0	0	0	0
SHEF-10C5BA9	ORF8	240260	92|93	2408	15	5	7	1002.2475651377674	8.807985907222548	2.935995302407516	4.9416340792010764	16.68561528883114	6.243236493798385	2.081078831266128	2.9135103637725797	11.237825688837091
SHEF-10C5BA9	N	240260	93|95	4958	2258	686	100	2063.597769083493	1325.615499168811	402.8185554903112	58.71990604815032	1787.1539607072725	939.8152001997836	285.5240156497128	41.62157662532257	1266.960792474819
SHEF-10C5BA9	N*	240260	95	3255	12	1	1	1354.7823191542495	3.686635944700461	0.30721966205837176	0.30721966205837176	4.301075268817204	4.994589195038708	0.41621576625322565	0.41621576625322565	5.827020727545159
SHEF-10C5BA9	ORF10	240260	97|98	4765	0	0	10	1983.2681261966202	0	0	11.248687592773614	11.248687592773614	0	0	4.162157662532257	4.162157662532257
SHEF-10C5BC7	ORF1a	219426	1|3	2771	1231	245	17	1262.8403197433304	23189.41508045594	4585.64149555028	320.7547169811321	28095.811292987353	561.0091784929772	111.65495428982892	7.747486624192211	680.4116194069983
SHEF-10C5BC7	S	219426	71|72	3131	19	4	4	1426.9047423732832	27.192383663510135	5.952380952380952	5.952380952380952	39.09714556827203	8.658955638803059	1.8229380292216968	1.8229380292216968	12.304831697246453
SHEF-10C5BC7	ORF3a	219426	84	903	0	0	3	411.528260096798	0	0	3.3222591362126246	3.3222591362126246	0	0	1.3672035219162726	1.3672035219162726
SHEF-10C5BC7	E	219426	86|87	3427	6	3	34	1561.8021565356887	4.2313117066290555	1.9081973151846312	23.769974466101417	29.909483487915104	2.734407043832545	1.3672035219162726	15.494973248384422	19.59658381413324
SHEF-10C5BC7	M	219426	87	1418	622	162	19	646.2315313590915	438.64598025387875	114.24541607898449	13.399153737658676	566.2905500705219	283.46686354397383	73.82899018347872	8.658955638803059	365.9548093662556
SHEF-10C5BC7	ORF6	219426	89	3466	59	17	10	1579.5758023206001	17.022504327755335	4.904789382573572	2.8851702250432774	24.812463935372186	26.888335931020027	7.747486624192211	4.5573450730542415	39.19316762826648
SHEF-10C5BC7	ORF7a	219426	91	213	0	0	1	97.07145005605535	0	0	4.694835680751174	4.694835680751174	0	0	0.4557345073054242	0.4557345073054242
SHEF-10C5BC7	ORF8	219426	92	734	0	0	1	334.50912836218134	0	0	1.3623978201634879	1.3623978201634879	0	0	0.4557345073054242	0.4557345073054242
SHEF-10C5BC7	N	219426	93	2775	249	57	11	1264.663257772552	89.72972972972973	20.54054054054054	3.963963963963964	114.23423423423422	113.47789231905062	25.97686691640918	5.013079580359666	144.46783881581945
SHEF-10C5BC7	N*	219426	95	2079	0	0	2	947.4720406879769	0	0	0.962000962000962	0.962000962000962	0	0	0.9114690146108484	0.9114690146108484
SHEF-10C5BC7	ORF10	219426	97|98	2670	0	0	4	1216.8111345054826	0	0	6.437350230076006	6.437350230076006	0	0	1.8229380292216968	1.8229380292216968
SHEF-10C5BE5	ORF1a	43007	1	8	163	32	3	18.601622991606018	20375.0	4000.0	375.0	24750.0	379.0080684539726	74.40649196642407	6.975608621852256	460.39016904224894
SHEF-10C5BE5	S	43007	71	78	4	0	1	181.36582416815867	51.282051282051285	0	12.820512820512821	64.1025641025641	9.300811495803009	0	2.325202873950752	11.626014369753761
SHEF-10C5BE5	ORF3a	43007	84	312	0	0	4	725.4632966726347	0	0	12.820512820512821	12.820512820512821	0	0	9.300811495803009	9.300811495803009
SHEF-10C5BE5	E	43007	86|87	527	7	4	8	1225.3819145720463	23.444626892902754	12.345679012345679	24.691358024691358	60.481663929939785	16.276420117655263	9.300811495803009	18.601622991606018	44.17885460506429
SHEF-10C5BE5	M	43007	87	324	524	117	11	753.3657311600437	1617.2839506172838	361.1111111111111	33.95061728395061	2012.3456790123455	1218.406305950194	272.04873625223803	25.577231613458274	1516.0322738158904
SHEF-10C5BE5	ORF6	43007	89	243	53	9	4	565.0242983700327	218.10699588477368	37.03703703703704	16.46090534979424	271.60493827160496	123.23575231938986	20.92682586555677	9.300811495803009	153.46338968074963
SHEF-10C5BE5	ORF7a	43007	90	398	0	0	1	925.4307438323993	0	0	2.5125628140703515	2.5125628140703515	0	0	2.325202873950752	2.325202873950752
SHEF-10C5BE5	ORF8	43007		0	0	0	0	0	0	0	0	0	0	0	0	0
SHEF-10C5BE5	N	43007	93	710	287	41	6	1650.8940405050341	404.2253521126761	57.74647887323944	8.450704225352114	470.42253521126764	667.3332248238659	95.33331783198084	13.951217243704512	776.6177598995512
SHEF-10C5BE5	N*	43007		0	0	0	0	0	0	0	0	0	0	0	0	0
SHEF-10C5BE5	ORF10	43007	98	76	0	0	1	176.71541842025715	0	0	13.157894736842106	13.157894736842106	0	0	2.325202873950752	2.325202873950752
SHEF-10C5BF4	ORF1a	67340	1	11	545	133	6	16.335016335016334	49545.45454545455	12090.909090909092	545.4545454545455	62181.81818181819	809.3258093258094	197.50519750519751	8.91000891000891	1015.7410157410158
SHEF-10C5BF4	S	67340	71	210	9	1	0	311.85031185031187	42.85714285714286	4.761904761904762	0	47.61904761904762	13.365013365013365	1.485001485001485	0	14.85001485001485
SHEF-10C5BF4	ORF3a	67340	84|85	595	1	0	2	883.5758835758836	6.578947368421053	0	4.514672686230249	11.093620054651302	1.485001485001485	0	2.97000297000297	4.455004455004455
SHEF-10C5BF4	E	67340	87	723	10	4	10	1073.6560736560737	13.831258644536653	5.532503457814661	13.831258644536653	33.19502074688797	14.85001485001485	5.94000594000594	14.85001485001485	35.64003564003564
SHEF-10C5BF4	M	67340	87	723	204	62	4	1073.6560736560737	282.15767634854774	85.75380359612726	5.532503457814661	373.4439834024896	302.94030294030296	92.07009207009207	5.94000594000594	400.950400950401
SHEF-10C5BF4	ORF6	67340	89	560	106	31	6	831.6008316008316	189.28571428571428	55.357142857142854	10.714285714285714	255.35714285714286	157.4101574101574	46.03504603504604	8.91000891000891	212.35521235521236
SHEF-10C5BF4	ORF7a	67340		0	0	0	0	0	0	0	0	0	0	0	0	0
SHEF-10C5BF4	ORF8	67340	92	327	0	0	1	485.59548559548557	0	0	3.058103975535168	3.058103975535168	0	0	1.485001485001485	1.485001485001485
SHEF-10C5BF4	N	67340	93	1177	370	82	9	1747.8467478467478	314.3585386576041	69.66864910790144	7.646559048428207	391.67374681393375	549.4505494505495	121.77012177012178	13.365013365013365	684.5856845856847
SHEF-10C5BF4	N*	67340		0	0	0	0	0	0	0	0	0	0	0	0	0
SHEF-10C5BF4	ORF10	67340	98	146	0	0	2	216.81021681021682	0	0	13.698630136986303	13.698630136986303	0	0	2.97000297000297	2.97000297000297
SHEF-10C5C2E	ORF1a	53847	1	19	601	123	9	35.28515980463164	31631.578947368424	6473.684210526316	473.6842105263158	38578.94736842105	1116.1253180307167	228.42498189314168	16.71402306535183	1361.26432298921
SHEF-10C5C2E	S	53847		0	0	0	0	0	0	0	0	0	0	0	0	0
SHEF-10C5C2E	ORF3a	53847	84	357	0	0	1	662.9895815922893	0	0	2.801120448179272	2.801120448179272	0	0	1.8571136739279812	1.8571136739279812
SHEF-10C5C2E	E	53847	86|87	467	32	8	4	867.2720857243671	121.93162712497664	30.188679245283016	15.094339622641508	167.21464599290118	59.4276375656954	14.85690939142385	7.428454695711925	81.71300165283117
SHEF-10C5C2E	M	53847	87	265	717	153	20	492.135123590915	2705.66037735849	577.3584905660377	75.47169811320754	3358.4905660377353	1331.5505042063623	284.1383921109811	37.14227347855962	1652.8311697959032
SHEF-10C5C2E	ORF6	53847	89	193	75	15	2	358.42293906810033	388.60103626943004	77.720207253886	10.362694300518134	476.6839378238342	139.28352554459858	27.856705108919716	3.7142273478559624	170.85445800137427
SHEF-10C5C2E	ORF7a	53847	90	375	1	0	0	696.417627722993	2.6666666666666665	0	0	2.6666666666666665	1.8571136739279812	0	0	1.8571136739279812
SHEF-10C5C2E	ORF8	53847	92	374	0	0	1	694.560514049065	0	0	2.6737967914438503	2.6737967914438503	0	0	1.8571136739279812	1.8571136739279812
SHEF-10C5C2E	N	53847	93	1886	700	134	24	3502.5163890281724	371.1558854718982	71.04984093319194	12.725344644750797	454.93107104984097	1299.9795717495867	248.85323230634947	44.570728174271544	1593.403532230208
SHEF-10C5C2E	N*	53847		0	0	0	0	0	0	0	0	0	0	0	0	0
SHEF-10C5C2E	ORF10	53847	98	331	0	0	3	614.7046260701618	0	0	9.06344410876133	9.06344410876133	0	0	5.571341021783943	5.571341021783943
SHEF-10C5C5B	ORF1a	30803	1|3	415	125	33	4	1347.2713696717851	5907.299975827895	1571.4285714285713	190.47619047619045	7669.204737732657	405.8046294192124	107.13242216667207	12.985748141414795	525.9227997272992
SHEF-10C5C5B	S	30803	71	43	12	3	2	139.59679252020905	279.0697674418605	69.76744186046513	46.51162790697675	395.34883720930236	38.95724442424439	9.739311106061097	6.492874070707398	55.189429601012876
SHEF-10C5C5B	ORF3a	30803	84	192	3	0	3	623.3159107879102	15.625	0	15.625	31.25	9.739311106061097	0	9.739311106061097	19.478622212122193
SHEF-10C5C5B	E	30803	87	197	4	0	3	639.5480959646787	20.304568527918782	0	15.228426395939085	35.53299492385787	12.985748141414795	0	9.739311106061097	22.72505924747589
SHEF-10C5C5B	M	30803	87	197	422	93	13	639.5480959646787	2142.1319796954313	472.0812182741117	65.98984771573603	2680.203045685279	1369.996428919261	301.918644287894	42.20368145959809	1714.1187546667531
SHEF-10C5C5B	ORF6	30803	89	112	18	5	4	363.6009479596143	160.71428571428572	44.64285714285714	35.714285714285715	241.07142857142858	58.43586663636658	16.232185176768496	12.985748141414795	87.65379995454987
SHEF-10C5C5B	ORF7a	30803	90|91	175	4	0	0	568.1264811868973	74.66383581033263	0	0	74.66383581033263	12.985748141414795	0	0	12.985748141414795
SHEF-10C5C5B	ORF8	30803	92	115	0	0	1	373.3402590656754	0	0	8.695652173913043	8.695652173913043	0	0	3.246437035353699	3.246437035353699
SHEF-10C5C5B	N	30803	93	483	218	66	7	1568.0290880758366	451.3457556935818	136.64596273291926	14.492753623188406	602.4844720496894	707.7232737071064	214.26484433334414	22.725059247475894	944.7131772879264
SHEF-10C5C5B	N*	30803	95	180	0	0	1	584.3586663636659	0	0	5.555555555555555	5.555555555555555	0	0	3.246437035353699	3.246437035353699
SHEF-10C5C5B	ORF10	30803	97|98	249	0	0	2	808.362821803071	0	0	34.93265993265993	34.93265993265993	0	0	6.492874070707398	6.492874070707398
SHEF-10C5C6A	ORF1a	319654	1|3	5119	3675	754	47	1601.4190343308703	41281.09768356156	8471.91011235955	528.0898876404494	50281.09768356155	1149.6805921402517	235.8800452989795	14.703398049140633	1400.2640354883717
SHEF-10C5C6A	S	319654	71	1176	48	13	5	367.8977894848805	40.816326530612244	11.054421768707483	4.251700680272109	56.12244897959184	15.016236305505327	4.066897332741026	1.5641912818234716	20.647324920069824
SHEF-10C5C6A	ORF3a	319654	84	1921	0	0	5	600.9622904765778	0	0	2.6028110359187924	2.6028110359187924	0	0	1.5641912818234716	1.5641912818234716
SHEF-10C5C6A	E	319654	86|87	5524	6	1	45	1728.1185281585713	2.8721876495931067	0.47869794159885115	21.16625311902716	24.51713871021912	1.8770295381881659	0.3128382563646943	14.077721536411243	16.267589330964103
SHEF-10C5C6A	M	319654	87	2089	234	75	12	653.5191175458464	112.01531833413117	35.90234561991384	5.744375299186213	153.6620392532312	73.20415198933847	23.462869227352073	3.7540590763763317	100.42108029306688
SHEF-10C5C6A	ORF6	319654	89	3101	48	15	9	970.1114329869171	15.478877781360852	4.837149306675266	2.9022895840051595	23.21831667204128	15.016236305505327	4.692573845470415	2.8155443072822486	22.524354458257992
SHEF-10C5C6A	ORF7a	319654		0	0	0	0	0	0	0	0	0	0	0	0	0
SHEF-10C5C6A	ORF8	319654	92|93	8857	0	0	4	2770.8084366220974	0	0	1.8138236994616534	1.8138236994616534	0	0	1.2513530254587772	1.2513530254587772
SHEF-10C5C6A	N	319654	93	7063	453	123	28	2209.576604703836	64.13705224408892	17.414696304686395	3.964321110009911	85.51606965878523	141.71573013320653	38.4791055328574	8.75947117821144	188.95430684427538
SHEF-10C5C6A	N*	319654	95	4176	9	2	1	1306.4125585789634	2.155172413793103	0.4789272030651341	0.23946360153256704	2.8735632183908044	2.8155443072822486	0.6256765127293886	0.3128382563646943	3.7540590763763317
SHEF-10C5C6A	ORF10	319654	97|98	4449	0	0	13	1391.8174025665248	0	0	5.837658647624236	5.837658647624236	0	0	4.066897332741026	4.066897332741026
SHEF-10C5C79	ORF1a	262934	1	82	1970	447	34	31.1865335027041	24024.39024390244	5451.219512195122	414.6341463414634	29890.243902439026	749.2374512235009	170.00463994766747	12.931001696243163	932.1730928674115
SHEF-10C5C79	S	262934	71	1198	66	13	4	455.62764800292086	55.09181969949917	10.851419031719534	3.33889816360601	69.2821368948247	25.101356233883788	4.944206530916504	1.5212943172050781	31.56685708200537
SHEF-10C5C79	ORF3a	262934	84	1754	2	0	11	667.0875580944268	1.1402508551881414	0	6.271379703534778	7.411630558722919	0.7606471586025391	0	4.183559372313964	4.944206530916503
SHEF-10C5C79	E	262934	86|87	5186	9	5	78	1972.3580822563836	3.943908851884312	2.0972009956951396	33.52352703997991	39.56463688755936	3.4229122137114256	1.9016178965063477	29.665239185499022	34.9897692957168
SHEF-10C5C79	M	262934	87|88	5539	582	164	32	2106.612305749732	254.90825800399705	71.86678352322524	14.022787028921998	340.7978285561443	221.34832315333884	62.3730670054082	12.170354537640625	295.89174469638766
SHEF-10C5C79	ORF6	262934	89	4286	59	10	12	1630.066860885241	13.765748950069996	2.333177788147457	2.7998133457769483	18.8987400839944	22.439091178774902	3.803235793012695	4.563882951615234	30.806209923402832
SHEF-10C5C79	ORF7a	262934	90|91	2850	1	1	5	1083.9222010086182	3.012048192771084	0.39714058776806993	4.600610543843364	8.009799324382518	0.38032357930126953	0.38032357930126953	1.9016178965063477	2.662265055108887
SHEF-10C5C79	ORF8	262934		0	0	0	0	0	0	0	0	0	0	0	0	0
SHEF-10C5C79	N	262934	93	3608	423	106	16	1372.2074741189804	117.23946784922394	29.379157427937916	4.434589800443459	151.05321507760533	160.87687404443702	40.31429940593457	6.0851772688203125	207.2763507191919
SHEF-10C5C79	N*	262934	95	2297	1	0	2	873.6032616550161	0.4353504571179799	0	0.8707009142359599	1.3060513713539397	0.38032357930126953	0	0.7606471586025391	1.1409707379038085
SHEF-10C5C79	ORF10	262934	98	766	0	0	1	291.32786174477246	0	0	1.3054830287206267	1.3054830287206267	0	0	0.38032357930126953	0.38032357930126953
SHEF-10C5C97	ORF1a	20879	1|3	473	286	68	2	2265.4341683030793	57002.13675213675	13600.0	400.0	71002.13675213675	1369.797404090234	325.68609607739836	9.579002825805834	1705.0625029934383
SHEF-10C5C97	S	20879		0	0	0	0	0	0	0	0	0	0	0	0	0
SHEF-10C5C97	ORF3a	20879		0	0	0	0	0	0	0	0	0	0	0	0	0
SHEF-10C5C97	E	20879	87	163	0	0	5	780.6887303031755	0	0	30.67484662576687	30.67484662576687	0	0	23.947507064514582	23.947507064514582
SHEF-10C5C97	M	20879	87	163	57	7	0	780.6887303031755	349.69325153374234	42.94478527607362	0	392.63803680981596	273.00158053546625	33.52650989032042	0	306.5280904257867
SHEF-10C5C97	ORF6	20879		0	0	0	0	0	0	0	0	0	0	0	0	0
SHEF-10C5C97	ORF7a	20879		0	0	0	0	0	0	0	0	0	0	0	0	0
SHEF-10C5C97	ORF8	20879		0	0	0	0	0	0	0	0	0	0	0	0	0
SHEF-10C5C97	N	20879		0	0	0	0	0	0	0	0	0	0	0	0	0
SHEF-10C5C97	N*	20879		0	0	0	0	0	0	0	0	0	0	0	0	0
SHEF-10C5C97	ORF10	20879	98	90	0	0	2	431.05512716126253	0	0	22.22222222222222	22.22222222222222	0	0	9.579002825805834	9.579002825805834
SHEF-10C5CB5	ORF1a	23384	1	15	124	27	2	64.14642490591858	8266.666666666668	1800.0	133.33333333333334	10200.000000000002	530.2771125555936	115.46356483065344	8.552856654122477	654.2935340403695
SHEF-10C5CB5	S	23384	71	39	15	3	0	166.7807047553883	384.61538461538464	76.92307692307692	0	461.53846153846155	64.14642490591858	12.829284981183715	0	76.9757098871023
SHEF-10C5CB5	ORF3a	23384	84	238	0	0	1	1017.7899418405748	0	0	4.201680672268908	4.201680672268908	0	0	4.276428327061239	4.276428327061239
SHEF-10C5CB5	E	23384	87	198	0	0	3	846.7328087581252	0	0	15.15151515151515	15.15151515151515	0	0	12.829284981183715	12.829284981183715
SHEF-10C5CB5	M	23384	87	198	199	39	3	846.7328087581252	1005.050505050505	196.96969696969697	15.15151515151515	1217.171717171717	851.0092370851864	166.7807047553883	12.829284981183715	1030.6192268217585
SHEF-10C5CB5	ORF6	23384	89	89	13	7	2	380.60212110845026	146.06741573033707	78.65168539325843	22.471910112359552	247.19101123595507	55.5935682517961	29.93499828942867	8.552856654122477	94.08142319534724
SHEF-10C5CB5	ORF7a	23384		0	0	0	0	0	0	0	0	0	0	0	0	0
SHEF-10C5CB5	ORF8	23384		0	0	0	0	0	0	0	0	0	0	0	0	0
SHEF-10C5CB5	N	23384	93	402	182	46	8	1719.1241874786178	452.7363184079602	114.4278606965174	19.90049751243781	587.0646766169154	778.3099555251454	196.71570304481696	34.21142661648991	1009.2370851864523
SHEF-10C5CB5	N*	23384		0	0	0	0	0	0	0	0	0	0	0	0	0
SHEF-10C5CB5	ORF10	23384	98	69	0	0	1	295.0735545672255	0	0	14.492753623188404	14.492753623188404	0	0	4.276428327061239	4.276428327061239
SHEF-10C5D1C	ORF1a	197413	1	74	1349	305	23	37.48486675142974	18229.72972972973	4121.621621621622	310.81081081081084	22662.162162162163	683.3389898334963	154.49843728629827	11.650701828147083	849.4881289479416
SHEF-10C5D1C	S	197413	71|73	3052	87	19	3	1545.9974773697782	80.65442034182779	17.707362534948743	2.7958993476234855	101.15768222440002	44.07004604559984	9.624492814556286	1.5196567601930977	55.21419562034922
SHEF-10C5D1C	ORF3a	197413	83|84	3104	1	1	5	1572.3381945464585	0.5534034311012729	0.5534034311012729	2.9846237475353923	4.091430609737938	0.5065522533976993	0.5065522533976993	2.5327612669884965	3.545865773783895
SHEF-10C5D1C	E	197413	86|87	3789	18	5	43	1919.3264881238824	9.193340997242444	2.62104574951747	21.832370319790474	33.64675706655039	9.117940561158587	2.532761266988496	21.781746896101065	33.43244872424815
SHEF-10C5D1C	M	197413	87	1978	694	156	19	1001.9603572206491	350.85945399393324	78.8675429726997	9.605662285136502	439.3326592517694	351.5472638580033	79.02215153004109	9.624492814556286	440.19390820260065
SHEF-10C5D1C	ORF6	197413	89	3489	68	13	8	1767.3608121045727	19.48982516480367	3.725995987388937	2.292920607623961	25.50874175981657	34.44555323104355	6.58517929417009	4.052418027181594	45.08315055239523
SHEF-10C5D1C	ORF7a	197413	90	2252	0	0	4	1140.7556746516186	0	0	1.7761989342806397	1.7761989342806397	0	0	2.026209013590797	2.026209013590797
SHEF-10C5D1C	ORF8	197413	92	1148	0	0	1	581.5219869005588	0	0	0.8710801393728224	0.8710801393728224	0	0	0.5065522533976993	0.5065522533976993
SHEF-10C5D1C	N	197413	93	2847	515	138	14	1442.1542654232499	180.89216719353706	48.472075869336145	4.917456972251493	234.28170003512471	260.8744104998151	69.9042109688825	7.09173154756779	337.87035301626537
SHEF-10C5D1C	N*	197413	95	2181	0	0	3	1104.790464660382	0	0	1.3755158184319118	1.3755158184319118	0	0	1.5196567601930977	1.5196567601930977
SHEF-10C5D1C	ORF10	197413	98	764	0	0	6	387.0059215958422	0	0	7.853403141361256	7.853403141361256	0	0	3.0393135203861954	3.0393135203861954
SHEF-10C5D2B	ORF1a	73755	1|3	917	544	141	10	1243.305538607552	33938.609877913426	8812.5	625.0	43376.109877913426	737.5771134160395	191.1734797640838	13.558402820147785	942.3089960002711
SHEF-10C5D2B	S	73755	71	423	12	2	0	573.5204392922514	28.368794326241137	4.7281323877068555	0	33.096926713947994	16.270083384177344	2.711680564029557	0	18.9817639482069
SHEF-10C5D2B	ORF3a	73755		0	0	0	0	0	0	0	0	0	0	0	0	0
SHEF-10C5D2B	E	73755	87	607	3	0	12	822.9950511829707	4.942339373970346	0	19.769357495881383	24.71169686985173	4.067520846044336	0	16.270083384177344	20.33760423022168
SHEF-10C5D2B	M	73755	87	607	58	24	3	822.9950511829707	95.55189456342669	39.53871499176277	4.942339373970346	140.0329489291598	78.63873635685715	32.54016676835469	4.067520846044336	115.24642397125616
SHEF-10C5D2B	ORF6	73755	89|91	1658	7	3	2	2247.983187580503	9.276910290190807	2.04778156996587	1.36518771331058	12.689879573467259	9.49088197410345	4.067520846044336	2.711680564029557	16.270083384177344
SHEF-10C5D2B	ORF7a	73755		0	0	0	0	0	0	0	0	0	0	0	0	0
SHEF-10C5D2B	ORF8	73755		0	0	0	0	0	0	0	0	0	0	0	0	0
SHEF-10C5D2B	N	73755	93	1150	178	40	3	1559.2163243169953	154.7826086956522	34.78260869565218	2.608695652173913	192.17391304347828	241.33957019863058	54.23361128059114	4.067520846044336	299.64070232526603
SHEF-10C5D2B	N*	73755		0	0	0	0	0	0	0	0	0	0	0	0	0
SHEF-10C5D2B	ORF10	73755	98	455	0	0	1	616.9073283167243	0	0	2.1978021978021975	2.1978021978021975	0	0	1.3558402820147786	1.3558402820147786
SHEF-10C5D3A	ORF1a	235303	1	63	1407	300	18	26.77398928190461	22333.333333333332	4761.9047619047615	285.7142857142857	27380.952380952378	597.9524272958696	127.49518705668861	7.649711223401317	733.0973255759595
SHEF-10C5D3A	S	235303	71	1212	94	18	9	515.080555709022	77.55775577557756	14.851485148514852	7.425742574257426	99.83498349834984	39.9484919444291	7.649711223401317	3.8248556117006585	51.423058779531075
SHEF-10C5D3A	ORF3a	235303	84	1765	3	2	5	750.0966838501847	1.6997167138810199	1.13314447592068	2.8328611898017	5.6657223796034	1.274951870566886	0.8499679137112575	2.1249197842781435	4.249839568556287
SHEF-10C5D3A	E	235303	86|87	3528	17	6	29	1499.3433997866582	12.247838616714699	4.322766570605188	20.640200382450377	37.21080556977026	7.224727266545688	2.549903741133772	12.324534748813232	22.09916575649269
SHEF-10C5D3A	M	235303	87|88	3895	1258	326	25	1655.3125119526737	906.3400576368877	234.5487390350247	18.011527377521617	1158.900324049434	534.6298177243809	138.54476993493498	10.624598921390717	683.7991865807066
SHEF-10C5D3A	ORF6	235303	89	2402	242	74	10	1020.8114643672202	100.74937552039967	30.807660283097416	4.163197335553705	135.7202331390508	102.84611755906215	31.448812807316525	4.249839568556287	138.54476993493498
SHEF-10C5D3A	ORF7a	235303	90|91	2824	2	2	5	1200.1546941602955	3.4482758620689657	3.4482758620689657	2.228163992869875	9.124715717007806	0.8499679137112575	0.8499679137112575	2.1249197842781435	3.8248556117006585
SHEF-10C5D3A	ORF8	235303	92	1687	1	0	2	716.9479352154457	0.5927682276229994	0	1.1855364552459988	1.7783046828689981	0.42498395685562873	0	0.8499679137112575	1.2749518705668863
SHEF-10C5D3A	N	235303	93	4676	693	158	15	1987.22498225692	148.20359281437126	33.789563729683486	3.20786997433704	185.20102651839179	294.5138821009507	67.14746518318934	6.37475935283443	368.03610663697447
SHEF-10C5D3A	N*	235303	95	3173	0	0	2	1348.4740951029098	0	0	0.6303183107469272	0.6303183107469272	0	0	0.8499679137112575	0.8499679137112575
SHEF-10C5D3A	ORF10	235303	97|98	3783	0	0	13	1607.7143087848435	0	0	6.8187736063008	6.8187736063008	0	0	5.524791439123174	5.524791439123174
SHEF-10C5D76	ORF1a	56340	1|2	708	828	208	27	1256.6560170394034	41351.45348837209	10400.0	1350.0	53101.45348837209	1469.6485623003196	369.1870784522542	47.92332268370607	1886.7589634362798
SHEF-10C5D76	S	56340	71|72	1372	5	2	0	2435.214767483138	28.40909090909091	6.517938583155975	0	34.92702949224689	8.874689385871495	3.549875754348598	0	12.424565140220093
SHEF-10C5D76	ORF3a	56340	84|85	742	3	1	2	1317.0039048633298	168.03652968036528	83.33333333333333	2.73972602739726	254.10958904109586	5.324813631522897	1.774937877174299	3.549875754348598	10.649627263045794
SHEF-10C5D76	E	56340	87	530	0	0	11	940.7170749023784	0	0	20.754716981132074	20.754716981132074	0	0	19.52431664891729	19.52431664891729
SHEF-10C5D76	M	56340	87	530	0	0	1	940.7170749023784	0	0	1.8867924528301885	1.8867924528301885	0	0	1.774937877174299	1.774937877174299
SHEF-10C5D76	ORF6	56340	89	135	0	0	2	239.61661341853033	0	0	14.814814814814813	14.814814814814813	0	0	3.549875754348598	3.549875754348598
SHEF-10C5D76	ORF7a	56340	90	621	0	0	1	1102.2364217252396	0	0	1.6103059581320451	1.6103059581320451	0	0	1.774937877174299	1.774937877174299
SHEF-10C5D76	ORF8	56340		0	0	0	0	0	0	0	0	0	0	0	0	0
SHEF-10C5D76	N	56340	93	1849	49	13	2	3281.8601348952784	26.50081124932396	7.030827474310438	1.0816657652785289	34.61330448891293	86.97195598154065	23.074192403265886	3.549875754348598	113.59602413915513
SHEF-10C5D76	N*	56340		0	0	0	0	0	0	0	0	0	0	0	0	0
SHEF-10C5D76	ORF10	56340	97|98	854	0	0	3	1515.7969471068511	0	0	7.14431256685854	7.14431256685854	0	0	5.324813631522897	5.324813631522897
SHEF-10C5D85	ORF1a	137339	1|2	1134	1150	252	19	825.6940854382221	44193.21021938351	9692.307692307693	730.7692307692308	54616.28714246044	837.3440901710366	183.48757454182714	13.834380620217125	1034.6660453330808
SHEF-10C5D85	S	137339	71	487	21	5	0	354.59701905503897	43.121149897330596	10.26694045174538	0	53.38809034907598	15.290631211818928	3.640626479004507	0	18.931257690823436
SHEF-10C5D85	ORF3a	137339	84|85	2252	2	0	1	1639.7381661436298	1.2995451591942822	0	1.402524544179523	2.7020697033738053	1.4562505916018027	0	0.7281252958009014	2.184375887402704
SHEF-10C5D85	E	137339	87	1041	4	2	27	757.9784329287384	3.842459173871278	1.921229586935639	25.936599423631126	31.700288184438044	2.9125011832036054	1.4562505916018027	19.659382986624337	24.028134761429744
SHEF-10C5D85	M	137339	87	1041	50	8	2	757.9784329287384	48.030739673390975	7.684918347742556	1.921229586935639	57.63688760806917	36.40626479004507	5.825002366407211	1.4562505916018027	43.687517748054084
SHEF-10C5D85	ORF6	137339	89	677	45	12	4	492.94082525721024	66.46971935007385	17.725258493353028	5.908419497784342	90.1033973412112	32.76563831104056	8.737503549610816	2.9125011832036054	44.41564304385498
SHEF-10C5D85	ORF7a	137339		0	0	0	0	0	0	0	0	0	0	0	0	0
SHEF-10C5D85	ORF8	137339		0	0	0	0	0	0	0	0	0	0	0	0	0
SHEF-10C5D85	N	137339	93	2824	263	74	9	2056.2258353417456	93.13031161473089	26.203966005665723	3.186968838526912	122.52124645892351	191.49695279563707	53.8812718892667	6.553127662208112	251.9313523471119
SHEF-10C5D85	N*	137339	95	2006	4	1	0	1460.6193433766082	1.9940179461615157	0.49850448654037893	0	2.492522432701895	2.9125011832036054	0.7281252958009014	0	3.640626479004507
SHEF-10C5D85	ORF10	137339	98	277	0	0	4	201.69070693684966	0	0	14.440433212996389	14.440433212996389	0	0	2.9125011832036054	2.9125011832036054
SHEF-10C5D94	ORF1a	139737	1	35	1013	254	21	25.04705267752993	28942.85714285714	7257.142857142857	599.9999999999999	36800.0	724.9332674953663	181.7700394312172	15.02823160651796	921.7315385331015
SHEF-10C5D94	S	139737	71|73	2104	48	19	0	1505.6856809577994	94.17230100884544	38.38383838383839	0	132.55613939268383	34.350243672041046	13.596971453516248	0	47.94721512555729
SHEF-10C5D94	ORF3a	139737	84|85	2544	1	1	2	1820.5629146181755	1.2531328320802004	0.572737686139748	2.506265664160401	4.332136182380349	0.7156300765008552	0.7156300765008552	1.4312601530017104	2.862520306003421
SHEF-10C5D94	E	139737	87	1175	10	3	22	840.8653398885049	8.51063829787234	2.553191489361702	18.72340425531915	29.78723404255319	7.1563007650085515	2.1468902295025654	15.743861683018814	25.04705267752993
SHEF-10C5D94	M	139737	87	1175	47	12	3	840.8653398885049	40.0	10.212765957446807	2.553191489361702	52.76595744680851	33.634613595540195	8.587560918010261	2.1468902295025654	44.36906474305302
SHEF-10C5D94	ORF6	139737	89	676	22	5	0	483.7659317145781	32.54437869822485	7.396449704142011	0	39.94082840236686	15.743861683018814	3.5781503825042758	0	19.32201206552309
SHEF-10C5D94	ORF7a	139737	91	137	0	0	1	98.04132048061716	0	0	7.2992700729927	7.2992700729927	0	0	0.7156300765008552	0.7156300765008552
SHEF-10C5D94	ORF8	139737	92	670	0	0	1	479.47215125557295	0	0	1.4925373134328357	1.4925373134328357	0	0	0.7156300765008552	0.7156300765008552
SHEF-10C5D94	N	139737	93|94	3077	622	176	15	2201.9937453931316	259.0709747491166	72.99875570302778	6.221484861053504	338.2912153131979	445.12190758353194	125.95089346415051	10.734451147512827	581.8072521951952
SHEF-10C5D94	N*	139737	95	2069	2	3	0	1480.6386282802694	0.9666505558240697	1.4499758337361044	0	2.4166263895601743	1.4312601530017104	2.1468902295025654	0	3.5781503825042758
SHEF-10C5D94	ORF10	139737	97|98	1129	0	0	2	807.9463563694654	0	0	5.513933793723199	5.513933793723199	0	0	1.4312601530017104	1.4312601530017104
SHEF-10C5DB2	ORF1a	117915	1|2	2365	1209	278	22	2005.6820591103763	18585.05016722408	4276.923076923077	338.46153846153845	23200.434782608696	1025.3148454395116	235.7630496544121	18.65750752660815	1279.7354026205319
SHEF-10C5DB2	S	117915	71	248	40	9	6	210.32099393631006	161.29032258064515	36.29032258064516	24.193548387096776	221.77419354838707	33.922740957469365	7.632616715430608	5.088411143620405	46.64376881652038
SHEF-10C5DB2	ORF3a	117915	84	944	1	0	3	800.576686596277	1.0593220338983051	0	3.1779661016949152	4.237288135593221	0.8480685239367342	0	2.5442055718102026	3.3922740957469366
SHEF-10C5DB2	E	117915	86|87	2302	7	2	20	1952.253742102362	8.19672131147541	2.34192037470726	22.4584988419786	32.99714052816127	5.936479667557139	1.6961370478734683	16.961370478734683	24.59398719416529
SHEF-10C5DB2	M	117915	87	854	369	68	15	724.2505194419709	432.08430913348946	79.62529274004685	17.56440281030445	529.2740046838408	312.9372853326549	57.66865962769792	12.721027859051013	383.3269728194038
SHEF-10C5DB2	ORF6	117915	89	2890	66	18	4	2450.9180341771616	22.837370242214533	6.228373702422145	1.3840830449826989	30.44982698961938	55.97252257982446	15.265233430861215	3.3922740957469366	74.63003010643261
SHEF-10C5DB2	ORF7a	117915	90	1089	0	0	2	923.5466225671034	0	0	1.8365472910927456	1.8365472910927456	0	0	1.6961370478734683	1.6961370478734683
SHEF-10C5DB2	ORF8	117915		0	0	0	0	0	0	0	0	0	0	0	0	0
SHEF-10C5DB2	N	117915	93	2412	199	51	6	2045.5412797354027	82.50414593698176	21.144278606965173	2.4875621890547266	106.13598673300166	168.7656362634101	43.251494720773444	5.088411143620405	217.10554212780397
SHEF-10C5DB2	N*	117915		0	0	0	0	0	0	0	0	0	0	0	0	0
SHEF-10C5DB2	ORF10	117915	97|98	1326	0	0	3	1124.5388627401094	0	0	5.031198287510057	5.031198287510057	0	0	2.5442055718102026	2.5442055718102026
SHEF-10C5E64	ORF1a	517862	1|2|3|4	17556	5054	1017	67	3390.092341202869	27161.76354739782	5462.485452359134	360.21505376344084	32984.464053520394	975.9356739826441	196.38436494664603	12.937809686750525	1185.2578486160407
SHEF-10C5E64	S	517862	71	900	177	45	12	173.79147340411154	196.66666666666666	50.0	13.333333333333332	260.0	34.178989769475265	8.689573670205577	2.3172196453881537	45.185783085069
SHEF-10C5E64	ORF3a	517862	84	4638	1	0	10	895.6053929425215	0.21561017680034497	0	2.1561017680034498	2.3717119448037947	0.1931016371156795	0	1.931016371156795	2.1241180082724744
SHEF-10C5E64	E	517862	87	3744	29	8	58	722.972529361104	7.745726495726495	2.1367521367521367	15.49145299145299	25.37393162393162	5.599947476354705	1.544813096925436	11.19989495270941	18.344655525989552
SHEF-10C5E64	M	517862	87	3744	751	170	37	722.972529361104	200.5876068376068	45.4059829059829	9.882478632478632	255.87606837606836	145.0193294738753	32.82727830966551	7.1447605732801405	184.99136835682094
SHEF-10C5E64	ORF6	517862	89	9551	205	47	14	1844.3137360918547	21.463721076327086	4.9209506857920635	1.4658150978955082	27.85048686001466	39.58583560871429	9.075776944436935	2.7034229196195128	51.36503547277074
SHEF-10C5E64	ORF7a	517862	90	4474	1	0	9	863.93672445555	0.22351363433169422	0	2.011622708985248	2.235136343316942	0.1931016371156795	0	1.7379147340411154	1.931016371156795
SHEF-10C5E64	ORF8	517862	92	2389	2	0	3	461.3198110693583	0.8371703641691085	0	1.2557555462536627	2.092925910422771	0.386203274231359	0	0.5793049113470384	0.9655081855783973
SHEF-10C5E64	N	517862	93	9295	2574	590	70	1794.8797169902407	276.9230769230769	63.47498655190963	7.530930607853684	347.92899408284023	497.04361393575897	113.9299658982509	13.517114598097564	624.4906944321075
SHEF-10C5E64	N*	517862	95	4442	13	2	8	857.7574720678483	2.9266096352994144	0.45024763619990993	1.8009905447996397	5.177847816298964	2.5103212825038335	0.386203274231359	1.544813096925436	4.441337653660629
SHEF-10C5E64	ORF10	517862	97|98	2633	0	0	9	508.4366105255841	0	0	6.7205371811612515	6.7205371811612515	0	0	1.7379147340411154	1.7379147340411154
SHEF-10C5EA0	ORF1a	117545	1	28	1174	250	16	23.82066442638989	41928.57142857143	8928.571428571428	571.4285714285714	51428.57142857143	998.766429877919	212.6845038070526	13.611808243651366	1225.0627419286232
SHEF-10C5EA0	S	117545	71	623	42	9	1	530.0097834871751	67.41573033707866	14.446227929373997	1.6051364365971108	83.46709470304977	35.73099663958484	7.656642137053893	0.8507380152282104	44.23837679186694
SHEF-10C5EA0	ORF3a	117545	84|85	2129	1	0	1	1811.22123442086	0.8410428931875525	0	1.0638297872340425	1.9048726804215952	0.8507380152282104	0	0.8507380152282104	1.7014760304564207
SHEF-10C5EA0	E	117545	86|87	1978	14	1	21	1682.7597941214	14.343038523523973	1.026694045174538	21.560574948665298	36.93030751736381	11.910332213194945	0.8507380152282104	17.86549831979242	30.626568548215573
SHEF-10C5EA0	M	117545	87	974	298	55	6	828.6188268322769	305.9548254620123	56.46817248459959	6.160164271047228	368.5831622176591	253.5199285380067	46.79059083755157	5.104428091369263	305.4149474669275
SHEF-10C5EA0	ORF6	117545	89	1256	17	12	1	1068.5269471266322	13.535031847133759	9.554140127388536	0.7961783439490446	23.88535031847134	14.462546258879577	10.208856182738526	0.8507380152282104	25.522140456846312
SHEF-10C5EA0	ORF7a	117545	90	1171	1	0	0	996.2142158322343	0.8539709649871904	0	0	0.8539709649871904	0.8507380152282104	0	0	0.8507380152282104
SHEF-10C5EA0	ORF8	117545		0	0	0	0	0	0	0	0	0	0	0	0	0
SHEF-10C5EA0	N	117545	93	2098	305	109	8	1784.8483559487854	145.3765490943756	51.95424213536702	3.813155386081983	201.1439466158246	259.47509464460416	92.73044365987494	6.805904121825683	359.01144242630477
SHEF-10C5EA0	N*	117545	95	1435	1	0	1	1220.8090518524818	0.6968641114982578	0	0.6968641114982578	1.3937282229965156	0.8507380152282104	0	0.8507380152282104	1.7014760304564207
SHEF-10C5EA0	ORF10	117545	98	897	0	0	1	763.1119996597047	0	0	1.1148272017837235	1.1148272017837235	0	0	0.8507380152282104	0.8507380152282104
SHEF-10C5ECE	ORF1a	35096	1	33	311	52	4	94.02780943697287	9424.242424242424	1575.7575757575758	121.2121212121212	11121.212121212122	886.140870754502	148.16503305219968	11.397310234784591	1045.7032140414863
SHEF-10C5ECE	S	35096		0	0	0	0	0	0	0	0	0	0	0	0	0
SHEF-10C5ECE	ORF3a	35096	84	381	0	0	4	1085.5937998632323	0	0	10.498687664041995	10.498687664041995	0	0	11.397310234784591	11.397310234784591
SHEF-10C5ECE	E	35096	86|87	336	0	0	4	957.3740597219056	0	0	23.539421440726038	23.539421440726038	0	0	11.397310234784591	11.397310234784591
SHEF-10C5ECE	M	35096	87	172	180	30	2	490.0843400957374	1046.5116279069769	174.4186046511628	11.627906976744187	1232.558139534884	512.8789605653066	85.47982676088444	5.6986551173922955	604.0574424435832
SHEF-10C5ECE	ORF6	35096	89	98	0	0	2	279.2341007522225	0	0	20.408163265306122	20.408163265306122	0	0	5.6986551173922955	5.6986551173922955
SHEF-10C5ECE	ORF7a	35096	90	342	0	0	2	974.4700250740825	0	0	5.847953216374268	5.847953216374268	0	0	5.6986551173922955	5.6986551173922955
SHEF-10C5ECE	ORF8	35096	92	170	0	0	1	484.3856849783451	0	0	5.88235294117647	5.88235294117647	0	0	2.8493275586961477	2.8493275586961477
SHEF-10C5ECE	N	35096	93	1327	152	36	5	3781.057670389788	114.5440844009043	27.128862094951018	3.7678975131876413	145.44084400904296	433.09778892181447	102.57579211306133	14.246637793480739	549.9202188283566
SHEF-10C5ECE	N*	35096		0	0	0	0	0	0	0	0	0	0	0	0	0
SHEF-10C5ECE	ORF10	35096		0	0	0	0	0	0	0	0	0	0	0	0	0
SHEF-10C5EDD	ORF1a	316363	1	219	2560	640	59	69.22427717527019	11689.497716894977	2922.3744292237443	269.4063926940639	14881.278538812785	809.1970299940259	202.29925749850648	18.649462800643565	1030.145750293176
SHEF-10C5EDD	S	316363	71	896	171	50	14	283.21896049790905	190.84821428571428	55.80357142857143	15.625	262.2767857142857	54.05183286288219	15.804629492070818	4.425296257779829	74.28175861273284
SHEF-10C5EDD	ORF3a	316363	84	483	4	1	2	152.6727208934041	8.281573498964804	2.070393374741201	4.140786749482402	14.492753623188406	1.2643703593656654	0.31609258984141636	0.6321851796828327	2.2126481288899145
SHEF-10C5EDD	E	316363	86|87	5080	18	6	60	1605.750356394395	8.986520219670494	2.9955067398901645	29.78080815078974	41.762835110350395	5.689666617145495	1.896555539048498	18.965555390484983	26.551777546678977
SHEF-10C5EDD	M	316363	87|88	5312	871	213	32	1679.0838372376038	434.4536383698855	106.34048926610085	15.976035946080877	556.7701635820672	275.31664575187364	67.32772163622168	10.114962874925324	352.7593302630206
SHEF-10C5EDD	ORF6	316363	89	6073	64	25	21	1919.6302981069216	10.538448872056643	4.116581590647126	3.4579285361435863	18.112958998847354	20.229925749850647	7.902314746035409	6.637944386669743	34.770184882555796
SHEF-10C5EDD	ORF7a	316363	90|91|92	4263	2	1	5	1347.502710493958	1.2134623382534115	2.5188916876574305	1.869158878504673	5.601512904415515	0.6321851796828327	0.31609258984141636	1.5804629492070819	2.528740718731331
SHEF-10C5EDD	ORF8	316363	92	1191	0	0	2	376.46627450112686	0	0	1.6792611251049538	1.6792611251049538	0	0	0.6321851796828327	0.6321851796828327
SHEF-10C5EDD	N	316363	93	6037	897	294	47	1908.2509648726304	148.58373364253768	48.69968527414279	7.785323836342554	205.068742753023	283.53505308775044	92.9312214133764	14.856351722546568	391.3226262236734
SHEF-10C5EDD	N*	316363	95	3041	3	0	1	961.2375657077471	0.9865175928970733	0	0.3288391976323578	1.3153567905294312	0.948277769524249	0	0.31609258984141636	1.2643703593656654
SHEF-10C5EDD	ORF10	316363	97|98	4388	0	0	17	1387.0142842241348	0	0	8.347075043829722	8.347075043829722	0	0	5.373574027304078	5.373574027304078
SHEF-10C5F07	ORF1a	32036	1	8	153	38	1	24.9719066050693	19125.0	4750.0	125.0	24000.0	477.58771382195033	118.61655637407917	3.1214883256336625	599.3257585216631
SHEF-10C5F07	S	32036	71	110	7	2	2	343.36371581970286	63.63636363636363	18.181818181818183	18.181818181818183	100.0	21.850418279435637	6.242976651267325	6.242976651267325	34.33637158197029
SHEF-10C5F07	ORF3a	32036		0	0	0	0	0	0	0	0	0	0	0	0	0
SHEF-10C5F07	E	32036	86|87	554	5	0	2	1729.304532401049	19.451660974033683	0	8.097165991902834	27.548826965936517	15.607441628168313	0	6.242976651267325	21.850418279435637
SHEF-10C5F07	M	32036	87	247	103	29	4	771.0076164315146	417.00404858299595	117.4089068825911	16.194331983805668	550.6072874493927	321.5132975402672	90.52316144337621	12.48595330253465	424.5224122861781
SHEF-10C5F07	ORF6	32036	89	249	19	10	1	777.250593082782	76.30522088353413	40.16064257028113	4.016064257028113	120.48192771084337	59.30827818703958	31.214883256336623	3.1214883256336625	93.64464976900987
SHEF-10C5F07	ORF7a	32036	91	57	0	1	0	177.92483456111876	0	17.543859649122805	0	17.543859649122805	0	3.1214883256336625	0	3.1214883256336625
SHEF-10C5F07	ORF8	32036		0	0	0	0	0	0	0	0	0	0	0	0	0
SHEF-10C5F07	N	32036	93	565	198	39	13	1763.6409039830191	350.44247787610624	69.02654867256638	23.008849557522126	442.47787610619474	618.0546884754651	121.73804469971283	40.57934823323761	780.3720814084156
SHEF-10C5F07	N*	32036	95	478	2	1	0	1492.0714196528907	4.184100418410042	2.092050209205021	0	6.2761506276150625	6.242976651267325	3.1214883256336625	0	9.364464976900987
SHEF-10C5F07	ORF10	32036		0	0	0	0	0	0	0	0	0	0	0	0	0
SHEF-10C5F16	ORF1a	64433	1	34	726	148	10	52.767991557121356	21352.941176470587	4352.941176470588	294.11764705882354	26000.0	1126.751819719709	229.69596324864588	15.519997516800398	1371.9677804851553
SHEF-10C5F16	S	64433	71	105	3	1	2	162.9599739264042	28.571428571428573	9.523809523809524	19.047619047619047	57.14285714285714	4.655999255040119	1.55199975168004	3.10399950336008	9.31199851008024
SHEF-10C5F16	ORF3a	64433	84	337	0	0	4	523.0239163161734	0	0	11.869436201780415	11.869436201780415	0	0	6.20799900672016	6.20799900672016
SHEF-10C5F16	E	64433	87	561	3	2	8	870.6718606925024	5.3475935828877	3.5650623885918	14.2602495543672	23.172905525846698	4.655999255040119	3.10399950336008	12.41599801344032	20.175996771840516
SHEF-10C5F16	M	64433	87	561	612	167	23	870.6718606925024	1090.9090909090908	297.6827094474153	40.9982174688057	1429.5900178253119	949.8238480281843	259.18395853056666	35.69599428864092	1244.703800847392
SHEF-10C5F16	ORF6	64433	89	504	17	4	2	782.2078748467401	33.73015873015873	7.936507936507937	3.9682539682539684	45.63492063492063	26.383995778560678	6.20799900672016	3.10399950336008	35.69599428864092
SHEF-10C5F16	ORF7a	64433		0	0	0	0	0	0	0	0	0	0	0	0	0
SHEF-10C5F16	ORF8	64433	92	205	0	0	3	318.15994909440815	0	0	14.634146341463415	14.634146341463415	0	0	4.655999255040119	4.655999255040119
SHEF-10C5F16	N	64433	93	1111	61	15	6	1724.2717241165242	54.9054905490549	13.501350135013501	5.4005400540054005	73.8073807380738	94.67198485248242	23.2799962752006	9.311998510080238	127.26397963776327
SHEF-10C5F16	N*	64433	95	1006	0	0	3	1561.3117501901202	0	0	2.982107355864811	2.982107355864811	0	0	4.655999255040119	4.655999255040119
SHEF-10C5F16	ORF10	64433	97|98	1064	0	0	6	1651.3277357875625	0	0	18.126579403163067	18.126579403163067	0	0	9.311998510080238	9.311998510080238
SHEF-10C5F34	ORF1a	56538	1	11	553	118	14	19.455941136934452	50272.72727272727	10727.272727272728	1272.7272727272727	62272.72727272727	978.103222611341	208.7091867416605	24.762106901552936	1211.5745162545545
SHEF-10C5F34	S	56538	71	258	34	5	0	456.33025575718983	131.7829457364341	19.37984496124031	0	151.1627906976744	60.13654533234285	8.843609607697477	0	68.98015494004032
SHEF-10C5F34	ORF3a	56538	84	379	0	0	9	670.3456082634689	0	0	23.7467018469657	23.7467018469657	0	0	15.91849729385546	15.91849729385546
SHEF-10C5F34	E	56538	87	655	0	0	13	1158.5128586083697	0	0	19.84732824427481	19.84732824427481	0	0	22.99338498001344	22.99338498001344
SHEF-10C5F34	M	56538	87	655	176	45	3	1158.5128586083697	268.7022900763359	68.70229007633587	4.580152671755725	341.9847328244275	311.29505819095124	79.5924864692773	5.306165764618487	396.193710424847
SHEF-10C5F34	ORF6	56538	89	525	78	22	3	928.5790088082351	148.57142857142856	41.904761904761905	5.714285714285714	196.19047619047618	137.96030988008064	38.911882273868905	5.306165764618487	182.17835791856805
SHEF-10C5F34	ORF7a	56538		0	0	0	0	0	0	0	0	0	0	0	0	0
SHEF-10C5F34	ORF8	56538		0	0	0	0	0	0	0	0	0	0	0	0	0
SHEF-10C5F34	N	56538	93	1009	91	24	2	1784.640418833351	90.18830525272548	23.785926660059467	1.9821605550049557	115.9563924677899	160.9536948600941	42.449326116947894	3.537443843078991	206.94046482012098
SHEF-10C5F34	N*	56538	95	448	4	1	0	792.387420849694	8.928571428571429	2.232142857142857	0	11.160714285714286	7.074887686157982	1.7687219215394956	0	8.843609607697477
SHEF-10C5F34	ORF10	56538	98	169	0	0	1	298.91400474017473	0	0	5.9171597633136095	5.9171597633136095	0	0	1.7687219215394956	1.7687219215394956
SHEF-10C5F52	ORF1a	97521	1|3	1261	499	78	8	1293.0548292162714	22637.170738865654	3545.4545454545455	363.6363636363637	26546.261647956562	511.68466279057844	79.98277294121266	8.203361327303863	599.8707970590949
SHEF-10C5F52	S	97521	71	201	11	1	0	206.10945334850956	54.72636815920398	4.975124378109452	0	59.70149253731343	11.279621825042812	1.025420165912983	0	12.305041990955795
SHEF-10C5F52	ORF3a	97521	84	457	0	0	2	468.61701582223316	0	0	4.3763676148796495	4.3763676148796495	0	0	2.050840331825966	2.050840331825966
SHEF-10C5F52	E	97521	87	497	2	0	11	509.6338224587525	4.0241448692152915	0	22.132796780684103	26.156941649899395	2.050840331825966	0	11.279621825042812	13.330462156868776
SHEF-10C5F52	M	97521	87	497	125	31	6	509.6338224587525	251.50905432595573	62.374245472837025	12.072434607645876	325.95573440643864	128.17752073912285	31.788025143302466	6.1525209954778965	166.1180668779032
SHEF-10C5F52	ORF6	97521	89	1064	12	3	1	1091.0470565314138	11.278195488721805	2.819548872180451	0.9398496240601504	15.037593984962406	12.305041990955793	3.0762604977389483	1.025420165912983	16.406722654607723
SHEF-10C5F52	ORF7a	97521		0	0	0	0	0	0	0	0	0	0	0	0	0
SHEF-10C5F52	ORF8	97521	92	312	0	0	1	319.93109176485063	0	0	3.2051282051282053	3.2051282051282053	0	0	1.025420165912983	1.025420165912983
SHEF-10C5F52	N	97521	93	1135	112	32	1	1163.8518883112356	98.6784140969163	28.19383259911894	0.8810572687224669	127.7533039647577	114.84705858225408	32.81344530921545	1.025420165912983	148.68592405738252
SHEF-10C5F52	N*	97521	95	683	0	0	2	700.3619733185673	0	0	2.928257686676427	2.928257686676427	0	0	2.050840331825966	2.050840331825966
SHEF-10C5F52	ORF10	97521	97	1068	0	0	1	1095.1487371950657	0	0	0.9363295880149812	0.9363295880149812	0	0	1.025420165912983	1.025420165912983
SHEF-10C5F8F	ORF1a	238390	1	98	1524	392	20	41.10910692562607	15551.020408163266	4000.0	204.0816326530612	19755.102040816328	639.2885607617769	164.4364277025043	8.389613658291035	812.1146021225723
SHEF-10C5F8F	S	238390	71	611	86	31	7	256.30269726079115	140.7528641571195	50.736497545008184	11.456628477905074	202.94599018003274	36.07533873065145	13.003901170351105	2.9363647804018624	52.01560468140442
SHEF-10C5F8F	ORF3a	238390	84	1174	1	0	1	492.4703217416838	0.8517887563884157	0	0.8517887563884157	1.7035775127768313	0.41948068291455176	0	0.41948068291455176	0.8389613658291035
SHEF-10C5F8F	E	238390	86|87	3556	16	4	51	1491.6733084441462	9.57510472770796	2.39377618192699	30.384766186165304	42.353647095800255	6.711690926632828	1.677922731658207	21.39351482864214	29.783128486933172
SHEF-10C5F8F	M	238390	87|88	3333	501	178	27	1398.129116154201	299.8204667863555	106.52628076747749	16.15798922800718	422.50473678184017	210.15982214019044	74.66756155879021	11.325978438692898	296.1533621376736
SHEF-10C5F8F	ORF6	238390	89|90	3754	97	28	7	1574.7304836612275	56.13425925925926	16.118583415597236	4.050925925925926	76.30376860078242	40.68962624271152	11.74545912160745	2.9363647804018624	55.371450144720825
SHEF-10C5F8F	ORF7a	238390	90|91	2213	0	2	3	928.310751289903	0	5.841176998484936	1.480750246791708	7.321927245276644	0	0.8389613658291035	1.2584420487436554	2.097403414572759
SHEF-10C5F8F	ORF8	238390	92	1042	0	0	1	437.0988715969629	0	0	0.9596928982725528	0.9596928982725528	0	0	0.41948068291455176	0.41948068291455176
SHEF-10C5F8F	N	238390	93	3954	1272	401	51	1658.6266202441377	321.6995447647951	101.41628730399594	12.898330804248861	436.01416287303994	533.5794286673098	168.21175384873527	21.39351482864214	723.1846973446873
SHEF-10C5F8F	N*	238390	95	2462	10	3	0	1032.7614413356264	4.061738424045491	1.2185215272136474	0	5.280259951259138	4.194806829145517	1.2584420487436554	0	5.453248877889173
SHEF-10C5F8F	ORF10	238390	97|98	2653	0	0	5	1112.8822517723058	0	0	4.348538193609811	4.348538193609811	0	0	2.0974034145727587	2.0974034145727587
SHEF-10C5FE9	ORF1a	180019	1|2|3	4363	2045	554	39	2423.633060954677	32445.222654561177	8763.014646980035	619.047619047619	41827.284920588834	1135.991200928791	307.7452935523472	21.664379871013615	1465.4008743521517
SHEF-10C5FE9	S	180019	71|73	1570	8	3	0	872.1301640382404	32.132525026549615	13.452914798206278	0	45.585439824755895	4.4439753581566395	1.6664907593087397	0	6.110466117465379
SHEF-10C5FE9	ORF3a	180019	84	1532	0	0	2	851.0212810869964	0	0	1.3054830287206267	1.3054830287206267	0	0	1.1109938395391599	1.1109938395391599
SHEF-10C5FE9	E	180019	87	1109	7	3	18	616.0460840244641	6.311992786293959	2.7051397655545535	16.230838593327324	25.247971145175836	3.888478438387059	1.6664907593087397	9.998944555852438	15.553913753548237
SHEF-10C5FE9	M	180019	87	1109	159	51	6	616.0460840244641	143.37240757439133	45.98737601442741	5.410279531109107	194.77006311992784	88.3240102433632	28.330342908248575	3.3329815186174794	119.98733467022926
SHEF-10C5FE9	ORF6	180019	89	383	2	2	0	212.7553202717491	5.221932114882507	5.221932114882507	0	10.443864229765014	1.1109938395391599	1.1109938395391599	0	2.2219876790783197
SHEF-10C5FE9	ORF7a	180019		0	0	0	0	0	0	0	0	0	0	0	0	0
SHEF-10C5FE9	ORF8	180019	92	733	0	0	1	407.17924219110205	0	0	1.364256480218281	1.364256480218281	0	0	0.5554969197695799	0.5554969197695799
SHEF-10C5FE9	N	180019	93	4159	418	140	13	2310.311689321683	100.50492906948786	33.66193796585718	3.1257513825438807	137.29261841788892	232.19771246368438	77.76956876774119	7.221459957004539	317.1887411884301
SHEF-10C5FE9	N*	180019		0	0	0	0	0	0	0	0	0	0	0	0	0
SHEF-10C5FE9	ORF10	180019	98	428	0	0	2	237.7526816613802	0	0	4.672897196261682	4.672897196261682	0	0	1.1109938395391599	1.1109938395391599
SHEF-10C6003	ORF1a	70264	1|3	941	358	104	10	1339.234885574405	5329.5023737149495	1538.457597595546	149.25373134328356	7017.2137026537785	509.50700216326993	148.01320733234655	14.232039166571786	671.7522486621882
SHEF-10C6003	S	70264	71	96	9	4	0	136.62757599908915	93.75	41.666666666666664	0	135.41666666666666	12.808835249914607	5.692815666628714	0	18.50165091654332
SHEF-10C6003	ORF3a	70264	84	406	0	0	3	577.8207901628145	0	0	7.389162561576354	7.389162561576354	0	0	4.269611749971536	4.269611749971536
SHEF-10C6003	E	70264	87	397	3	3	16	565.0119549128999	7.556675062972292	7.556675062972292	40.30226700251889	55.415617128463474	4.269611749971536	4.269611749971536	22.771262666514858	31.310486166457927
SHEF-10C6003	M	70264	87	397	89	40	9	565.0119549128999	224.18136020151132	100.75566750629723	22.670025188916874	347.60705289672546	126.6651485824889	56.928156666287144	12.808835249914607	196.40214049869064
SHEF-10C6003	ORF6	70264	89	344	12	2	4	489.5821473300694	34.88372093023256	5.813953488372094	11.627906976744187	52.32558139534884	17.078446999886143	2.846407833314357	5.692815666628714	25.617670499829213
SHEF-10C6003	ORF7a	70264	90	515	0	0	1	732.950017078447	0	0	1.941747572815534	1.941747572815534	0	0	1.4232039166571786	1.4232039166571786
SHEF-10C6003	ORF8	70264		0	0	0	0	0	0	0	0	0	0	0	0	0
SHEF-10C6003	N	70264	93	1269	214	78	5	1806.0457702379597	168.6367218282112	61.46572104018913	3.940110323089047	234.04255319148936	304.5656381646362	111.00990549925993	7.116019583285893	422.69156324718205
SHEF-10C6003	N*	70264	95	616	1	1	2	876.6936126608219	1.6233766233766234	1.6233766233766234	3.2467532467532467	6.4935064935064934	1.4232039166571786	1.4232039166571786	2.846407833314357	5.692815666628714
SHEF-10C6003	ORF10	70264	98	147	0	0	2	209.21097574860525	0	0	13.60544217687075	13.60544217687075	0	0	2.846407833314357	2.846407833314357
SHEF-10C6030	ORF1a	108117	1|3	1479	869	224	11	1367.9624850856017	24084.71933471934	6195.137445137446	305.5555555555556	30585.41233541234	803.7588908312292	207.18295920160568	10.17416317507885	1021.1160132079139
SHEF-10C6030	S	108117	71	123	1	1	2	113.76564277588169	8.130081300813009	8.130081300813009	16.260162601626018	32.520325203252035	0.9249239250071682	0.9249239250071682	1.8498478500143365	3.699695700028673
SHEF-10C6030	ORF3a	108117	84	471	1	0	3	435.6391686783762	2.1231422505307855	0	6.369426751592357	8.492569002123142	0.9249239250071682	0	2.7747717750215046	3.699695700028673
SHEF-10C6030	E	108117	86|87	1404	2	3	16	1298.5931907100642	3.284072249589491	4.926108374384237	25.88840350714131	34.09858413111503	1.8498478500143365	2.7747717750215046	14.79878280011469	19.42340242515053
SHEF-10C6030	M	108117	87	609	101	33	5	563.2786703293655	165.8456486042693	54.187192118226605	8.210180623973727	228.24302134646962	93.41731642572398	30.52248952523655	4.624619625035841	128.56442557599638
SHEF-10C6030	ORF6	108117	89	763	14	3	1	705.7169547804693	18.34862385321101	3.9318479685452163	1.310615989515072	23.591087811271297	12.948934950100355	2.7747717750215046	0.9249239250071682	16.64863065012903
SHEF-10C6030	ORF7a	108117		0	0	0	0	0	0	0	0	0	0	0	0	0
SHEF-10C6030	ORF8	108117	92	309	0	0	2	285.801492827215	0	0	6.472491909385114	6.472491909385114	0	0	1.8498478500143365	1.8498478500143365
SHEF-10C6030	N	108117	93	1916	169	47	11	1772.1542403137344	88.20459290187891	24.53027139874739	5.741127348643007	118.4759916492693	156.3121433262114	43.4714244753369	10.17416317507885	209.95773097662718
SHEF-10C6030	N*	108117	95	426	0	0	1	394.01759205305365	0	0	2.347417840375587	2.347417840375587	0	0	0.9249239250071682	0.9249239250071682
SHEF-10C6030	ORF10	108117	97|98	1194	0	0	5	1104.3591664585588	0	0	13.620405228205236	13.620405228205236	0	0	4.624619625035841	4.624619625035841
SHEF-10C606D	ORF1a	338821	1|3	5430	1561	362	30	1602.616130641253	12275.967696193358	2850.3937007874015	236.2204724409449	15362.581869421705	460.7152449228353	106.84107537608354	8.854232765973775	576.4105530648926
SHEF-10C606D	S	338821	71	788	116	36	5	232.57118065291112	147.20812182741116	45.68527918781726	6.345177664974619	199.23857868020303	34.236366695098596	10.62507931916853	1.475705460995629	46.33715147526275
SHEF-10C606D	ORF3a	338821	84	1613	3	2	4	476.0625817171899	1.8598884066955983	1.2399256044637321	2.4798512089274642	5.579665220086795	0.8854232765973774	0.5902821843982516	1.1805643687965033	2.6562698297921323
SHEF-10C606D	E	338821	86|87	4063	27	15	59	1199.1582576050482	11.83496521451461	6.499133448873484	26.109358258405056	44.44345692179315	7.9688094893763965	4.427116382986887	17.413324439748422	29.809250312111708
SHEF-10C606D	M	338821	87	2308	1482	342	45	681.1856407955823	642.1143847487002	148.18024263431545	19.497400346620452	809.7920277296362	437.3990986391044	100.93825353210103	13.281349148960661	551.6187013201661
SHEF-10C606D	ORF6	338821	89	5455	130	36	26	1609.9946579462312	23.83134738771769	6.599450045829514	4.766269477543538	35.197066911090744	38.36834198588635	10.62507931916853	7.673668397177271	56.667089702232154
SHEF-10C606D	ORF7a	338821		0	0	0	0	0	0	0	0	0	0	0	0	0
SHEF-10C606D	ORF8	338821	92	1025	0	0	1	302.51961950410396	0	0	0.9756097560975611	0.9756097560975611	0	0	0.2951410921991258	0.2951410921991258
SHEF-10C606D	N	338821	93	5370	2100	536	48	1584.9076651093055	391.06145251396646	99.81378026070763	8.938547486033519	499.81378026070763	619.7962936181642	158.19562541873142	14.166772425558039	792.1586914624537
SHEF-10C606D	N*	338821	95	5426	8	1	13	1601.4355662724565	1.474382602285293	0.18429782528566163	2.395871728713601	4.054552156284556	2.3611287375930066	0.2951410921991258	3.8368341985886354	6.493104028380768
SHEF-10C606D	ORF10	338821	97|98	3069	0	0	6	905.7880119591172	0	0	22.30118590861528	22.30118590861528	0	0	1.7708465531947548	1.7708465531947548
SHEF-10C607C	ORF1a	300567	1|2|3	7404	2308	556	56	2463.3442793121003	24806.828829048078	5967.956527758549	602.1505376344086	31376.935894441038	767.8820362847551	184.98371411365852	18.631453220080715	971.4972036184944
SHEF-10C607C	S	300567	71	966	29	9	0	321.39256804639234	30.020703933747413	9.316770186335404	0	39.33747412008282	9.648431131827513	2.9943406960844006	0	12.642771827911913
SHEF-10C607C	ORF3a	300567	84|85	5768	6	0	9	1919.0396816683137	2.592706114400019	0	4.660797514241326	7.253503628641345	1.996227130722934	0	2.9943406960844006	4.990567826807334
SHEF-10C607C	E	300567	86|87	4742	13	7	65	1577.684842314692	5.40995271162203	2.9192926867154303	27.036240900452423	35.36548629878988	4.325158783233023	2.3289316525100894	21.625793916165115	28.27988435190823
SHEF-10C607C	M	300567	87|88	5099	583	181	23	1696.4603565927064	241.96576962783615	75.13491075134911	9.547530095475302	326.6482104746606	193.96673620191171	60.21951844347517	7.65220400110458	261.83845864649146
SHEF-10C607C	ORF6	300567	89	3362	33	19	2	1118.5526022484173	9.815585960737655	5.651397977394408	0.594883997620464	16.061867935752527	10.979249218976136	6.3213859139559565	0.6654090435743113	17.966044176506404
SHEF-10C607C	ORF7a	300567	90|91	2835	1	0	2	943.2173192665862	0.39032006245121004	0	4.053323725454873	4.443643787906083	0.33270452178715565	0	0.6654090435743113	0.998113565361467
SHEF-10C607C	ORF8	300567	92|93	5082	1	0	1	1690.804379722325	1.221001221001221	0	0.23457658925639222	1.4555778102576133	0.33270452178715565	0	0.33270452178715565	0.6654090435743113
SHEF-10C607C	N	300567	93	4263	447	126	20	1418.3193763786444	104.85573539760732	29.55665024630542	4.691531785127844	139.10391742904056	148.71892123885857	41.92076974518161	6.654090435743113	197.2937814197833
SHEF-10C607C	N*	300567	95	2628	4	1	4	874.347483256645	1.5220700152207	0.380517503805175	1.5220700152207	3.4246575342465753	1.3308180871486226	0.33270452178715565	1.3308180871486226	2.994340696084401
SHEF-10C607C	ORF10	300567	97|98	738	0	0	3	245.53593707892085	0	0	12.903225806451612	12.903225806451612	0	0	0.998113565361467	0.998113565361467
SHEF-10C608B	ORF1a	372647	1|3	5957	3834	1145	90	1598.5637882500062	17828.081132090756	5325.581395348837	418.60465116279073	23572.267178602382	1028.8557267333429	307.2612955424302	24.151542881064387	1360.2685651568374
SHEF-10C608B	S	372647	71	268	252	76	10	71.91792769028062	940.2985074626865	283.5820895522388	37.31343283582089	1261.1940298507461	67.62432006698027	20.39463621067659	2.6835047645627097	90.70246104221958
SHEF-10C608B	ORF3a	372647	84	4255	0	1	12	1141.831277321433	0	0.23501762632197415	2.82021151586369	3.0552291421856643	0	0.26835047645627097	3.2202057174752516	3.4885561939315224
SHEF-10C608B	E	372647	86|87	5805	9	1	61	1557.774515828653	6.114130434782608	0.6793478260869565	40.543095706358685	47.33657396722825	2.4151542881064385	0.26835047645627097	16.36937906383253	19.052883828395238
SHEF-10C608B	M	372647	87	1472	527	161	20	395.0119013436308	358.01630434782606	109.375	13.58695652173913	480.9782608695652	141.42070109245478	43.204426709459625	5.367009529125419	189.99213733103983
SHEF-10C608B	ORF6	372647	89	4785	84	23	8	1284.0570298432565	17.55485893416928	4.806687565308255	1.6718913270637408	24.033437826541274	22.54144002232676	6.172060958494232	2.1468038116501678	30.86030479247116
SHEF-10C608B	ORF7a	372647	90	4901	0	0	7	1315.185685112184	0	0	1.4282799428688024	1.4282799428688024	0	0	1.8784533351938966	1.8784533351938966
SHEF-10C608B	ORF8	372647	92	2447	0	0	3	656.653615888495	0	0	1.2259910093992643	1.2259910093992643	0	0	0.8050514293688129	0.8050514293688129
SHEF-10C608B	N	372647	93	7313	1231	470	52	1962.4470343247094	168.3303705729523	64.26910980445781	7.110624914535759	239.71010529194584	330.3394365176695	126.12472393444735	13.95422477572609	470.4183852278429
SHEF-10C608B	N*	372647	95	1388	1	2	2	372.4704613213041	0.7204610951008646	1.4409221902017293	1.4409221902017293	3.6023054755043233	0.26835047645627097	0.5367009529125419	0.5367009529125419	1.3417523822813548
SHEF-10C608B	ORF10	372647	97|98	4893	0	0	27	1313.0388813005338	0	0	9.809037484314238	9.809037484314238	0	0	7.2454628643193155	7.2454628643193155
SHEF-10C609A	ORF1a	93688	1	17	608	127	8	18.145333447186406	35764.70588235294	7470.588235294117	470.5882352941176	43705.882352941175	648.9625138758432	135.55631457603963	8.53898044573478	793.0578088976176
SHEF-10C609A	S	93688	71	259	18	5	2	276.44949193066344	69.4980694980695	19.305019305019304	7.722007722007722	96.52509652509652	19.212706002903253	5.336862778584237	2.134745111433695	26.684313892921185
SHEF-10C609A	ORF3a	93688	84	500	1	0	3	533.6862778584236	2.0	0	6.0	8.0	1.0673725557168474	0	3.2021176671505422	4.26949022286739
SHEF-10C609A	E	93688	87	701	2	3	11	748.22816155751	2.8530670470756063	4.279600570613409	15.691868758915836	22.824536376604854	2.134745111433695	3.2021176671505422	11.741098112885322	17.07796089146956
SHEF-10C609A	M	93688	87	701	600	153	18	748.22816155751	855.920114122682	218.2596291012839	25.67760342368046	1099.8573466476464	640.4235334301084	163.30800102467765	19.212706002903253	822.9442404576893
SHEF-10C609A	ORF6	93688	89	935	63	23	9	997.9933395952522	67.37967914438502	24.59893048128342	9.62566844919786	101.6042780748663	67.24447101016138	24.54956878148749	9.606353001451627	101.4003927931005
SHEF-10C609A	ORF7a	93688	91	60	0	1	0	64.04235334301084	0	16.666666666666668	0	16.666666666666668	0	1.0673725557168474	0	1.0673725557168474
SHEF-10C609A	ORF8	93688		0	0	0	0	0	0	0	0	0	0	0	0	0
SHEF-10C609A	N	93688	93	1448	200	58	7	1545.555460677995	138.12154696132598	40.05524861878453	4.834254143646409	183.0110497237569	213.47451114336948	61.90760823157715	7.471607890017932	282.85372726496456
SHEF-10C609A	N*	93688	95	892	0	0	2	952.0963196994278	0	0	2.242152466367713	2.242152466367713	0	0	2.134745111433695	2.134745111433695
SHEF-10C609A	ORF10	93688		0	0	0	0	0	0	0	0	0	0	0	0	0
SHEF-10C60A9	ORF1a	138805	1|2|3|4	3568	855	209	15	2570.512589604121	9887.738459111444	2419.1877415418	174.4186046511628	12481.344805304407	615.9720471164585	150.5709448506898	10.806527142394007	777.3495191095423
SHEF-10C60A9	S	138805	71	252	19	6	2	181.5496559922193	75.39682539682539	23.80952380952381	7.936507936507937	107.14285714285714	13.688267713699075	4.322610856957603	1.4408702856525342	19.451748856309212
SHEF-10C60A9	ORF3a	138805	84	648	1	2	4	466.84197255142107	1.5432098765432098	3.0864197530864197	6.172839506172839	10.802469135802468	0.7204351428262671	1.4408702856525342	2.8817405713050683	5.043045999783869
SHEF-10C60A9	E	138805	86|87	1902	8	1	32	1370.26764165556	9.445100354191263	1.1806375442739079	36.84932043398222	47.47505833244739	5.763481142610137	0.7204351428262671	23.053924570440547	29.53784085587695
SHEF-10C60A9	M	138805	87	847	800	165	30	610.2085659738482	944.5100354191263	194.80519480519482	35.41912632821724	1174.7343565525384	576.3481142610136	118.87179856633406	21.613054284788014	716.8329671121357
SHEF-10C60A9	ORF6	138805	89	1472	31	7	3	1060.4805302402651	21.059782608695652	4.755434782608695	2.0380434782608696	27.85326086956522	22.33348942761428	5.043045999783869	2.1613054284788014	29.537840855876947
SHEF-10C60A9	ORF7a	138805	90|91	1186	2	2	3	854.4360793919527	14.233423342334234	14.233423342334234	2.7002700270027002	31.16711671167117	1.4408702856525342	1.4408702856525342	2.1613054284788014	5.043045999783869
SHEF-10C60A9	ORF8	138805	92|93	2552	0	0	7	1838.5504844926336	0	0	12.583155516505586	12.583155516505586	0	0	5.04304599978387	5.04304599978387
SHEF-10C60A9	N	138805	93	2056	257	63	13	1481.214653650805	125.0	30.6420233463035	6.3229571984435795	161.96498054474708	185.15183170635063	45.387413998054825	9.365656856741472	239.90490256114694
SHEF-10C60A9	N*	138805	95	1216	0	0	4	876.0491336767408	0	0	3.2894736842105265	3.2894736842105265	0	0	2.8817405713050683	2.8817405713050683
SHEF-10C60A9	ORF10	138805	97|98	1681	0	0	6	1211.051475090955	0	0	11.908419923871396	11.908419923871396	0	0	4.322610856957603	4.322610856957603
SHEF-10C60B8	ORF1a	102406	1|3	1814	1030	266	19	1771.380583168955	19770.365843010564	5096.721383043745	365.3846153846154	25232.471841438928	1005.800441380388	259.7504052496924	18.55360037497803	1284.1044470050583
SHEF-10C60B8	S	102406	71	202	5	1	1	197.25406714450327	24.75247524752475	4.9504950495049505	4.9504950495049505	34.65346534653465	4.882526414467902	0.9765052828935805	0.9765052828935805	6.835536980255062
SHEF-10C60B8	ORF3a	102406	84	836	0	0	2	816.3584164990333	0	0	2.3923444976076556	2.3923444976076556	0	0	1.953010565787161	1.953010565787161
SHEF-10C60B8	E	102406	86|87	1133	0	0	20	1106.3804855184267	0	0	30.555770321117468	30.555770321117468	0	0	19.53010565787161	19.53010565787161
SHEF-10C60B8	M	102406	87	669	178	45	3	653.2820342558053	266.0687593423019	67.26457399103138	4.484304932735426	337.81763826606874	173.81794035505732	43.94273773021112	2.9295158486807416	220.6901939339492
SHEF-10C60B8	ORF6	102406	89	289	21	5	7	282.21002675624476	72.6643598615917	17.301038062283737	24.221453287197235	114.18685121107268	20.50661094076519	4.882526414467902	6.835536980255063	32.22467433548815
SHEF-10C60B8	ORF7a	102406	90	877	2	0	2	856.39513309767	2.280501710376283	0	2.280501710376283	4.561003420752566	1.953010565787161	0	1.953010565787161	3.906021131574322
SHEF-10C60B8	ORF8	102406		0	0	0	0	0	0	0	0	0	0	0	0	0
SHEF-10C60B8	N	102406	93	2711	82	31	6	2647.3058219244967	30.247141276281816	11.434894872740687	2.213205459240133	43.89524160826264	80.0734331972736	30.271663769700996	5.859031697361483	116.20412866433608
SHEF-10C60B8	N*	102406		0	0	0	0	0	0	0	0	0	0	0	0	0
SHEF-10C60B8	ORF10	102406	98	346	0	0	1	337.87082788117885	0	0	2.8901734104046244	2.8901734104046244	0	0	0.9765052828935805	0.9765052828935805
SHEF-10C60C7	ORF1a	94624	1	41	1090	199	16	43.329387893134935	26585.365853658535	4853.658536585365	390.2439024390244	31829.268292682926	1151.9276293540752	210.306053432533	16.909029421711196	1379.1427122083194
SHEF-10C60C7	S	94624	71	74	22	4	0	78.20426107541428	297.2972972972973	54.054054054054056	0	351.35135135135135	23.249915454852893	4.227257355427799	0	27.477172810280692
SHEF-10C60C7	ORF3a	94624	84	1637	0	0	3	1730.0050727088267	0	0	1.832620647525962	1.832620647525962	0	0	3.170443016570849	3.170443016570849
SHEF-10C60C7	E	94624	87	760	39	2	17	803.1788975312817	51.31578947368421	2.6315789473684212	22.36842105263158	76.3157894736842	41.21575921542104	2.1136286777138995	17.965843760568145	61.295231653703084
SHEF-10C60C7	M	94624	87	760	639	132	11	803.1788975312817	840.7894736842105	173.68421052631578	14.473684210526315	1028.9473684210525	675.3043625295908	139.49949272911735	11.624957727426446	826.4288129861346
SHEF-10C60C7	ORF6	94624	89	843	166	40	6	890.8944876564085	196.91577698695136	47.44958481613286	7.117437722419929	251.48279952550416	175.43118025025365	42.27257355427798	6.340886033141698	224.04463983767332
SHEF-10C60C7	ORF7a	94624	90	1748	0	0	2	1847.311464321948	0	0	1.1441647597254005	1.1441647597254005	0	0	2.1136286777138995	2.1136286777138995
SHEF-10C60C7	ORF8	94624	92	803	0	0	3	848.6219141021305	0	0	3.7359900373599	3.7359900373599	0	0	3.170443016570849	3.170443016570849
SHEF-10C60C7	N	94624	93	3820	2895	649	62	4037.030774433548	757.8534031413612	169.89528795811518	16.230366492146597	943.979057591623	3059.477510990869	685.8725059181603	65.52248900913088	3810.87250591816
SHEF-10C60C7	N*	94624	95	1868	29	4	1	1974.129184984782	15.524625267665952	2.141327623126338	0.5353319057815845	18.201284796573876	30.64761582685154	4.227257355427799	1.0568143388569498	35.93168752113629
SHEF-10C60C7	ORF10	94624	97|98	1313	0	0	7	1387.5972269191748	0	0	10.823797033495044	10.823797033495044	0	0	7.397700371998647	7.397700371998647
SHEF-10C60E5	ORF1a	136372	1	58	1409	278	20	42.530724782213355	24293.103448275862	4793.103448275861	344.8275862068965	29431.03448275862	1033.203296864459	203.8541636112985	14.665767166280467	1251.7232276420377
SHEF-10C60E5	S	136372	71	549	46	12	4	402.57530871439883	83.7887067395264	21.85792349726776	7.285974499089253	112.93260473588342	33.73126448244508	8.799460299768281	2.9331534332560936	45.46387821546945
SHEF-10C60E5	ORF3a	136372	84|85	777	6	1	2	569.7650544099962	41.853974213308305	1.5313935681470137	9.595909697179271	52.981277478634595	4.399730149884141	0.7332883583140234	1.4665767166280468	6.599595224826211
SHEF-10C60E5	E	136372	87	1311	10	0	19	961.3410377496847	7.627765064836003	0	14.492753623188406	22.12051868802441	7.332883583140234	0	13.932478807966444	21.265362391106677
SHEF-10C60E5	M	136372	87	1311	328	63	7	961.3410377496847	250.1906941266209	48.05491990846682	5.339435545385203	303.5850495804729	240.51858152699967	46.19716657378347	5.133018508198163	291.8487666089813
SHEF-10C60E5	ORF6	136372	89	1748	62	15	6	1281.788050332913	35.46910755148741	8.581235697940503	3.4324942791762014	47.482837528604115	45.46387821546945	10.99932537471035	4.399730149884141	60.862933740063944
SHEF-10C60E5	ORF7a	136372	90	1230	0	0	3	901.9446807262487	0	0	2.4390243902439024	2.4390243902439024	0	0	2.1998650749420703	2.1998650749420703
SHEF-10C60E5	ORF8	136372	92	637	0	0	1	467.1046842460329	0	0	1.5698587127158556	1.5698587127158556	0	0	0.7332883583140234	0.7332883583140234
SHEF-10C60E5	N	136372	93	2477	342	96	11	1816.355263543836	138.07024626564393	38.75656035526847	4.440855874041179	181.26766249495358	250.784618543396	70.39568239814625	8.066171941454257	329.2464728829965
SHEF-10C60E5	N*	136372		0	0	0	0	0	0	0	0	0	0	0	0	0
SHEF-10C60E5	ORF10	136372	97|98	1956	0	0	6	1434.3120288622297	0	0	6.87669376693767	6.87669376693767	0	0	4.399730149884141	4.399730149884141
SHEF-10C6100	ORF1a	146382	1|2	1462	1911	384	25	998.7566777336012	33492.65155771992	6736.8421052631575	438.59649122807014	40668.090154211146	1305.488379718818	262.32733532811415	17.0786025604241	1584.894317607356
SHEF-10C6100	S	146382	71	167	15	3	0	114.08506510363297	89.82035928143712	17.964071856287426	0	107.78443113772454	10.247161536254458	2.0494323072508918	0	12.296593843505349
SHEF-10C6100	ORF3a	146382	84	1093	0	0	2	746.6765039417415	0	0	1.8298261665141813	1.8298261665141813	0	0	1.3662882048339278	1.3662882048339278
SHEF-10C6100	E	146382	86|87	1577	3	1	15	1077.318249511552	3.6968145392482366	1.0683760683760684	16.517327359761055	21.28251796738536	2.0494323072508918	0.6831441024169639	10.247161536254458	12.979737945922313
SHEF-10C6100	M	146382	87	936	397	82	9	639.4228798622781	424.14529914529913	87.6068376068376	9.615384615384615	521.3675213675214	271.20820865953465	56.01781639819104	6.148296921752675	333.37432197947834
SHEF-10C6100	ORF6	146382	89	744	0	0	2	508.2592121982211	0	0	2.6881720430107525	2.6881720430107525	0	0	1.3662882048339278	1.3662882048339278
SHEF-10C6100	ORF7a	146382	90	1547	0	0	1	1056.8239264390431	0	0	0.6464124111182935	0.6464124111182935	0	0	0.6831441024169639	0.6831441024169639
SHEF-10C6100	ORF8	146382	92	355	0	0	1	242.5161563580222	0	0	2.8169014084507045	2.8169014084507045	0	0	0.6831441024169639	0.6831441024169639
SHEF-10C6100	N	146382	93	4344	500	126	18	2967.577980899291	115.1012891344383	29.005524861878452	4.143646408839778	148.25046040515653	341.5720512084819	86.07615690453746	12.29659384350535	439.94480195652477
SHEF-10C6100	N*	146382	95	630	5	2	1	430.38078452268724	7.936507936507937	3.1746031746031744	1.5873015873015872	12.698412698412698	3.4157205120848193	1.3662882048339278	0.6831441024169639	5.465152819335711
SHEF-10C6100	ORF10	146382	97|98	3019	0	0	4	2062.412045196814	0	0	5.863365521313208	5.863365521313208	0	0	2.7325764096678555	2.7325764096678555
SHEF-10C611F	ORF1a	153000	1|2	2202	1297	323	24	1439.2156862745096	14727.745764169606	3670.4545454545455	272.72727272727275	18670.92758235142	847.7124183006536	211.11111111111111	15.686274509803921	1074.5098039215686
SHEF-10C611F	S	153000	71	857	21	4	3	560.1307189542483	24.504084014002334	4.667444574095683	3.500583430571762	32.67211201866978	13.72549019607843	2.6143790849673203	1.9607843137254901	18.30065359477124
SHEF-10C611F	ORF3a	153000	84	792	0	2	4	517.6470588235294	0	2.525252525252525	5.05050505050505	7.575757575757575	0	1.3071895424836601	2.6143790849673203	3.9215686274509807
SHEF-10C611F	E	153000	86|87	2635	4	1	25	1722.2222222222222	2.7681660899653977	0.6920415224913494	17.745921898171034	21.206129510627783	2.6143790849673203	0.6535947712418301	16.33986928104575	19.6078431372549
SHEF-10C611F	M	153000	87	1445	174	47	12	944.4444444444445	120.41522491349481	32.52595155709342	8.304498269896193	161.24567474048442	113.72549019607843	30.718954248366014	7.8431372549019605	152.2875816993464
SHEF-10C611F	ORF6	153000	89	2345	28	7	5	1532.6797385620914	11.940298507462686	2.9850746268656714	2.1321961620469083	17.057569296375267	18.30065359477124	4.57516339869281	3.2679738562091503	26.1437908496732
SHEF-10C611F	ORF7a	153000	90|91	1442	2	0	3	942.4836601307189	6.688963210702341	0	2.6246719160104988	9.313635126712839	1.3071895424836601	0	1.9607843137254901	3.2679738562091503
SHEF-10C611F	ORF8	153000		0	0	0	0	0	0	0	0	0	0	0	0	0
SHEF-10C611F	N	153000	93	2237	302	96	18	1462.0915032679738	135.0022351363433	42.91461779168529	8.046490835940991	185.9633437639696	197.3856209150327	62.745098039215684	11.76470588235294	271.8954248366013
SHEF-10C611F	N*	153000	95	1342	0	0	1	877.124183006536	0	0	0.7451564828614009	0.7451564828614009	0	0	0.6535947712418301	0.6535947712418301
SHEF-10C611F	ORF10	153000	97|98	2113	0	0	3	1381.045751633987	0	0	3.853504685913121	3.853504685913121	0	0	1.9607843137254903	1.9607843137254903
SHEF-10C612E	ORF1a	94568	1|2	942	830	172	8	996.1086202520938	19739.206349206346	4095.238095238095	190.47619047619045	24024.920634920632	877.6753235766856	181.87970560866256	8.459521191100585	1068.0145503764488
SHEF-10C612E	S	94568	71	322	5	2	3	340.4957279417985	15.527950310559007	6.211180124223603	9.316770186335404	31.055900621118013	5.287200744437865	2.114880297775146	3.172320446662719	10.57440148887573
SHEF-10C612E	ORF3a	94568	84	482	0	0	3	509.6861517638102	0	0	6.224066390041494	6.224066390041494	0	0	3.172320446662719	3.172320446662719
SHEF-10C612E	E	94568	86|87	1419	5	0	14	1500.507571271466	6.87757909215956	0	19.326792344817168	26.20437143697673	5.287200744437865	0	14.804162084426022	20.091362828863886
SHEF-10C612E	M	94568	87	727	172	49	8	768.7589882412656	236.58872077028886	67.4002751031637	11.004126547455297	314.99312242090787	181.87970560866256	51.814567295491074	8.459521191100585	242.15379409525423
SHEF-10C612E	ORF6	94568	89	1270	23	6	1	1342.9489890872178	18.11023622047244	4.724409448818897	0.7874015748031495	23.622047244094485	24.32112342441418	6.344640893325438	1.057440148887573	31.723204466627188
SHEF-10C612E	ORF7a	94568	90	711	0	0	4	751.8399458590644	0	0	5.625879043600563	5.625879043600563	0	0	4.229760595550292	4.229760595550292
SHEF-10C612E	ORF8	94568	92	429	0	0	3	453.64182387276884	0	0	6.993006993006993	6.993006993006993	0	0	3.172320446662719	3.172320446662719
SHEF-10C612E	N	94568	93	1304	265	54	9	1378.9019541493951	203.2208588957055	41.41104294478527	6.901840490797546	251.53374233128832	280.22163945520686	57.10176803992894	9.516961339988157	346.84036883512397
SHEF-10C612E	N*	94568	95	906	0	0	5	958.0407748921411	0	0	5.518763796909492	5.518763796909492	0	0	5.287200744437865	5.287200744437865
SHEF-10C612E	ORF10	94568	98	243	0	0	4	256.95795617968025	0	0	16.46090534979424	16.46090534979424	0	0	4.229760595550292	4.229760595550292
SHEF-10C614C	ORF1a	158552	1|3	2298	1185	247	19	1449.3667692618194	17925.138481590093	3742.424242424242	287.8787878787879	21955.441511893125	747.3888692668652	155.7848529189162	11.983450224532014	915.1571724103134
SHEF-10C614C	S	158552	71	467	9	3	1	294.54059236086584	19.271948608137045	6.423982869379015	2.141327623126338	27.837259100642395	5.676371158988849	1.8921237196629497	0.6307079065543165	8.199202785206115
SHEF-10C614C	ORF3a	158552	84	745	1	0	5	469.8773903829658	1.342281879194631	0	6.7114093959731544	8.053691275167786	0.6307079065543165	0	3.1535395327715827	3.7842474393258994
SHEF-10C614C	E	158552	86|87	2239	7	1	19	1412.1550027751148	7.5512405609492985	1.0787486515641855	20.179670850106557	28.80966006262004	4.414955345880216	0.6307079065543165	11.983450224532016	17.029113476966547
SHEF-10C614C	M	158552	87	927	385	103	14	584.6662293758515	415.3182308522114	111.1111111111111	15.102481121898597	541.531823085221	242.82254402341187	64.9629143750946	8.829910691760432	316.6153690902669
SHEF-10C614C	ORF6	158552	89	1820	35	15	3	1147.8883899288562	19.23076923076923	8.241758241758241	1.6483516483516483	29.12087912087912	22.07477672940108	9.460618598314749	1.8921237196629497	33.42751904737878
SHEF-10C614C	ORF7a	158552	90	885	0	1	1	558.1764973005702	0	1.1299435028248588	1.1299435028248588	2.2598870056497176	0	0.6307079065543165	0.6307079065543165	1.261415813108633
SHEF-10C614C	ORF8	158552	92	625	0	0	3	394.19244159644785	0	0	4.8	4.8	0	0	1.8921237196629497	1.8921237196629497
SHEF-10C614C	N	158552	93	2464	236	74	8	1554.064281749836	95.77922077922078	30.032467532467532	3.2467532467532467	129.05844155844156	148.8470659468187	46.67238508501942	5.045663252434532	200.56511428427265
SHEF-10C614C	N*	158552	95	1371	0	0	1	864.7005398859679	0	0	0.7293946024799417	0.7293946024799417	0	0	0.6307079065543165	0.6307079065543165
SHEF-10C614C	ORF10	158552	98	463	0	0	2	292.01776073464856	0	0	4.319654427645788	4.319654427645788	0	0	1.261415813108633	1.261415813108633
SHEF-10C6179	ORF1a	75367	1	22	818	175	10	29.190494513513872	37181.818181818184	7954.545454545455	454.54545454545456	45590.909090909096	1085.3556596388341	232.1971154484058	13.268406597051762	1330.8211816842918
SHEF-10C6179	S	75367	71	308	32	8	2	408.6669231891942	103.8961038961039	25.974025974025974	6.4935064935064934	136.36363636363635	42.458901110565634	10.614725277641408	2.653681319410352	55.7273077076174
SHEF-10C6179	ORF3a	75367	84|85	702	11	3	1	931.4421431130336	234.04255319148936	44.07990904661361	1.5267175572519083	279.6491797953549	14.595247256756936	3.980521979115528	1.326840659705176	19.90260989557764
SHEF-10C6179	E	75367	86|87	1234	4	6	3	1637.321374076187	6.546644844517185	9.756917717711406	4.878458858855703	21.182021421084293	5.307362638820704	7.961043958231056	3.980521979115528	17.24892857616729
SHEF-10C6179	M	75367	87	611	154	47	3	810.6996430798625	252.04582651391163	76.92307692307692	4.909983633387889	333.87888707037644	204.3334615945971	62.361511006143274	3.980521979115528	270.67549457985587
SHEF-10C6179	ORF6	75367	89	525	42	7	6	696.5913463452174	80.0	13.333333333333332	11.428571428571429	104.76190476190476	55.7273077076174	9.287884617936232	7.961043958231056	72.97623628378469
SHEF-10C6179	ORF7a	75367		0	0	0	0	0	0	0	0	0	0	0	0	0
SHEF-10C6179	ORF8	75367		0	0	0	0	0	0	0	0	0	0	0	0	0
SHEF-10C6179	N	75367	93	1589	194	38	9	2108.349808271525	122.08936438011328	23.91441157960982	5.663939584644431	151.66771554436752	257.40708798280417	50.41994506879669	11.941565937346585	319.7685989889475
SHEF-10C6179	N*	75367	95	933	0	0	1	1237.9423355049294	0	0	1.0718113612004287	1.0718113612004287	0	0	1.326840659705176	1.326840659705176
SHEF-10C6179	ORF10	75367	97	483	0	0	2	640.8640386376001	0	0	4.140786749482402	4.140786749482402	0	0	2.653681319410352	2.653681319410352
SHEF-10C61A6	ORF1a	34555	1	22	417	106	11	63.66661843437997	18954.545454545456	4818.181818181818	500.00000000000006	24272.727272727272	1206.7718130516566	306.7573433656489	31.833309217189985	1545.3624656344955
SHEF-10C61A6	S	34555	71	110	5	1	1	318.33309217189986	45.45454545454545	9.090909090909092	9.090909090909092	63.63636363636364	14.46968600781363	2.893937201562726	2.893937201562726	20.25756041093908
SHEF-10C61A6	ORF3a	34555	84	259	1	0	0	749.529735204746	3.861003861003861	0	0	3.861003861003861	2.893937201562726	0	0	2.893937201562726
SHEF-10C61A6	E	34555	87	379	7	0	9	1096.8021993922732	18.46965699208443	0	23.7467018469657	42.21635883905013	20.25756041093908	0	26.04543481406453	46.30299522500361
SHEF-10C61A6	M	34555	87	379	56	21	2	1096.8021993922732	147.75725593667545	55.4089709762533	5.277044854881266	208.44327176781002	162.06048328751265	60.77268123281724	5.787874403125452	228.62103892345533
SHEF-10C61A6	ORF6	34555	89	62	32	5	1	179.424106496889	516.1290322580645	80.64516129032258	16.129032258064516	612.9032258064516	92.60599045000723	14.46968600781363	2.893937201562726	109.96961365938358
SHEF-10C61A6	ORF7a	34555		0	0	0	0	0	0	0	0	0	0	0	0	0
SHEF-10C61A6	ORF8	34555		0	0	0	0	0	0	0	0	0	0	0	0	0
SHEF-10C61A6	N	34555	93	924	170	38	6	2673.9979742439587	183.98268398268397	41.125541125541126	6.4935064935064934	231.6017316017316	491.9693242656634	109.96961365938358	17.363623209376357	619.3025611344233
SHEF-10C61A6	N*	34555	95	444	5	1	0	1284.9081174938503	11.26126126126126	2.2522522522522523	0	13.513513513513512	14.46968600781363	2.893937201562726	0	17.363623209376357
SHEF-10C61A6	ORF10	34555	98	143	0	0	1	413.8330198234698	0	0	6.993006993006993	6.993006993006993	0	0	2.893937201562726	2.893937201562726
SHEF-10C61D3	ORF1a	40423	1|3	737	394	101	6	1823.2194542710836	32751.379310344826	8416.666666666666	500.0	41668.04597701149	974.692625485491	249.85775424881876	14.843034905870422	1239.3934146401803
SHEF-10C61D3	S	40423	71	82	10	4	0	202.85481038022908	121.95121951219512	48.78048780487805	0	170.7317073170732	24.738391509784034	9.895356603913614	0	34.63374811369765
SHEF-10C61D3	ORF3a	40423	84	452	0	0	2	1118.1752962422383	0	0	4.424778761061947	4.424778761061947	0	0	4.947678301956807	4.947678301956807
SHEF-10C61D3	E	40423	86|87	424	8	0	7	1048.9078000148431	23.809523809523807	0	29.22077922077922	53.03030303030303	19.790713207827228	0	17.316874056848825	37.107587264676056
SHEF-10C61D3	M	40423		0	0	0	0	0	0	0	0	0	0	0	0	0
SHEF-10C61D3	ORF6	40423	89	92	21	7	0	227.59320189001312	228.2608695652174	76.08695652173913	0	304.3478260869565	51.950622170546474	17.316874056848825	0	69.2674962273953
SHEF-10C61D3	ORF7a	40423	90	528	0	0	1	1306.187071716597	0	0	1.8939393939393938	1.8939393939393938	0	0	2.4738391509784035	2.4738391509784035
SHEF-10C61D3	ORF8	40423		0	0	0	0	0	0	0	0	0	0	0	0	0
SHEF-10C61D3	N	40423	93	1335	0	0	1	3302.5752665561686	0	0	0.7490636704119851	0.7490636704119851	0	0	2.4738391509784035	2.4738391509784035
SHEF-10C61D3	N*	40423		0	0	0	0	0	0	0	0	0	0	0	0	0
SHEF-10C61D3	ORF10	40423	98	198	0	0	1	489.8201518937239	0	0	5.05050505050505	5.05050505050505	0	0	2.4738391509784035	2.4738391509784035
SHEF-10C620D	ORF1a	71897	1|3	1210	719	122	11	1682.9631278078364	35900.84033613445	6100.0	550.0	42550.84033613445	1000.0417263585406	169.68719139880662	15.299664798253056	1185.0285825556005
SHEF-10C620D	S	71897	71	282	9	3	2	392.2277702824874	31.91489361702128	10.638297872340427	7.092198581560284	49.64539007092199	12.517907562207046	4.172635854069015	2.78175723604601	19.47230065232207
SHEF-10C620D	ORF3a	71897	84	377	0	0	1	524.3612389946729	0	0	2.6525198938992043	2.6525198938992043	0	0	1.390878618023005	1.390878618023005
SHEF-10C620D	E	71897	87	483	2	0	10	671.7943725051115	4.140786749482402	0	20.70393374741201	24.84472049689441	2.78175723604601	0	13.90878618023005	16.69054341627606
SHEF-10C620D	M	71897	87	483	288	63	7	671.7943725051115	596.2732919254659	130.43478260869566	14.492753623188406	741.2008281573499	400.5730419906255	87.62535293544933	9.736150326161036	497.9345452522358
SHEF-10C620D	ORF6	71897	89	1299	64	10	6	1806.7513248118837	49.26866820631255	7.698229407236336	4.618937644341802	61.58583525789068	89.01623155347232	13.90878618023005	8.34527170813803	111.2702894418404
SHEF-10C620D	ORF7a	71897	90|91	444	0	0	2	617.5501064022143	0	0	12.641289183725764	12.641289183725764	0	0	2.78175723604601	2.78175723604601
SHEF-10C620D	ORF8	71897		0	0	0	0	0	0	0	0	0	0	0	0	0
SHEF-10C620D	N	71897	93	1370	600	134	14	1905.503706691517	437.956204379562	97.81021897810218	10.21897810218978	545.985401459854	834.5271708138031	186.37773481508268	19.472300652322073	1040.377206281208
SHEF-10C620D	N*	71897	95	1143	0	0	5	1589.774260400295	0	0	4.374453193350831	4.374453193350831	0	0	6.954393090115025	6.954393090115025
SHEF-10C620D	ORF10	71897	97|98	953	0	0	2	1325.507322975924	0	0	4.655548064992037	4.655548064992037	0	0	2.78175723604601	2.78175723604601
SHEF-10C621C	ORF1a	26119	1	16	219	41	2	61.25808798192887	13687.5	2562.5	125.0	16375.0	838.4700792526514	156.97385045369273	7.657260997741108	1003.1011907040853
SHEF-10C621C	S	26119	71	95	32	4	3	363.71989739270265	336.8421052631579	42.10526315789474	31.57894736842105	410.5263157894737	122.51617596385773	15.314521995482217	11.485891496611663	149.3165894559516
SHEF-10C621C	ORF3a	26119	84|85	382	1	0	3	1462.5368505685517	4.975124378109452	0	15.475110634671942	20.450235012781395	3.828630498870554	0	11.485891496611663	15.314521995482217
SHEF-10C621C	E	26119	87	254	6	0	8	972.4721467131208	23.62204724409449	0	31.496062992125985	55.118110236220474	22.971782993223325	0	30.629043990964433	53.60082698418776
SHEF-10C621C	M	26119	87	254	181	55	4	972.4721467131208	712.5984251968504	216.53543307086613	15.748031496062993	944.8818897637796	692.9821202955703	210.5746774378805	15.314521995482217	918.871319728933
SHEF-10C621C	ORF6	26119	89	145	17	7	3	555.1514223362303	117.24137931034484	48.27586206896552	20.689655172413794	186.20689655172413	65.08671848079942	26.80041349209388	11.485891496611663	103.37302346950496
SHEF-10C621C	ORF7a	26119	90	291	0	0	1	1114.1314751713312	0	0	3.436426116838488	3.436426116838488	0	0	3.828630498870554	3.828630498870554
SHEF-10C621C	ORF8	26119	92	190	2	0	0	727.4397947854053	10.526315789473685	0	0	10.526315789473685	7.657260997741108	0	0	7.657260997741108
SHEF-10C621C	N	26119	93	528	164	39	7	2021.5169034036526	310.60606060606057	73.86363636363636	13.257575757575758	397.7272727272727	627.8954018147709	149.31658945595163	26.80041349209388	804.0124047628165
SHEF-10C621C	N*	26119	95	526	3	1	0	2013.8596424059115	5.703422053231939	1.9011406844106462	0	7.604562737642585	11.485891496611663	3.828630498870554	0	15.314521995482217
SHEF-10C621C	ORF10	26119		0	0	0	0	0	0	0	0	0	0	0	0	0
SHEF-10C623A	ORF1a	40412	1	35	317	68	2	86.60793823616748	9057.142857142857	1942.8571428571427	57.14285714285714	11057.142857142857	784.4204691675741	168.26685143026825	4.9490250420667135	957.6363456399091
SHEF-10C623A	S	40412	71	122	18	7	0	301.8905275660695	147.54098360655738	57.37704918032787	0	204.91803278688525	44.541225378600416	17.321587647233496	0	61.862813025833916
SHEF-10C623A	ORF3a	40412	84	192	0	0	1	475.10640403840443	0	0	5.208333333333333	5.208333333333333	0	0	2.4745125210333567	2.4745125210333567
SHEF-10C623A	E	40412	87	227	5	0	4	561.7143422745719	22.026431718061673	0	17.621145374449338	39.647577092511014	12.372562605166783	0	9.898050084133427	22.270612689300208
SHEF-10C623A	M	40412	87	227	421	98	10	561.7143422745719	1854.625550660793	431.7180616740088	44.052863436123346	2330.3964757709255	1041.769771355043	242.50222706126894	24.745125210333565	1309.0171236266456
SHEF-10C623A	ORF6	40412	89	394	102	26	3	974.9579332871425	258.88324873096445	65.98984771573603	7.614213197969542	332.48730964467006	252.40027714540236	64.33732554686728	7.423537563100069	324.16114025536973
SHEF-10C623A	ORF7a	40412	90	274	0	0	1	678.0164307631397	0	0	3.64963503649635	3.64963503649635	0	0	2.4745125210333567	2.4745125210333567
SHEF-10C623A	ORF8	40412	92	140	0	0	1	346.43175294466994	0	0	7.142857142857142	7.142857142857142	0	0	2.4745125210333567	2.4745125210333567
SHEF-10C623A	N	40412	93	935	627	137	14	2313.6692071661882	670.5882352941176	146.52406417112297	14.973262032085561	832.0855614973261	1551.5193506879145	339.00821538156987	34.64317529446699	1925.1707413639515
SHEF-10C623A	N*	40412	95	737	0	0	1	1823.7157280015838	0	0	1.3568521031207599	1.3568521031207599	0	0	2.4745125210333567	2.4745125210333567
SHEF-10C623A	ORF10	40412	98	195	0	0	2	482.5299416015045	0	0	10.256410256410255	10.256410256410255	0	0	4.9490250420667135	4.9490250420667135
SHEF-10C6258	ORF1a	76094	1|2	812	497	100	5	1067.1012169159198	24801.262626262625	5000.0	250.0	30051.262626262625	653.1395379399165	131.41640602412807	6.570820301206403	791.1267642652509
SHEF-10C6258	S	76094	71	101	3	0	2	132.73057008436933	29.7029702970297	0	19.801980198019802	49.5049504950495	3.9424921807238418	0	2.628328120482561	6.570820301206403
SHEF-10C6258	ORF3a	76094	84	482	0	0	4	633.4270770362973	0	0	8.298755186721992	8.298755186721992	0	0	5.256656240965122	5.256656240965122
SHEF-10C6258	E	76094	86|87	1203	0	0	6	1580.9393644702604	0	0	11.063204642549575	11.063204642549575	0	0	7.8849843614476836	7.8849843614476836
SHEF-10C6258	M	76094	87	521	196	45	9	684.6794753857072	376.19961612284067	86.37236084452975	17.274472168905948	479.84644913627636	257.576155807291	59.13738271085763	11.827476542171526	328.5410150603202
SHEF-10C6258	ORF6	76094	89	588	3	1	6	772.728467421873	5.1020408163265305	1.7006802721088436	10.204081632653061	17.006802721088434	3.9424921807238418	1.3141640602412805	7.8849843614476836	13.141640602412807
SHEF-10C6258	ORF7a	76094		0	0	0	0	0	0	0	0	0	0	0	0	0
SHEF-10C6258	ORF8	76094	92	240	0	0	1	315.39937445790736	0	0	4.166666666666667	4.166666666666667	0	0	1.3141640602412805	1.3141640602412805
SHEF-10C6258	N	76094	93	1352	44	8	2	1776.7498094462114	32.54437869822485	5.9171597633136095	1.4792899408284024	39.940828402366854	57.82321865061635	10.513312481930244	2.628328120482561	70.96485925302916
SHEF-10C6258	N*	76094		0	0	0	0	0	0	0	0	0	0	0	0	0
SHEF-10C6258	ORF10	76094		0	0	0	0	0	0	0	0	0	0	0	0	0
SHEF-10C6267	ORF1a	23377	1	17	149	27	0	72.7210506052958	8764.70588235294	1588.2352941176468	0	10352.941176470587	637.378620011122	115.49813919664628	0	752.8767592077684
SHEF-10C6267	S	23377	71	89	14	5	8	380.7160884630192	157.30337078651687	56.17977528089888	89.88764044943821	303.37078651685397	59.88792402789066	21.388544295675235	34.22167087308038	115.49813919664626
SHEF-10C6267	ORF3a	23377		0	0	0	0	0	0	0	0	0	0	0	0	0
SHEF-10C6267	E	23377	86|87	414	2	2	17	1770.9714676819094	7.751937984496124	7.751937984496124	68.4257602862254	83.92963625521764	8.555417718270094	8.555417718270094	72.7210506052958	89.83188604183599
SHEF-10C6267	M	23377	87	258	20	5	3	1103.6488856568421	77.51937984496124	19.37984496124031	11.627906976744185	108.52713178294573	85.55417718270094	21.388544295675235	12.83312657740514	119.77584805578131
SHEF-10C6267	ORF6	23377	89	270	4	2	1	1154.9813919664628	14.814814814814813	7.4074074074074066	3.7037037037037033	25.925925925925924	17.11083543654019	8.555417718270094	4.277708859135047	29.94396201394533
SHEF-10C6267	ORF7a	23377	90	452	0	1	0	1933.5244043290413	0	2.2123893805309733	0	2.2123893805309733	0	4.277708859135047	0	4.277708859135047
SHEF-10C6267	ORF8	23377		0	0	0	0	0	0	0	0	0	0	0	0	0
SHEF-10C6267	N	23377	93	314	38	15	5	1343.2005817684048	121.01910828025477	47.77070063694268	15.92356687898089	184.71337579617833	162.5529366471318	64.16563288702571	21.388544295675235	248.10711382983274
SHEF-10C6267	N*	23377		0	0	0	0	0	0	0	0	0	0	0	0	0
SHEF-10C6267	ORF10	23377	98	121	0	0	2	517.6027719553407	0	0	16.528925619834713	16.528925619834713	0	0	8.555417718270094	8.555417718270094
SHEF-10C6285	ORF1a	89128	1	55	555	111	6	61.709002782515036	10090.90909090909	2018.1818181818182	109.0909090909091	12218.181818181818	622.6999371690154	124.53998743380308	6.731891212638004	753.9718158154565
SHEF-10C6285	S	89128	71	143	2	4	1	160.4434072345391	13.986013986013987	27.972027972027973	6.993006993006993	48.95104895104895	2.2439637375460015	4.487927475092003	1.1219818687730008	7.853873081411005
SHEF-10C6285	ORF3a	89128	84	470	0	0	4	527.3314783233103	0	0	8.51063829787234	8.51063829787234	0	0	4.487927475092003	4.487927475092003
SHEF-10C6285	E	89128	86|87	1199	4	1	19	1345.2562606588278	6.201550387596899	1.5503875968992247	29.712030895810596	37.46396888030672	4.487927475092003	1.1219818687730008	21.317655506687014	26.927564850552017
SHEF-10C6285	M	89128	87	645	353	96	12	723.6783053585855	547.2868217054263	148.8372093023256	18.6046511627907	714.7286821705426	396.05959967686925	107.71025940220807	13.463782425276008	517.2336415043533
SHEF-10C6285	ORF6	89128	89	738	7	0	2	828.0226191544745	9.48509485094851	0	2.710027100271003	12.195121951219512	7.853873081411005	0	2.2439637375460015	10.097836818957006
SHEF-10C6285	ORF7a	89128	90|91	1074	3	0	1	1205.0085270622026	51.72413793103448	0	0.984251968503937	52.70838989953842	3.365945606319002	0	1.1219818687730008	4.487927475092003
SHEF-10C6285	ORF8	89128	91|92	365	1	0	2	409.52338210214526	17.241379310344826	0	6.514657980456026	23.75603729080085	1.1219818687730008	0	2.2439637375460015	3.365945606319002
SHEF-10C6285	N	89128	93	1209	215	57	10	1356.4760793465578	177.83291976840363	47.14640198511166	8.271298593879239	233.25062034739452	241.22610178619516	63.95296652006104	11.219818687730006	316.39888699398625
SHEF-10C6285	N*	89128	95	766	0	0	1	859.4381114801186	0	0	1.3054830287206267	1.3054830287206267	0	0	1.1219818687730008	1.1219818687730008
SHEF-10C6285	ORF10	89128	97|98	951	0	0	4	1067.0047572031237	0	0	17.159870083002524	17.159870083002524	0	0	4.487927475092003	4.487927475092003
SHEF-10C6294	ORF1a	92723	1|3	1138	559	105	11	1227.3114545474155	12400.914913083257	2333.3333333333335	244.44444444444446	14978.692690861037	602.8709166010591	113.24051206281074	11.863291739913507	727.9747204037833
SHEF-10C6294	S	92723	71	395	12	5	4	426.00002156962137	30.379746835443036	12.658227848101266	10.126582278481012	53.164556962025316	12.94177280717837	5.3924053363243205	4.313924269059457	22.648102412562146
SHEF-10C6294	ORF3a	92723	84	381	0	0	1	410.90128662791324	0	0	2.6246719160104988	2.6246719160104988	0	0	1.0784810672648641	1.0784810672648641
SHEF-10C6294	E	92723	87	706	7	1	22	761.4076334889941	9.91501416430595	1.41643059490085	31.1614730878187	42.492917847025495	7.549367470854049	1.0784810672648641	23.726583479827013	32.354432017945925
SHEF-10C6294	M	92723	87	706	154	47	5	761.4076334889941	218.13031161473089	66.57223796033995	7.0821529745042495	291.7847025495751	166.0860843587891	50.688610161448615	5.3924053363243205	222.16709985656203
SHEF-10C6294	ORF6	92723	89	1851	26	3	1	1996.2684555072635	14.046461372231226	1.6207455429497568	0.5402485143165856	16.207455429497568	28.04050774888647	3.2354432017945927	1.0784810672648641	32.354432017945925
SHEF-10C6294	ORF7a	92723	91	211	0	1	0	227.55950519288635	0	4.739336492890995	0	4.739336492890995	0	1.0784810672648641	0	1.0784810672648641
SHEF-10C6294	ORF8	92723	92	425	0	0	1	458.35445358756726	0	0	2.3529411764705883	2.3529411764705883	0	0	1.0784810672648641	1.0784810672648641
SHEF-10C6294	N	92723	93	1270	180	40	6	1369.6709554263775	141.73228346456693	31.496062992125985	4.724409448818897	177.95275590551182	194.12659210767555	43.139242690594564	6.470886403589185	243.7367212018593
SHEF-10C6294	N*	92723		0	0	0	0	0	0	0	0	0	0	0	0	0
SHEF-10C6294	ORF10	92723	97|98	953	0	0	5	1027.7924571034155	0	0	14.657963974903867	14.657963974903867	0	0	5.3924053363243205	5.3924053363243205
SHEF-10C62C1	ORF1a	46657	1|2|3	703	260	83	4	1506.740681998414	37142.857142857145	11577.681772150923	571.4285714285714	49291.96748643664	557.2582892170522	177.89399232698202	8.57320444949311	743.7254859935273
SHEF-10C62C1	S	46657		0	0	0	0	0	0	0	0	0	0	0	0	0
SHEF-10C62C1	ORF3a	46657	84	171	0	0	3	366.50449021583046	0	0	17.543859649122805	17.543859649122805	0	0	6.429903337119832	6.429903337119832
SHEF-10C62C1	E	46657	87	210	0	0	5	450.0932335983882	0	0	23.80952380952381	23.80952380952381	0	0	10.716505561866388	10.716505561866388
SHEF-10C62C1	M	46657	87	210	3	0	0	450.0932335983882	14.285714285714286	0	0	14.285714285714286	6.429903337119832	0	0	6.429903337119832
SHEF-10C62C1	ORF6	46657		0	0	0	0	0	0	0	0	0	0	0	0	0
SHEF-10C62C1	ORF7a	46657		0	0	0	0	0	0	0	0	0	0	0	0	0
SHEF-10C62C1	ORF8	46657		0	0	0	0	0	0	0	0	0	0	0	0	0
SHEF-10C62C1	N	46657	93	745	20	8	1	1596.7593287180916	26.845637583892618	10.738255033557047	1.342281879194631	38.92617449664429	42.86602224746555	17.14640889898622	2.1433011123732775	62.155732258825054
SHEF-10C62C1	N*	46657		0	0	0	0	0	0	0	0	0	0	0	0	0
SHEF-10C62C1	ORF10	46657	98	153	0	0	1	327.9250701931114	0	0	6.5359477124183005	6.5359477124183005	0	0	2.1433011123732775	2.1433011123732775
SHEF-10C62D0	ORF1a	472191	1|2|3	14825	3196	843	68	3139.6193489498946	16899.748263867834	4460.31746031746	359.7883597883598	21719.854083973652	676.8447513823855	178.52945100605476	14.400952157072032	869.7751545455124
SHEF-10C62D0	S	472191	71	1799	231	84	17	380.9898960378321	128.4046692607004	46.692607003891055	9.449694274596999	184.54697053918844	48.92088159240646	17.789411488147802	3.600238039268008	70.31053111982227
SHEF-10C62D0	ORF3a	472191	84|85	7937	10	2	7	1680.8876069217752	2.4283695413514943	0.5063036946965118	1.8924033522573669	4.827076588305373	2.1177870819223577	0.42355741638447153	1.4824509573456504	4.023795455652479
SHEF-10C62D0	E	472191	86|87	8655	63	27	96	1832.9447194038005	15.388373229115778	6.595017098192477	23.423939954374116	45.40733028168238	13.342058616110853	5.718025121190365	20.33075598645463	39.390839723755846
SHEF-10C62D0	M	472191	87	4094	1358	383	49	867.0220313390132	331.704934049829	93.55153883732291	11.968734733756715	437.2252076209086	287.59548572505616	81.11124523762629	10.377156701419553	379.083887664102
SHEF-10C62D0	ORF6	472191	89	7414	158	41	18	1570.1273425372358	21.311033180469384	5.530078230374967	2.4278392230914485	29.2689506339358	33.461035894373246	8.682927035881667	3.8120167474602438	45.955979677715156
SHEF-10C62D0	ORF7a	472191	90|91	6296	6	0	4	1333.3587467783163	3.677928098348845	0	0.7877116975187081	4.4656397958675536	1.2706722491534146	0	0.8471148327689431	2.1177870819223577
SHEF-10C62D0	ORF8	472191	92	2930	0	0	8	620.5116150032508	0	0	2.73037542662116	2.73037542662116	0	0	1.6942296655378861	1.6942296655378861
SHEF-10C62D0	N	472191	93	6768	1115	336	57	1433.3182970450516	164.74586288416077	49.64539007092199	8.421985815602838	222.8132387706856	236.13325963434286	71.15764595259121	12.071386366957437	319.3622919538915
SHEF-10C62D0	N*	472191	95	4084	0	0	4	864.9042442570908	0	0	0.9794319294809012	0.9794319294809012	0	0	0.8471148327689431	0.8471148327689431
SHEF-10C62D0	ORF10	472191	97|98	6840	0	0	33	1448.5663640348926	0	0	10.80297746657711	10.80297746657711	0	0	6.98869737034378	6.98869737034378
SHEF-10C63DD	ORF1a	59023	1	34	599	137	9	57.60466258916016	17617.647058823528	4029.411764705882	264.70588235294116	21911.76470588235	1014.8586144384392	232.11290513867473	15.2482930383071	1262.219812615421
SHEF-10C63DD	S	59023	71	45	33	7	0	76.2414651915355	733.3333333333334	155.55555555555557	0	888.8888888888889	55.910407807126035	11.859783474238855	0	67.77019128136489
SHEF-10C63DD	ORF3a	59023	84	608	0	0	1	1030.1069074767463	0	0	1.6447368421052633	1.6447368421052633	0	0	1.6942547820341223	1.6942547820341223
SHEF-10C63DD	E	59023	87	272	0	0	6	460.83730071328125	0	0	22.058823529411764	22.058823529411764	0	0	10.165528692204733	10.165528692204733
SHEF-10C63DD	M	59023	87	272	159	34	4	460.83730071328125	584.5588235294117	124.99999999999999	14.705882352941176	724.2647058823529	269.3865103434254	57.60466258916016	6.777019128136489	333.7681920607221
SHEF-10C63DD	ORF6	59023	89	322	0	0	1	545.5500398149874	0	0	3.1055900621118013	3.1055900621118013	0	0	1.6942547820341223	1.6942547820341223
SHEF-10C63DD	ORF7a	59023	90	638	0	0	1	1080.93455093777	0	0	1.567398119122257	1.567398119122257	0	0	1.6942547820341223	1.6942547820341223
SHEF-10C63DD	ORF8	59023		0	0	0	0	0	0	0	0	0	0	0	0	0
SHEF-10C63DD	N	59023	93	1759	63	14	2	2980.194161598021	35.81580443433769	7.959067652075043	1.137009664582149	44.91188175099489	106.7380512681497	23.71956694847771	3.3885095640682446	133.84612778069567
SHEF-10C63DD	N*	59023		0	0	0	0	0	0	0	0	0	0	0	0	0
SHEF-10C63DD	ORF10	59023	97|98	598	0	0	3	1013.164359656405	0	0	10.198135198135198	10.198135198135198	0	0	5.082764346102367	5.082764346102367
SHEF-10C63FB	ORF1a	64084	1|2	834	439	83	4	1301.41689033144	18291.666666666668	3417.901234567901	166.66666666666666	21876.234567901236	685.0383871169091	129.5175082703951	6.241807627488921	820.7977030147931
SHEF-10C63FB	S	64084	71	51	16	7	0	79.58304725048374	313.72549019607845	137.2549019607843	0	450.98039215686276	24.967230509955684	10.923163348105613	0	35.890393858061294
SHEF-10C63FB	ORF3a	64084	84	385	0	0	3	600.7739841458086	0	0	7.792207792207792	7.792207792207792	0	0	4.681355720616691	4.681355720616691
SHEF-10C63FB	E	64084	87	397	14	3	11	619.4994070282754	35.26448362720403	7.556675062972292	27.707808564231737	70.52896725440806	21.846326696211225	4.681355720616691	17.16497097559453	43.69265339242244
SHEF-10C63FB	M	64084	87	397	345	86	11	619.4994070282754	869.0176322418135	216.62468513853904	27.707808564231737	1113.3501259445843	538.3559078709194	134.1988639910118	17.16497097559453	689.7197428375257
SHEF-10C63FB	ORF6	64084	89	854	34	10	1	1332.6259284688847	39.81264637002342	11.7096018735363	1.17096018735363	52.69320843091335	53.05536483365583	15.604519068722302	1.5604519068722302	70.22033580925036
SHEF-10C63FB	ORF7a	64084	90	652	0	0	1	1017.4146432806941	0	0	1.5337423312883436	1.5337423312883436	0	0	1.5604519068722302	1.5604519068722302
SHEF-10C63FB	ORF8	64084	92	203	0	0	2	316.77173709506275	0	0	9.852216748768472	9.852216748768472	0	0	3.1209038137444605	3.1209038137444605
SHEF-10C63FB	N	64084	93	1522	104	29	3	2375.0078022595344	68.3311432325887	19.053876478318003	1.9710906701708277	89.35611038107753	162.28699831471195	45.25310529929468	4.681355720616691	212.22145933462332
SHEF-10C63FB	N*	64084		0	0	0	0	0	0	0	0	0	0	0	0	0
SHEF-10C63FB	ORF10	64084	97	619	0	0	4	965.9197303539105	0	0	6.462035541195477	6.462035541195477	0	0	6.241807627488921	6.241807627488921
SHEF-10C6425	ORF1a	36419	1|3	463	149	36	3	1271.31442378978	29602.183406113538	7200.0	600.0	37402.18340611354	409.12710398418403	98.8495016337626	8.237458469480217	516.2140640874269
SHEF-10C6425	S	36419	71	64	4	2	0	175.73244734891128	62.5	31.25	0	93.75	10.983277959306955	5.4916389796534775	0	16.474916938960433
SHEF-10C6425	ORF3a	36419	84|85	260	6	6	0	713.9130673549521	500.0	420.69892473118284	0	920.6989247311828	16.474916938960433	16.474916938960433	0	32.94983387792087
SHEF-10C6425	E	36419	87	188	2	1	4	516.2140640874269	10.638297872340425	5.319148936170213	21.27659574468085	37.234042553191486	5.4916389796534775	2.7458194898267387	10.983277959306955	19.22073642878717
SHEF-10C6425	M	36419	87	188	118	15	3	516.2140640874269	627.6595744680851	79.7872340425532	15.957446808510639	723.404255319149	324.0066997995552	41.18729234740108	8.237458469480217	373.43145061643645
SHEF-10C6425	ORF6	36419	89	47	6	0	0	129.05351602185672	127.65957446808511	0	0	127.65957446808511	16.474916938960433	0	0	16.474916938960433
SHEF-10C6425	ORF7a	36419	90	301	0	1	1	826.4916664378484	0	3.3222591362126246	3.3222591362126246	6.644518272425249	0	2.7458194898267387	2.7458194898267387	5.4916389796534775
SHEF-10C6425	ORF8	36419		0	0	0	0	0	0	0	0	0	0	0	0	0
SHEF-10C6425	N	36419	93	642	77	21	5	1762.8161124687663	119.93769470404985	32.71028037383177	7.78816199376947	160.4361370716511	211.4281007166589	57.66220928636151	13.729097449133693	282.8194074521541
SHEF-10C6425	N*	36419	95	365	0	0	1	1002.2241137867596	0	0	2.73972602739726	2.73972602739726	0	0	2.7458194898267387	2.7458194898267387
SHEF-10C6425	ORF10	36419	98	63	0	1	1	172.98662785908454	0	15.873015873015873	15.873015873015873	31.746031746031747	0	2.7458194898267387	2.7458194898267387	5.4916389796534775
SHEF-10C6443	ORF1a	166388	1|3	2926	1321	285	27	1758.5402793470682	24000.348310693138	5181.818181818182	490.90909090909093	29673.075583420414	793.9274466908671	171.28639084549366	16.227131764309927	981.4409693006706
SHEF-10C6443	S	166388	71	563	28	7	3	338.36574752986996	49.73357015985791	12.433392539964478	5.328596802841918	67.4955595026643	16.828136644469552	4.207034161117388	1.8030146404788807	22.838185446065822
SHEF-10C6443	ORF3a	166388	84	1379	0	0	6	828.7857297401255	0	0	4.350978970268311	4.350978970268311	0	0	3.6060292809577614	3.6060292809577614
SHEF-10C6443	E	166388	86|87	3014	22	7	33	1811.4287088011156	14.705882352941176	4.679144385026738	22.04913585987755	41.43416259784546	13.22210736351179	4.207034161117388	19.83316104526769	37.262302569896875
SHEF-10C6443	M	166388	87	1496	654	197	35	899.1033007188018	437.16577540106954	131.68449197860963	23.39572192513369	592.2459893048128	393.057191624396	118.3979613914465	21.03517080558694	532.4903238214295
SHEF-10C6443	ORF6	166388	89	2033	42	14	2	1221.8429213645215	20.659124446630596	6.886374815543532	0.9837678307919332	28.529267092966062	25.24220496670433	8.414068322234776	1.2020097603192539	34.85828304925836
SHEF-10C6443	ORF7a	166388	90	1884	0	0	4	1132.293194220737	0	0	2.1231422505307855	2.1231422505307855	0	0	2.4040195206385078	2.4040195206385078
SHEF-10C6443	ORF8	166388	92	612	1	0	3	367.81498665769163	1.6339869281045751	0	4.901960784313726	6.5359477124183005	0.6010048801596269	0	1.8030146404788807	2.4040195206385078
SHEF-10C6443	N	166388	93	2591	410	125	16	1557.2036444935932	158.24006175221922	48.24392126592049	6.175221922037823	212.65920494017755	246.41200086544703	75.12561001995336	9.616078082554031	331.15368896795445
SHEF-10C6443	N*	166388	95	1597	3	0	0	959.8047936149242	1.878522229179712	0	0	1.878522229179712	1.8030146404788807	0	0	1.8030146404788807
SHEF-10C6443	ORF10	166388	98	457	0	0	5	274.6592302329495	0	0	10.940919037199125	10.940919037199125	0	0	3.0050244007981344	3.0050244007981344
SHEF-10C6452	ORF1a	136858	1|3	2183	1013	185	11	1595.0839556328458	29765.17121506583	5441.176470588235	323.52941176470586	35529.87709741877	740.1832556372299	135.1766064095632	8.03752794867673	883.3973899954698
SHEF-10C6452	S	136858	71	304	15	3	3	222.12804512706603	49.3421052631579	9.868421052631579	9.868421052631579	69.07894736842105	10.960265384559179	2.1920530769118356	2.1920530769118356	15.344371538382852
SHEF-10C6452	ORF3a	136858	84	717	0	0	4	523.9006853819287	0	0	5.578800557880056	5.578800557880056	0	0	2.9227374358824476	2.9227374358824476
SHEF-10C6452	E	136858	86|87	1759	8	2	22	1285.2737874293064	8.040201005025125	2.0100502512562812	23.022178957615303	33.07243021389671	5.845474871764895	1.4613687179412238	16.07505589735346	23.38189948705958
SHEF-10C6452	M	136858	87	995	497	117	28	727.0309371757588	499.49748743718595	117.58793969849246	28.14070351758794	645.2261306532663	363.1501264083941	85.4900699995616	20.459162051177135	469.0993584591329
SHEF-10C6452	ORF6	136858	89	985	21	9	6	719.7240935860527	21.31979695431472	9.137055837563452	6.091370558375635	36.54822335025381	15.34437153838285	6.576159230735508	4.384106153823671	26.30463692294203
SHEF-10C6452	ORF7a	136858		0	0	0	0	0	0	0	0	0	0	0	0	0
SHEF-10C6452	ORF8	136858	92	456	0	0	1	333.19206769059906	0	0	2.1929824561403506	2.1929824561403506	0	0	0.7306843589706119	0.7306843589706119
SHEF-10C6452	N	136858	93	1847	179	43	5	1349.5740110187203	96.91391445587439	23.280996210070384	2.707092582566324	122.9020032485111	130.79250025573953	31.419427435736313	3.6534217948530596	165.8653494863289
SHEF-10C6452	N*	136858		0	0	0	0	0	0	0	0	0	0	0	0	0
SHEF-10C6452	ORF10	136858	97	1114	0	0	4	813.9823758932616	0	0	3.5906642728904843	3.5906642728904843	0	0	2.9227374358824476	2.9227374358824476
SHEF-10C64BC	ORF1a	245323	1|3	5356	2778	634	57	2183.2441312066135	17916.321302975233	4090.3225806451615	367.741935483871	22374.385819104267	1132.3846520709433	258.4347982048157	23.23467428655283	1414.0541245623117
SHEF-10C64BC	S	245323	71	522	313	74	13	212.78070136106277	599.6168582375478	141.7624521072797	24.904214559386972	766.2835249042146	127.58689564370238	30.16431398605104	5.299136240792751	163.05034587054618
SHEF-10C64BC	ORF3a	245323	84	1221	1	0	5	497.7111807698422	0.8190008190008189	0	4.095004095004095	4.914004914004914	0.40762586467636547	0	2.038129323381827	2.4457551880581927
SHEF-10C64BC	E	245323	86|87|88	5714	33	9	74	2329.174190760752	15.198123074571743	4.098360655737705	34.44602354007911	53.74250727038856	13.45165353432006	3.668632782087289	30.16431398605104	47.28460030245839
SHEF-10C64BC	M	245323	87	2196	924	213	30	895.1463988292985	420.76502732240436	96.99453551912568	13.661202185792348	531.4207650273224	376.64629896096164	86.82430917606584	12.228775940290964	475.6993840773185
SHEF-10C64BC	ORF6	245323	89	4464	198	67	22	1819.6418599152953	44.354838709677416	15.0089605734767	4.92831541218638	64.2921146953405	80.70992120592035	27.310932933316483	8.96776902288004	116.98862316211687
SHEF-10C64BC	ORF7a	245323	90	1756	1	0	1	715.7910183716978	0.5694760820045558	0	0.5694760820045558	1.1389521640091116	0.40762586467636547	0	0.40762586467636547	0.8152517293527309
SHEF-10C64BC	ORF8	245323	92	927	0	0	4	377.86917655499076	0	0	4.314994606256742	4.314994606256742	0	0	1.6305034587054619	1.6305034587054619
SHEF-10C64BC	N	245323	93	7291	2185	643	83	2972.0001793553806	299.68454258675075	88.1909203127143	11.383897956384583	399.25936085584965	890.6625143178585	262.103430986903	33.832946768138335	1186.5988920728998
SHEF-10C64BC	N*	245323	95	3818	9	1	4	1556.3155513343634	2.357255107386066	0.2619172341540073	1.0476689366160292	3.6668412781561024	3.668632782087289	0.40762586467636547	1.6305034587054619	5.706762105469116
SHEF-10C64BC	ORF10	245323	97|98	4475	0	0	15	1824.1257444267353	0	0	7.725500455460961	7.725500455460961	0	0	6.114387970145482	6.114387970145482
SHEF-10C64CB	ORF1a	389760	1|2|3	10575	3231	675	47	2713.208128078818	28316.3506387637	5921.0526315789475	412.280701754386	34649.68397209704	828.9716748768473	173.1834975369458	12.058702791461412	1014.2138752052545
SHEF-10C64CB	S	389760	71	1295	174	42	9	332.25574712643675	134.36293436293437	32.432432432432435	6.94980694980695	173.74517374517376	44.64285714285714	10.775862068965516	2.3091133004926108	57.72783251231527
SHEF-10C64CB	ORF3a	389760	84	3214	2	0	6	824.6100164203613	0.6222775357809583	0	1.866832607342875	2.4891101431238334	0.513136288998358	0	1.5394088669950738	2.052545155993432
SHEF-10C64CB	E	389760	86|87	6333	20	12	67	1624.8460591133005	5.733614539754982	3.395585738539898	18.9586870401811	28.087887318475982	5.1313628899835795	3.0788177339901477	17.19006568144499	25.40024630541872
SHEF-10C64CB	M	389760	87	3534	448	105	14	906.7118226600985	126.76853423882287	29.71137521222411	3.9615166949632146	160.4414261460102	114.94252873563218	26.939655172413794	3.5919540229885056	145.4741379310345
SHEF-10C64CB	ORF6	389760	89	9027	140	38	14	2316.0406403940888	15.509028470145122	4.209593441896533	1.550902847014512	21.269524759056168	35.91954022988506	9.7495894909688	3.5919540229885056	49.26108374384236
SHEF-10C64CB	ORF7a	389760	90	2835	1	0	5	727.3706896551723	0.3527336860670194	0	1.7636684303350971	2.1164021164021163	0.256568144499179	0	1.2828407224958949	1.5394088669950738
SHEF-10C64CB	ORF8	389760	92	1601	0	0	2	410.76559934318556	0	0	1.2492192379762648	1.2492192379762648	0	0	0.513136288998358	0.513136288998358
SHEF-10C64CB	N	389760	93	6834	1903	455	41	1753.386699507389	278.4606379865379	66.5788703541118	5.999414691249634	351.03892303189934	488.2491789819376	116.73850574712642	10.519293924466337	615.5069786535303
SHEF-10C64CB	N*	389760	95	4969	11	0	3	1274.8871100164204	2.2137250955926744	0	0.6037432078889112	2.8174683034815855	2.8222495894909687	0	0.7697044334975369	3.5919540229885056
SHEF-10C64CB	ORF10	389760	97|98	4120	0	0	10	1057.0607553366174	0	0	5.067005887051445	5.067005887051445	0	0	2.5656814449917897	2.5656814449917897
SHEF-10C64E9	ORF1a	118225	1|2	1275	1042	202	25	1078.4521040389088	17066.397493720797	3311.475409836066	409.8360655737705	20787.708969130632	881.37026855572	170.8606470712624	21.146119687037427	1073.37703531402
SHEF-10C64E9	S	118225	71	409	16	5	5	345.95051807993235	39.119804400978	12.224938875305623	12.224938875305623	63.56968215158925	13.533516599703955	4.229223937407486	4.229223937407486	21.991964474518927
SHEF-10C64E9	ORF3a	118225	84	647	2	0	7	547.2615775005287	3.0911901081916535	0	10.819165378670787	13.910355486862441	1.6916895749629943	0	5.92091351237048	7.612603087333474
SHEF-10C64E9	E	118225	86|87	1717	3	0	19	1452.3155001057307	3.4843205574912894	0	22.080931757248145	25.565252314739435	2.5375343624444913	0	16.071050962148444	18.608585324592937
SHEF-10C64E9	M	118225	87	861	259	60	11	728.272362021569	300.8130081300813	69.68641114982579	12.775842044134727	383.2752613240418	219.07379995770776	50.750687248889825	9.304292662296469	279.12877986889407
SHEF-10C64E9	ORF6	118225	89	1771	27	5	6	1497.9911186297313	15.245623941276117	2.8232636928289105	3.3879164313946926	21.45680406549972	22.837809262000423	4.229223937407486	5.0750687248889825	32.142101924296895
SHEF-10C64E9	ORF7a	118225	91	99	1	0	0	83.73863396066821	10.1010101010101	0	0	10.1010101010101	0.8458447874814972	0	0	0.8458447874814972
SHEF-10C64E9	ORF8	118225	92	506	0	0	2	427.99746246563757	0	0	3.952569169960474	3.952569169960474	0	0	1.6916895749629943	1.6916895749629943
SHEF-10C64E9	N	118225	93	1651	271	43	6	1396.4897441319517	164.14294367050272	26.04482132041187	3.634161114476075	193.82192610539067	229.22393740748572	36.37132586170438	5.0750687248889825	270.6703319940791
SHEF-10C64E9	N*	118225		0	0	0	0	0	0	0	0	0	0	0	0	0
SHEF-10C64E9	ORF10	118225	97|98	1696	0	0	7	1434.552759568619	0	0	11.10512129380054	11.10512129380054	0	0	5.92091351237048	5.92091351237048
SHEF-10C6504	ORF1a	36675	1	9	223	33	0	24.539877300613494	24777.77777777778	3666.666666666667	0	28444.44444444445	608.0436264485344	89.97955010224949	0	698.0231765507839
SHEF-10C6504	S	36675	71	55	13	6	0	149.96591683708246	236.36363636363637	109.0909090909091	0	345.4545454545455	35.446489434219494	16.359918200409	0	51.80640763462849
SHEF-10C6504	ORF3a	36675	84	349	1	3	2	951.6019086571233	2.865329512893983	8.595988538681949	5.730659025787966	17.191977077363898	2.7266530334014996	8.1799591002045	5.453306066802999	16.359918200409
SHEF-10C6504	E	36675	87	359	6	1	3	978.8684389911383	16.71309192200557	2.785515320334262	8.356545961002785	27.855153203342617	16.359918200409	2.7266530334014996	8.1799591002045	27.266530334015
SHEF-10C6504	M	36675	87	359	647	131	9	978.8684389911383	1802.2284122562676	364.9025069637883	25.069637883008358	2192.2005571030645	1764.14451261077	357.19154737559643	24.539877300613494	2145.87593728698
SHEF-10C6504	ORF6	36675	89	195	64	17	3	531.6973415132924	328.2051282051282	87.17948717948718	15.384615384615383	430.7692307692307	174.50579413769597	46.35310156782549	8.1799591002045	229.03885480572598
SHEF-10C6504	ORF7a	36675	90	338	0	1	1	921.6087252897069	0	2.9585798816568047	2.9585798816568047	5.9171597633136095	0	2.7266530334014996	2.7266530334014996	5.453306066802999
SHEF-10C6504	ORF8	36675		0	0	0	0	0	0	0	0	0	0	0	0	0
SHEF-10C6504	N	36675	93	734	624	169	16	2001.3633265167007	850.1362397820163	230.24523160762942	21.798365122615806	1102.1798365122618	1701.4314928425356	460.8043626448534	43.62644853442399	2205.862304021813
SHEF-10C6504	N*	36675		0	0	0	0	0	0	0	0	0	0	0	0	0
SHEF-10C6504	ORF10	36675	97|98	347	0	0	4	946.1486025903204	0	0	48.355629877369005	48.355629877369005	0	0	10.906612133605998	10.906612133605998
SHEF-10C659B	ORF1a	29402	1|2	269	189	39	3	914.9037480443507	15670.557717250324	3250.0	250.0	19170.557717250325	642.8134140534657	132.64403782055643	10.203387524658186	785.6608393986803
SHEF-10C659B	S	29402	71	68	26	5	0	231.2767838922522	382.35294117647055	73.52941176470588	0	455.88235294117646	88.42935854703761	17.00564587443031	0	105.43500442146792
SHEF-10C659B	ORF3a	29402	84	227	0	0	1	772.0563226991361	0	0	4.405286343612334	4.405286343612334	0	0	3.401129174886062	3.401129174886062
SHEF-10C659B	E	29402	86|87	392	7	1	4	1333.2426365553365	31.38528138528138	11.904761904761903	12.987012987012987	56.277056277056275	23.807904224202435	3.401129174886062	13.604516699544249	40.813550098632746
SHEF-10C659B	M	29402	87	308	608	141	21	1047.5477858649072	1974.0259740259742	457.7922077922078	68.18181818181819	2500.0	2067.8865383307257	479.55921365893477	71.42371267260731	2618.869464662268
SHEF-10C659B	ORF6	29402	89	134	34	6	1	455.7513094347323	253.73134328358208	44.776119402985074	7.462686567164178	305.9701492537313	115.6383919461261	20.406775049316373	3.401129174886062	139.44629617032854
SHEF-10C659B	ORF7a	29402	90	255	1	0	0	867.2879395959459	3.9215686274509802	0	0	3.9215686274509802	3.401129174886062	0	0	3.401129174886062
SHEF-10C659B	ORF8	29402	92	192	0	0	2	653.0168015781239	0	0	10.416666666666666	10.416666666666666	0	0	6.802258349772124	6.802258349772124
SHEF-10C659B	N	29402	93	570	322	81	10	1938.6436296850554	564.9122807017544	142.10526315789474	17.54385964912281	724.561403508772	1095.163594313312	275.49146316577105	34.01129174886062	1404.6663492279438
SHEF-10C659B	N*	29402		0	0	0	0	0	0	0	0	0	0	0	0	0
SHEF-10C659B	ORF10	29402	97	329	0	0	1	1118.9714985375144	0	0	3.03951367781155	3.03951367781155	0	0	3.401129174886062	3.401129174886062
SHEF-10C65AA	ORF1a	11951	1	2	110	38	6	16.735001255125095	55000.0	19000.0	3000.0	77000.0	920.4250690318802	317.96502384737676	50.20500376537528	1288.5950966446321
SHEF-10C65AA	S	11951	71	68	0	1	0	568.9900426742532	0	14.705882352941176	0	14.705882352941176	0	8.367500627562547	0	8.367500627562547
SHEF-10C65AA	ORF3a	11951		0	0	0	0	0	0	0	0	0	0	0	0	0
SHEF-10C65AA	E	11951	87	77	0	0	6	644.2975483223161	0	0	77.92207792207792	77.92207792207792	0	0	50.20500376537528	50.20500376537528
SHEF-10C65AA	M	11951	87	77	0	1	0	644.2975483223161	0	12.987012987012987	0	12.987012987012987	0	8.367500627562547	0	8.367500627562547
SHEF-10C65AA	ORF6	11951		0	0	0	0	0	0	0	0	0	0	0	0	0
SHEF-10C65AA	ORF7a	11951		0	0	0	0	0	0	0	0	0	0	0	0	0
SHEF-10C65AA	ORF8	11951		0	0	0	0	0	0	0	0	0	0	0	0	0
SHEF-10C65AA	N	11951	93	325	5	3	1	2719.4377039578276	15.384615384615383	9.23076923076923	3.0769230769230766	27.69230769230769	41.83750313781273	25.10250188268764	8.367500627562547	75.30750564806291
SHEF-10C65AA	N*	11951		0	0	0	0	0	0	0	0	0	0	0	0	0
SHEF-10C65AA	ORF10	11951		0	0	0	0	0	0	0	0	0	0	0	0	0
SHEF-10C65B9	ORF1a	217827	1|2|3	3665	717	165	16	1682.5278776276587	12965.714869271793	3000.0	290.90909090909093	16256.623960180883	329.16029693288715	75.74818548664766	7.345278592644622	412.25376101217944
SHEF-10C65B9	S	217827	71	344	10	3	1	157.92348974185938	29.069767441860467	8.72093023255814	2.906976744186047	40.697674418604656	4.590799120402889	1.3772397361208666	0.45907991204028886	6.4271187685640445
SHEF-10C65B9	ORF3a	217827	84	1196	0	0	10	549.0595748001855	0	0	8.361204013377927	8.361204013377927	0	0	4.590799120402889	4.590799120402889
SHEF-10C65B9	E	217827	87	1222	9	2	37	560.995652513233	7.364975450081833	1.6366612111292962	30.27823240589198	39.27986906710311	4.1317192083625995	0.9181598240805777	16.98595674549069	22.03583577793387
SHEF-10C65B9	M	217827	87	1222	256	75	14	560.995652513233	209.4926350245499	61.37479541734861	11.456628477905074	282.32405891980363	117.52445748231395	34.43099340302167	6.4271187685640445	158.38256965389965
SHEF-10C65B9	ORF6	217827	89	1842	14	1	1	845.6251979782121	7.60043431053203	0.5428881650380022	0.5428881650380022	8.686210640608035	6.4271187685640445	0.45907991204028886	0.45907991204028886	7.345278592644622
SHEF-10C65B9	ORF7a	217827	90|91	1793	1	1	2	823.1302822882379	8.474576271186441	8.474576271186441	1.1940298507462686	18.14318239311915	0.45907991204028886	0.45907991204028886	0.9181598240805777	1.8363196481611554
SHEF-10C65B9	ORF8	217827	92|93	2759	0	0	2	1266.601477319157	0	0	1.8594601297780509	1.8594601297780509	0	0	0.9181598240805777	0.9181598240805777
SHEF-10C65B9	N	217827	93|95	3315	410	108	12	1521.8499084135576	202.26936359151455	53.56376801380125	5.920078934385791	261.75321053970157	188.22276393651845	49.5806305003512	5.508958944483466	243.3123533813531
SHEF-10C65B9	N*	217827	95	1288	0	0	2	591.294926707892	0	0	1.5527950310559007	1.5527950310559007	0	0	0.9181598240805777	0.9181598240805777
SHEF-10C65B9	ORF10	217827	97|98	549	0	0	3	252.0348717101186	0	0	12.005494505494505	12.005494505494505	0	0	1.3772397361208666	1.3772397361208666
SHEF-10C65C8	ORF1a	371546	1	80	2063	447	29	21.53165422316483	25787.5	5587.5	362.5	31737.5	555.247533279863	120.30811797193348	7.80522465589725	683.3608759076938
SHEF-10C65C8	S	371546	71	650	376	84	10	174.94469056321424	578.4615384615385	129.23076923076923	15.384615384615383	723.076923076923	101.19877484887469	22.60823693432307	2.6914567778956036	126.49846856109338
SHEF-10C65C8	ORF3a	371546	84|85	7351	1	0	3	1978.4898774310582	0.19964064683569574	0	1.2809564474807855	1.4805970943164812	0.2691456777895604	0	0.8074370333686811	1.0765827111582416
SHEF-10C65C8	E	371546	87	3046	88	14	56	819.8177345470009	28.890347997373606	4.596191726854892	18.384766907419568	51.87130663164807	23.684819645481312	3.768039489053845	15.07215795621538	42.52501709075054
SHEF-10C65C8	M	371546	87	3046	439	102	9	819.8177345470009	144.12344057780697	33.4865397242285	2.9546946815495736	180.56467498358504	118.154952549617	27.452859134535156	2.422311100106043	148.0301227842582
SHEF-10C65C8	ORF6	371546	89	7278	182	41	10	1958.8422429524203	25.006870019236054	5.633415773564166	1.3740038472107723	32.01428964001099	48.98451335769999	11.034972789371976	2.6914567778956036	62.71094292496757
SHEF-10C65C8	ORF7a	371546	91	659	1	0	0	177.36700166332028	1.5174506828528072	0	0	1.5174506828528072	0.2691456777895604	0	0	0.2691456777895604
SHEF-10C65C8	ORF8	371546	92	1560	0	0	1	419.86725735171416	0	0	0.641025641025641	0.641025641025641	0	0	0.2691456777895604	0.2691456777895604
SHEF-10C65C8	N	371546	93	6788	1488	349	39	1826.9608608355356	219.21037124337064	51.41426045963465	5.745433117265763	276.37006482027107	400.4887685508658	93.93184154855656	10.496681433792855	504.91729153321523
SHEF-10C65C8	N*	371546	95	4533	3	1	2	1220.0373574200771	0.6618133686300463	0.22060445621001543	0.44120891242003085	1.3236267372600925	0.8074370333686811	0.2691456777895604	0.5382913555791208	1.6148740667373622
SHEF-10C65C8	ORF10	371546	97|98	8801	0	0	9	2368.7511102259205	0	0	2.8244421967633393	2.8244421967633393	0	0	2.422311100106043	2.422311100106043
SHEF-10C65D7	ORF1a	205048	1	65	1239	253	15	31.699894658811598	19061.53846153846	3892.3076923076924	230.76923076923077	23184.615384615383	604.2487612656549	123.38574382583592	7.315360305879599	734.9498653973704
SHEF-10C65D7	S	205048	71	775	200	58	15	377.960282470446	258.06451612903226	74.83870967741936	19.35483870967742	352.258064516129	97.53813741172799	28.286059849401116	7.315360305879599	133.1395575670087
SHEF-10C65D7	ORF3a	205048	84	1176	2	0	3	573.5242479809606	1.7006802721088436	0	2.5510204081632653	4.2517006802721085	0.9753813741172799	0	1.4630720611759198	2.4384534352931997
SHEF-10C65D7	E	205048	86|87	3128	17	7	27	1525.496469119426	12.827300539324426	5.372217958557176	19.843354114319958	38.04287261220156	8.290741679996879	3.4138348094104796	13.167648550583278	24.87222503999064
SHEF-10C65D7	M	205048	87	1303	1467	377	32	635.4609652374079	1125.863392171911	289.3323100537222	24.558710667689947	1439.7544128933232	715.4422379150249	183.85938902110726	15.606101985876478	914.9077289220086
SHEF-10C65D7	ORF6	205048	89	2293	113	34	5	1118.2747454254613	49.2804186655037	14.827736589620583	2.1805494984736153	66.2887047535979	55.10904763762632	16.581483359993758	2.4384534352931997	74.12898443291327
SHEF-10C65D7	ORF7a	205048	90|91	1746	0	2	2	851.5079396043855	0	4.22915940006976	1.366120218579235	5.595279618648995	0	0.9753813741172799	0.9753813741172799	1.9507627482345598
SHEF-10C65D7	ORF8	205048	92	1203	0	0	3	586.6918965315439	0	0	2.4937655860349124	2.4937655860349124	0	0	1.4630720611759198	1.4630720611759198
SHEF-10C65D7	N	205048	93	3819	2106	590	60	1862.490733876946	551.453260015711	154.49070437287247	15.710919088766692	721.6548834773502	1027.0765869454958	287.73750536459755	29.261441223518396	1344.0755335336119
SHEF-10C65D7	N*	205048	95	4133	20	5	6	2015.625609613359	4.839099927413501	1.2097749818533752	1.4517299782240503	7.500604887490926	9.753813741172799	2.4384534352931997	2.9261441223518396	15.118411298817838
SHEF-10C65D7	ORF10	205048	97|98	3218	0	0	7	1569.3886309547033	0	0	4.952934652374286	4.952934652374286	0	0	3.4138348094104796	3.4138348094104796
SHEF-10C65E6	ORF1a	170420	1|3	2802	1009	181	14	1644.1732191057388	16258.429479632681	2919.3548387096776	225.80645161290323	19403.59076995526	592.0666588428588	106.20819152681611	8.214998239643235	706.4898486093182
SHEF-10C65E6	S	170420	71	385	113	36	10	225.91245159018897	293.5064935064935	93.5064935064935	25.974025974025974	412.9870129870129	66.30677150569183	21.12428118765403	5.867855885459453	93.29890857880531
SHEF-10C65E6	ORF3a	170420	84|85	3316	2	0	7	1945.7810116183546	1.3653912035206999	0	6.41025641025641	7.775647613777109	1.1735711770918906	0	4.107499119821617	5.281070296913508
SHEF-10C65E6	E	170420	86|87	2473	25	4	20	1451.1207604741228	20.80160992349721	3.3361134278565467	16.680567139282736	40.81829049063649	14.669639713648634	2.3471423541837813	11.735711770918906	28.75249383875132
SHEF-10C65E6	M	170420	87	1199	592	112	18	703.5559206665885	493.74478732276896	93.41117597998331	15.012510425354462	602.1684737281067	347.37706841919965	65.71998591714588	10.562140593827015	423.65919493017253
SHEF-10C65E6	ORF6	170420	89	1920	47	17	3	1126.628330008215	24.479166666666668	8.854166666666668	1.5625	34.895833333333336	27.57892266165943	9.97535500528107	1.760356765637836	39.31463443257834
SHEF-10C65E6	ORF7a	170420	90	1200	0	0	1	704.1427062551344	0	0	0.8333333333333334	0.8333333333333334	0	0	0.5867855885459453	0.5867855885459453
SHEF-10C65E6	ORF8	170420	92|93	2519	14	1	2	1478.1128975472361	8.49003949854027	0.5341880341880342	1.0683760683760684	10.092603601104372	8.214998239643235	0.5867855885459453	1.1735711770918906	9.97535500528107
SHEF-10C65E6	N	170420	93|94	2677	1103	246	45	1570.8250205374957	589.9174497000583	131.4102564102564	24.038461538461537	745.3661676487762	647.2245041661777	144.34925478230255	26.40535148456754	817.9791104330477
SHEF-10C65E6	N*	170420	95	2267	2	1	1	1330.242929233658	0.882223202470225	0.4411116012351125	0.4411116012351125	1.76444640494045	1.1735711770918906	0.5867855885459453	0.5867855885459453	2.3471423541837813
SHEF-10C65E6	ORF10	170420	97|98	3507	0	0	5	2057.8570590306304	0	0	4.456523524484188	4.456523524484188	0	0	2.933927942729727	2.933927942729727
SHEF-10C65F5	ORF1a	27485	1	21	494	119	8	76.4053119883573	23523.809523809523	5666.666666666666	380.9523809523809	29571.428571428572	1797.3440058213573	432.9634346006913	29.106785519374206	2259.414225941423
SHEF-10C65F5	S	27485	71	47	0	0	1	171.00236492632345	0	0	21.27659574468085	21.27659574468085	0	0	3.6383481899217758	3.6383481899217758
SHEF-10C65F5	ORF3a	27485		0	0	0	0	0	0	0	0	0	0	0	0	0
SHEF-10C65F5	E	27485	87	282	0	0	4	1026.0141895579407	0	0	14.184397163120568	14.184397163120568	0	0	14.553392759687103	14.553392759687103
SHEF-10C65F5	M	27485	87	282	0	0	2	1026.0141895579407	0	0	7.092198581560284	7.092198581560284	0	0	7.2766963798435516	7.2766963798435516
SHEF-10C65F5	ORF6	27485		0	0	0	0	0	0	0	0	0	0	0	0	0
SHEF-10C65F5	ORF7a	27485		0	0	0	0	0	0	0	0	0	0	0	0	0
SHEF-10C65F5	ORF8	27485		0	0	0	0	0	0	0	0	0	0	0	0	0
SHEF-10C65F5	N	27485	93	927	736	218	21	3372.748772057486	793.9590075512406	235.16720604099243	22.653721682847895	1051.7799352750808	2677.824267782427	793.1599054029471	76.4053119883573	3547.3894851737314
SHEF-10C65F5	N*	27485		0	0	0	0	0	0	0	0	0	0	0	0	0
SHEF-10C65F5	ORF10	27485	98	120	0	0	1	436.6017827906131	0	0	8.333333333333334	8.333333333333334	0	0	3.6383481899217758	3.6383481899217758
SHEF-10C6601	ORF1a	108141	1|3	1472	423	66	5	1361.1858592023377	11105.960507964472	1736.842105263158	131.57894736842107	12974.381560596052	391.1559907898022	61.03143118706134	4.623593271747071	456.81101524861066
SHEF-10C6601	S	108141	71	253	42	9	3	233.9538195504018	166.0079051383399	35.573122529644266	11.857707509881422	213.43873517786562	38.8381834826754	8.322467889144727	2.7741559630482424	49.93480733486837
SHEF-10C6601	ORF3a	108141	84	563	0	1	3	520.6166023987201	0	1.7761989342806397	5.328596802841918	7.104795737122558	0	0.9247186543494142	2.7741559630482424	3.6988746173976566
SHEF-10C6601	E	108141	86|87	1722	9	2	8	1592.365522789691	13.574660633484163	3.0165912518853695	11.502356444866027	28.093608330235558	8.322467889144727	1.8494373086988285	7.397749234795314	17.56965443263887
SHEF-10C6601	M	108141	87	663	366	125	23	613.0884678336616	552.0361990950227	188.53695324283558	34.69079939668175	775.26395173454	338.4470274918856	115.58983179367678	21.268529050036527	475.30538833559893
SHEF-10C6601	ORF6	108141	89	1142	20	7	4	1056.028703267031	17.513134851138354	6.129597197898424	3.502626970227671	27.145359019264447	18.494373086988283	6.4730305804459	3.698874617397657	28.66627828483184
SHEF-10C6601	ORF7a	108141	90	738	0	0	2	682.4423669098677	0	0	2.710027100271003	2.710027100271003	0	0	1.8494373086988285	1.8494373086988285
SHEF-10C6601	ORF8	108141	92	441	0	0	1	407.80092656809165	0	0	2.2675736961451247	2.2675736961451247	0	0	0.9247186543494142	0.9247186543494142
SHEF-10C6601	N	108141	93	1199	517	111	8	1108.7376665649476	431.1926605504587	92.57714762301917	6.6722268557130935	530.442035029191	478.07954429864714	102.64377063278498	7.397749234795314	588.1210641662275
SHEF-10C6601	N*	108141	95	1056	6	1	2	976.5028989929814	5.681818181818182	0.9469696969696969	1.8939393939393938	8.522727272727273	5.548311926096485	0.9247186543494142	1.8494373086988285	8.322467889144727
SHEF-10C6601	ORF10	108141	97	1346	0	0	2	1244.6713087543114	0	0	1.4858841010401187	1.4858841010401187	0	0	1.8494373086988285	1.8494373086988285
SHEF-10C6610	ORF1a	263507	1|3	4713	3470	638	45	1788.5672866375469	22095.76089205527	4063.6942675159235	286.62420382165607	26446.079363392848	1316.8530627269863	242.11880519303094	17.07734519386582	1576.049213113883
SHEF-10C6610	S	263507	71	1193	55	11	3	452.73939591737604	46.102263202011734	9.220452640402346	2.5146689019279127	57.837384744341996	20.872310792502667	4.174462158500534	1.1384896795910546	26.185262630594252
SHEF-10C6610	ORF3a	263507	84	1509	1	0	7	572.6603088343005	0.6626905235255136	0	4.638833664678596	5.301524188204109	0.37949655986368486	0	2.656475919045794	3.035972478909479
SHEF-10C6610	E	263507	86|87	4299	17	3	50	1631.4557108539811	6.844375432919049	1.1231748408835642	18.9594396820155	26.926989955818115	6.4514415176826425	1.1384896795910546	18.974827993184245	26.56475919045794
SHEF-10C6610	M	263507	87	2671	449	107	14	1013.6353113959022	168.1018345189068	40.05990265818046	5.241482590789967	213.40321976787723	170.39395537879452	40.60613190541428	5.312951838091588	216.31303912230038
SHEF-10C6610	ORF6	263507	89	3669	106	24	7	1392.3728781398597	28.890705914418096	6.541291905151267	1.9078768056691195	37.33987462523848	40.2266353455506	9.107917436728437	2.656475919045794	51.99102870132483
SHEF-10C6610	ORF7a	263507	90|91	2350	1	0	5	891.8169156796594	2.3255813953488373	0	2.604166666666667	4.929748062015504	0.37949655986368486	0	1.8974827993184242	2.2769793591821093
SHEF-10C6610	ORF8	263507	92	975	0	0	3	370.00914586709274	0	0	3.076923076923077	3.076923076923077	0	0	1.1384896795910546	1.1384896795910546
SHEF-10C6610	N	263507	92|93	5830	574	149	21	2212.4649440052826	119.04829808022392	30.69001029866117	4.325437693099897	154.06374607198498	217.8310253617551	56.54498741968904	7.969427757137382	282.34544053858156
SHEF-10C6610	N*	263507	95	2275	0	0	4	863.354673689883	0	0	1.7582417582417582	1.7582417582417582	0	0	1.5179862394547394	1.5179862394547394
SHEF-10C6610	ORF10	263507	97|98	3914	0	0	7	1485.3495353064625	0	0	5.613236187006679	5.613236187006679	0	0	2.656475919045794	2.656475919045794
SHEF-10C666B	ORF1a	204944	1	87	1291	304	20	42.4506206573503	14839.080459770115	3494.2528735632186	229.8850574712644	18563.2183908046	629.9281755016004	148.33320321648839	9.758763369505816	788.0201420875946
SHEF-10C666B	S	204944	70|71	623	162	46	17	303.98547896010615	300.97731239092496	80.27923211169285	29.66841186736475	410.92495636998257	79.04598329299711	22.445155749863375	8.294948864079943	109.78608790694042
SHEF-10C666B	ORF3a	204944	84|85	3576	2	0	8	1744.86689046764	1.1658294602757304	0	5.602240896358544	6.768070356634274	0.9758763369505815	0	3.903505347802326	4.879381684752907
SHEF-10C666B	E	204944	87	1629	20	8	32	794.8512764462487	12.277470841006753	4.910988336402701	19.643953345610804	36.83241252302026	9.758763369505816	3.903505347802326	15.614021391209304	29.276290108517447
SHEF-10C666B	M	204944	87	1629	259	78	16	794.8512764462487	158.99324739103744	47.882136279926335	9.821976672805402	216.69736034376916	126.3759856351003	38.05917714107268	7.807010695604652	172.24217347177765
SHEF-10C666B	ORF6	204944	89	2491	84	26	6	1215.4539776719494	33.7213970293055	10.437575270975511	2.408671216378964	46.56764351665997	40.986806151924426	12.68639238035756	2.927629010851745	56.60082754313373
SHEF-10C666B	ORF7a	204944	90|91	2813	1	1	0	1372.570067920993	2.358490566037736	0.41858518208455425	0	2.7770757481222903	0.48793816847529076	0.48793816847529076	0	0.9758763369505815
SHEF-10C666B	ORF8	204944	92	1363	0	0	4	665.0597236318213	0	0	2.93470286133529	2.93470286133529	0	0	1.951752673901163	1.951752673901163
SHEF-10C666B	N	204944	93	3604	1527	379	48	1758.529159184948	423.6958934517203	105.16093229744727	13.318534961154272	542.1753607103218	745.081583261769	184.9285658521352	23.42103208681396	953.4311812007181
SHEF-10C666B	N*	204944	95	2926	13	5	0	1427.7070809587008	4.442925495557074	1.7088174982911823	0	6.151742993848257	6.34319619017878	2.439690842376454	0	8.782887032555234
SHEF-10C666B	ORF10	204944	97|98	3702	0	0	6	1806.3470996955264	0	0	3.546817277635692	3.546817277635692	0	0	2.927629010851745	2.927629010851745
SHEF-10C667A	ORF1a	507487	1|2|3	10490	2891	628	47	2067.0480229050204	17503.815578930524	3806.060606060606	284.8484848484848	21594.724669839616	569.6697649397915	123.74701223873716	9.26132097965071	702.6780981581794
SHEF-10C667A	S	507487	71	977	132	38	12	192.51724674720734	135.10747185261005	38.89457523029683	12.282497441146367	186.28454452405325	26.010518496040294	7.487876536738873	2.3645925905491176	35.86298762332828
SHEF-10C667A	ORF3a	507487	84	2826	0	1	7	556.8615550743172	0	0.35385704175513094	2.4769992922859165	2.8308563340410475	0	0.1970493825457598	1.3793456778203186	1.5763950603660783
SHEF-10C667A	E	507487	86|87	7158	47	19	72	1410.4794802625488	14.32490094483389	5.790917403230722	21.897675370743944	42.01349371880856	9.26132097965071	3.7439382683694364	14.187555543294707	27.192814791314852
SHEF-10C667A	M	507487	87	3281	778	198	44	646.5190241326379	237.1228284059738	60.34745504419384	13.41054556537641	310.88082901554407	153.30441962060112	39.01577774406044	8.670172832013431	200.990370196675
SHEF-10C667A	ORF6	507487	89	6571	169	46	17	1294.8114927081876	25.719068634910972	7.00045655151423	2.587125247298737	35.30665043372394	33.30134565023341	9.06427159710495	3.3498395032779165	45.71545675061627
SHEF-10C667A	ORF7a	507487	90|91	3455	2	0	2	680.8056166956002	0.6555227794165847	0	2.8030089144607677	3.4585316938773523	0.3940987650915196	0	0.3940987650915196	0.7881975301830392
SHEF-10C667A	ORF8	507487	92|93	9390	11	4	5	1850.2937021046846	1.9450382898425234	1.619356256738156	1.745507385790761	5.3099019323714405	2.167543208003358	0.7881975301830392	0.985246912728799	3.940987650915196
SHEF-10C667A	N	507487	93|95	13376	2376	586	81	2635.732540932083	299.79245141184737	73.92456162482655	10.218241453261006	383.9352544899349	468.18933292872526	115.47093817181525	15.960999986206543	599.621271086747
SHEF-10C667A	N*	507487	95	5449	9	2	4	1073.722085491845	1.6516792071939805	0.36703982382088457	0.7340796476417691	2.7527986786566343	1.7734444429118381	0.3940987650915196	0.7881975301830392	2.955740738186397
SHEF-10C667A	ORF10	507487	97|98	9553	0	0	15	1882.4127514596432	0	0	5.551101453822424	5.551101453822424	0	0	2.955740738186397	2.955740738186397
SHEF-10C6689	ORF1a	249651	1	111	3309	854	47	44.462069048391555	29810.81081081081	7693.693693693694	423.4234234234234	37927.92792792793	1325.4503286588078	342.07754024618373	18.82628148895859	1686.35415039395
SHEF-10C6689	S	249651	71	674	28	6	6	269.97688773527847	41.54302670623145	8.90207715133531	8.90207715133531	59.347181008902076	11.215657057251924	2.403355083696841	2.403355083696841	16.022367224645606
SHEF-10C6689	ORF3a	249651	84|85	1243	5	1	4	497.8950615058622	87.71929824561403	17.543859649122805	3.3726812816188874	108.63583917635572	2.0027959030807008	0.40055918061614015	1.6022367224645606	4.0055918061614015
SHEF-10C6689	E	249651	87	1965	7	3	38	787.0987899107155	3.5623409669211195	1.5267175572519083	19.338422391857506	24.427480916030532	2.803914264312981	1.2016775418484205	15.221248863413326	19.226840669574727
SHEF-10C6689	M	249651	87	1965	115	32	0	787.0987899107155	58.52417302798982	16.28498727735369	0	74.80916030534351	46.064305770856116	12.817893779716485	0	58.8821995505726
SHEF-10C6689	ORF6	249651	89	2705	29	13	11	1083.5125835666593	10.720887245841034	4.805914972273567	4.066543438077634	19.593345656192234	11.616216237868064	5.207269348009822	4.406150986777542	21.22963657265543
SHEF-10C6689	ORF7a	249651		0	0	0	0	0	0	0	0	0	0	0	0	0
SHEF-10C6689	ORF8	249651		0	0	0	0	0	0	0	0	0	0	0	0	0
SHEF-10C6689	N	249651	93	6148	161	46	12	2462.6378424280297	26.187378009108656	7.482108002602473	1.951854261548471	35.6213402732596	64.49002807919857	18.425722308342447	4.806710167393682	87.72246055493468
SHEF-10C6689	N*	249651	95	2452	0	0	2	982.1711108707757	0	0	0.8156606851549756	0.8156606851549756	0	0	0.8011183612322803	0.8011183612322803
SHEF-10C6689	ORF10	249651	97|98	2996	0	0	7	1200.075305125956	0	0	4.652224698287079	4.652224698287079	0	0	2.803914264312981	2.803914264312981
SHEF-10C6698	ORF1a	91162	1	29	909	194	10	31.811500405870866	31344.827586206895	6689.655172413793	344.8275862068965	38379.31034482759	997.125995480573	212.80796823237753	10.969482898576162	1220.9034466115268
SHEF-10C6698	S	91162	71	287	18	9	5	314.82415918913586	62.71777003484321	31.358885017421606	17.421602787456447	111.49825783972126	19.74506921743709	9.872534608718546	5.484741449288081	35.10234527544372
SHEF-10C6698	ORF3a	91162	84	460	0	1	1	504.59621333450343	0	2.1739130434782608	2.1739130434782608	4.3478260869565215	0	1.0969482898576162	1.0969482898576162	2.1938965797152323
SHEF-10C6698	E	91162	87	849	3	2	14	931.3090980891161	3.53356890459364	2.3557126030624262	16.489988221436985	22.37926972909305	3.2908448695728483	2.1938965797152323	15.357276058006626	20.842017507294706
SHEF-10C6698	M	91162	87	849	243	56	5	931.3090980891161	286.2190812720848	65.95995288574794	5.889281507656066	358.0683156654888	266.5584344354007	61.4291042320265	5.484741449288081	333.4722801167153
SHEF-10C6698	ORF6	91162	89	941	36	12	4	1032.2283407560167	38.257173219978746	12.75239107332625	4.250797024442083	55.26036131774708	39.49013843487418	13.163379478291393	4.387793159430465	57.04131107259604
SHEF-10C6698	ORF7a	91162	90	849	0	0	1	931.3090980891161	0	0	1.1778563015312131	1.1778563015312131	0	0	1.0969482898576162	1.0969482898576162
SHEF-10C6698	ORF8	91162	92	455	0	0	1	499.11147188521534	0	0	2.1978021978021975	2.1978021978021975	0	0	1.0969482898576162	1.0969482898576162
SHEF-10C6698	N	91162	93	1690	261	69	4	1853.8426098593714	154.43786982248523	40.828402366863905	2.366863905325444	197.63313609467457	286.30350365283783	75.68943200017551	4.387793159430465	366.3807288124438
SHEF-10C6698	N*	91162		0	0	0	0	0	0	0	0	0	0	0	0	0
SHEF-10C6698	ORF10	91162	97|98	1440	0	0	2	1579.6055373949673	0	0	3.361344537815126	3.361344537815126	0	0	2.1938965797152323	2.1938965797152323
SHEF-10C66A7	ORF1a	203741	1	64	2082	501	49	31.412430487727065	32531.25	7828.125	765.625	41125.0	1021.8856293038712	245.90043241173845	24.050142092166034	1291.8362038077755
SHEF-10C66A7	S	203741	71	810	23	5	1	397.56357336029566	28.39506172839506	6.172839506172839	1.2345679012345678	35.80246913580247	11.288842206526914	2.454096131853677	0.4908192263707354	14.233757564751325
SHEF-10C66A7	ORF3a	203741	84|85	1230	5	2	5	603.7076484360047	46.728971962616825	18.69158878504673	4.452359750667854	69.87292049833141	2.454096131853677	0.9816384527414708	2.454096131853677	5.8898307164488255
SHEF-10C66A7	E	203741	86|87	3298	4	3	36	1618.7218085706854	2.4316538666496026	1.8281535648994516	21.92607433902742	26.185881770576472	1.9632769054829415	1.4724576791122062	17.669492149346475	21.10522673394162
SHEF-10C66A7	M	203741	87	1641	93	21	7	805.4343504743769	56.672760511883	12.79707495429616	4.2656916514320535	73.73552711761121	45.646188052478394	10.307203753785444	3.435734584595148	59.38912639085898
SHEF-10C66A7	ORF6	203741	89	2802	23	9	12	1375.2754722908005	8.20842255531763	3.2119914346895073	4.282655246252677	15.703069236259815	11.288842206526914	4.417373037336619	5.889830716448825	21.596045960312356
SHEF-10C66A7	ORF7a	203741		0	0	0	0	0	0	0	0	0	0	0	0	0
SHEF-10C66A7	ORF8	203741	92	894	0	0	2	438.79238837543744	0	0	2.237136465324385	2.237136465324385	0	0	0.9816384527414708	0.9816384527414708
SHEF-10C66A7	N	203741	93	3910	221	78	14	1919.1031751095754	56.52173913043478	19.948849104859335	3.580562659846547	80.05115089514067	108.47104902793252	38.28389965691736	6.871469169190296	153.6264178540402
SHEF-10C66A7	N*	203741	95	2563	0	0	3	1257.969677188195	0	0	1.1705033164260632	1.1705033164260632	0	0	1.4724576791122062	1.4724576791122062
SHEF-10C66A7	ORF10	203741	98	425	0	0	1	208.59817120756256	0	0	2.3529411764705883	2.3529411764705883	0	0	0.4908192263707354	0.4908192263707354
SHEF-10C66B6	ORF1a	500483	1|2|3	13795	6978	1410	106	2756.3373780927623	38956.20387624663	7877.09497206704	592.1787709497207	47425.477619263394	1394.2531514556938	281.7278508960344	21.179540563815355	1697.1605429155436
SHEF-10C66B6	S	500483	71	3981	135	41	11	795.4316130617823	33.91107761868877	10.298919869379553	2.7631248430042703	46.973122331072595	26.973943170896913	8.192086444494619	2.1978768509619706	37.3639064663535
SHEF-10C66B6	ORF3a	500483	84|85	1456	83	14	9	290.9189722727845	293.4493110615041	45.32984373797244	24.358401970595025	363.13755677007157	16.583979875440324	2.7972978103152357	1.7982628780597945	21.179540563815355
SHEF-10C66B6	E	500483	87	5737	26	1	97	1146.2926812698934	4.53198535820115	0.1743071291615827	16.907791528673524	21.61408401603626	5.194981647728294	0.19980698645108824	19.38127768575556	24.77606631993494
SHEF-10C66B6	M	500483	87|89	20003	767	155	27	3996.7391499811183	133.58935767126457	27.01760502004532	4.706292487362733	165.31325517867262	153.25195860798468	30.970082899918676	5.394788634179383	189.61683014208273
SHEF-10C66B6	ORF6	500483	89|90	15565	294	84	40	3109.9957441111887	20.608439646712462	5.888125613346418	3.503595546920185	30.000160806979064	58.74325401661994	16.78378686189141	7.99227945804353	83.51932033655488
SHEF-10C66B6	ORF7a	500483	90|91	3022	3	1	4	603.8167130551886	1.7411491584445733	0.5803830528148578	3.079291762894534	5.400823974153965	0.5994209593532648	0.19980698645108824	0.799227945804353	1.598455891608706
SHEF-10C66B6	ORF8	500483	92|93	13828	2	1	5	2762.9310086456485	0.9222717284097843	0.8431703204047218	4.2158516020236085	5.981293650838115	0.3996139729021765	0.19980698645108824	0.9990349322554413	1.598455891608706
SHEF-10C66B6	N	500483	93	12642	1526	360	59	2525.9599227146578	120.70874861572537	28.4765068818225	4.666983072298687	153.85223856984655	304.90546132436066	71.93051512239177	11.788612200614207	388.6245886473666
SHEF-10C66B6	N*	500483	95|96|97	17532	0	0	21	3503.016086460479	0	0	2.4703170469524585	2.4703170469524585	0	0	4.195946715472853	4.195946715472853
SHEF-10C66B6	ORF10	500483	97|98	5890	0	0	9	1176.8631501969098	0	0	3.626896604661873	3.626896604661873	0	0	1.7982628780597945	1.7982628780597945
SHEF-10C66C5	ORF1a	29902	1|2	703	510	109	12	2351.0133101464785	28279.23763179238	6055.555555555556	666.6666666666667	35001.4598540146	1705.571533676677	364.5241120995251	40.13109491003946	2110.2267406862416
SHEF-10C66C5	S	29902	71	39	41	11	2	130.42605845762824	1051.2820512820513	282.05128205128204	51.282051282051285	1384.6153846153845	137.11457427596815	36.786837000869504	6.68851581833991	180.58992709517756
SHEF-10C66C5	ORF3a	29902		0	0	0	0	0	0	0	0	0	0	0	0	0
SHEF-10C66C5	E	29902	87	154	0	0	3	515.0157180121731	0	0	19.48051948051948	19.48051948051948	0	0	10.032773727509865	10.032773727509865
SHEF-10C66C5	M	29902	87	154	93	16	2	515.0157180121731	603.8961038961039	103.8961038961039	12.987012987012987	720.7792207792209	311.01598555280583	53.50812654671928	6.68851581833991	371.212627917865
SHEF-10C66C5	ORF6	29902	89	181	43	16	2	605.3106815597619	237.56906077348066	88.39779005524862	11.049723756906078	337.01657458563534	143.80309009430806	53.50812654671928	6.68851581833991	203.99973245936724
SHEF-10C66C5	ORF7a	29902	90	306	0	0	1	1023.3429202060063	0	0	3.2679738562091503	3.2679738562091503	0	0	3.344257909169955	3.344257909169955
SHEF-10C66C5	ORF8	29902	92	315	0	0	1	1053.441241388536	0	0	3.1746031746031744	3.1746031746031744	0	0	3.344257909169955	3.344257909169955
SHEF-10C66C5	N	29902	93	904	53	12	2	3023.2091498896393	58.6283185840708	13.274336283185841	2.2123893805309733	74.11504424778762	177.24566918600763	40.13109491003946	6.68851581833991	224.065279914387
SHEF-10C66C5	N*	29902		0	0	0	0	0	0	0	0	0	0	0	0	0
SHEF-10C66C5	ORF10	29902		0	0	0	0	0	0	0	0	0	0	0	0	0
SHEF-10C66D4	ORF1a	322154	1	104	3678	794	50	32.28269709517808	35365.38461538462	7634.615384615385	480.7692307692308	43480.769230769234	1141.6899991929326	246.46597589972498	15.520527449604847	1403.6765025422624
SHEF-10C66D4	S	322154	71	491	175	47	13	152.4115795551196	356.41547861507127	95.72301425661915	26.476578411405296	478.6150712830957	54.32184607361697	14.589295802628556	4.03533713689726	72.94647901314278
SHEF-10C66D4	ORF3a	322154	84	3012	1	1	2	934.956573564196	0.33200531208499334	0.33200531208499334	0.6640106241699867	1.3280212483399734	0.3104105489920969	0.3104105489920969	0.6208210979841938	1.2416421959683877
SHEF-10C66D4	E	322154	87	2875	41	4	61	892.4303283522787	14.26086956521739	1.391304347826087	21.217391304347824	36.8695652173913	12.726832508675974	1.2416421959683877	18.935043488517913	32.90351819316227
SHEF-10C66D4	M	322154	87	2875	387	123	13	892.4303283522787	134.6086956521739	42.78260869565217	4.521739130434782	181.91304347826085	120.12888245994152	38.18049752602792	4.03533713689726	162.34471712286668
SHEF-10C66D4	ORF6	322154	89	2845	173	40	8	883.1180118825158	60.80843585237258	14.0597539543058	2.8119507908611596	77.68014059753955	53.70102497563277	12.416421959683877	2.4832843919367753	68.60073132725343
SHEF-10C66D4	ORF7a	322154	91	173	1	0	0	53.70102497563277	5.780346820809249	0	0	5.780346820809249	0.3104105489920969	0	0	0.3104105489920969
SHEF-10C66D4	ORF8	322154		0	0	0	0	0	0	0	0	0	0	0	0	0
SHEF-10C66D4	N	322154	93	7502	1988	491	66	2328.699938538711	264.9960010663823	65.4492135430552	8.797653958944283	339.24286856838177	617.0961713962887	152.4115795551196	20.487096233478397	789.9948471848867
SHEF-10C66D4	N*	322154	95	3511	8	1	2	1089.8514375112525	2.2785531187695813	0.28481913984619767	0.5696382796923953	3.133010538308174	2.4832843919367753	0.3104105489920969	0.6208210979841938	3.414516038913066
SHEF-10C66D4	ORF10	322154	97|98	7737	0	0	9	2401.646417551854	0	0	3.927304307623393	3.927304307623393	0	0	2.793694940928872	2.793694940928872
SHEF-10C66F2	ORF1a	71450	1	36	1111	238	25	50.3848845346396	30861.111111111113	6611.111111111111	694.4444444444445	38166.66666666667	1554.9335199440168	333.10006997900626	34.98950314905528	1923.0230930720784
SHEF-10C66F2	S	71450		0	0	0	0	0	0	0	0	0	0	0	0	0
SHEF-10C66F2	ORF3a	71450	84	517	0	0	2	723.5829251224633	0	0	3.8684719535783363	3.8684719535783363	0	0	2.7991602519244227	2.7991602519244227
SHEF-10C66F2	E	71450	87	662	0	0	15	926.5220433869839	0	0	22.65861027190332	22.65861027190332	0	0	20.99370188943317	20.99370188943317
SHEF-10C66F2	M	71450	87	662	143	37	2	926.5220433869839	216.01208459214502	55.89123867069486	3.021148036253776	274.9244712990936	200.13995801259622	51.78446466060182	2.7991602519244227	254.72358292512249
SHEF-10C66F2	ORF6	71450	89	228	31	6	4	319.10426871938415	135.96491228070175	26.31578947368421	17.543859649122805	179.82456140350877	43.38698390482855	8.397480755773268	5.5983205038488455	57.38278516445066
SHEF-10C66F2	ORF7a	71450		0	0	0	0	0	0	0	0	0	0	0	0	0
SHEF-10C66F2	ORF8	71450	92	355	0	0	1	496.850944716585	0	0	2.8169014084507045	2.8169014084507045	0	0	1.3995801259622114	1.3995801259622114
SHEF-10C66F2	N	71450	93	2560	225	69	6	3582.925122463261	87.890625	26.953125	2.34375	117.1875	314.90552834149753	96.57102869139258	8.397480755773268	419.8740377886634
SHEF-10C66F2	N*	71450		0	0	0	0	0	0	0	0	0	0	0	0	0
SHEF-10C66F2	ORF10	71450	98	396	0	0	5	554.2337298810356	0	0	12.626262626262626	12.626262626262626	0	0	6.997900629811056	6.997900629811056
SHEF-10C670E	ORF1a	28077	1	16	191	45	8	56.98614524343768	11937.5	2812.5	500.0	15250.0	680.2721088435374	160.2735334971685	28.49307262171884	869.0387149624247
SHEF-10C670E	S	28077	71	92	7	1	2	327.6703351497667	76.08695652173913	10.869565217391305	21.73913043478261	108.69565217391305	24.93143854400399	3.561634077714855	7.12326815542971	35.61634077714856
SHEF-10C670E	ORF3a	28077		0	0	0	0	0	0	0	0	0	0	0	0	0
SHEF-10C670E	E	28077	87	235	1	1	2	836.984008262991	4.25531914893617	4.25531914893617	8.51063829787234	17.02127659574468	3.561634077714855	3.561634077714855	7.12326815542971	14.24653631085942
SHEF-10C670E	M	28077	87	235	8	2	0	836.984008262991	34.04255319148936	8.51063829787234	0	42.5531914893617	28.49307262171884	7.12326815542971	0	35.61634077714855
SHEF-10C670E	ORF6	28077	89	239	2	0	0	851.2305445738505	8.368200836820083	0	0	8.368200836820083	7.12326815542971	0	0	7.12326815542971
SHEF-10C670E	ORF7a	28077		0	0	0	0	0	0	0	0	0	0	0	0	0
SHEF-10C670E	ORF8	28077		0	0	0	0	0	0	0	0	0	0	0	0	0
SHEF-10C670E	N	28077	93	540	46	18	0	1923.2824019660218	85.18518518518518	33.33333333333333	0	118.5185185185185	163.83516757488334	64.10941339886739	0	227.94458097375073
SHEF-10C670E	N*	28077		0	0	0	0	0	0	0	0	0	0	0	0	0
SHEF-10C670E	ORF10	28077	98	160	0	0	1	569.8614524343768	0	0	6.25	6.25	0	0	3.561634077714855	3.561634077714855
SHEF-10C671D	ORF1a	79321	1|2	684	566	90	8	862.3189319347966	28203.01204819277	4500.0	400.0	33103.01204819277	713.5563091741154	113.46301735984166	10.085601543097036	837.1049280770541
SHEF-10C671D	S	79321	71	215	4	2	0	271.05054147073287	18.6046511627907	9.30232558139535	0	27.906976744186046	5.042800771548518	2.521400385774259	0	7.564201157322778
SHEF-10C671D	ORF3a	79321		0	0	0	0	0	0	0	0	0	0	0	0	0
SHEF-10C671D	E	79321	87	631	3	1	10	795.5018217117788	4.754358161648177	1.5847860538827259	15.847860538827257	22.18700475435816	3.782100578661389	1.2607001928871295	12.607001928871295	17.649802700419812
SHEF-10C671D	M	79321	87	631	76	13	3	795.5018217117788	120.44374009508716	20.602218700475436	4.754358161648177	145.80031695721078	95.81321465942185	16.389102507532684	3.782100578661389	115.98441774561591
SHEF-10C671D	ORF6	79321	89	1166	11	2	4	1469.976424906393	9.433962264150944	1.7152658662092626	3.430531732418525	14.579759862778733	13.867702121758425	2.521400385774259	5.042800771548518	21.4319032790812
SHEF-10C671D	ORF7a	79321	90	442	0	0	1	557.2294852561113	0	0	2.262443438914027	2.262443438914027	0	0	1.2607001928871295	1.2607001928871295
SHEF-10C671D	ORF8	79321	93	1240	0	0	1	1563.2682391800406	0	0	0.8064516129032259	0.8064516129032259	0	0	1.2607001928871295	1.2607001928871295
SHEF-10C671D	N	79321	93	1240	130	24	3	1563.2682391800406	104.83870967741936	19.35483870967742	2.4193548387096775	126.61290322580646	163.89102507532684	30.25680462929111	3.782100578661389	197.92993028327933
SHEF-10C671D	N*	79321		0	0	0	0	0	0	0	0	0	0	0	0	0
SHEF-10C671D	ORF10	79321	97|98	226	0	0	4	284.91824359249125	0	0	38.40579710144928	38.40579710144928	0	0	5.042800771548518	5.042800771548518
SHEF-10C6759	ORF1a	82931	1|3	1504	928	186	13	1813.555847632369	26486.39502090829	5314.285714285714	371.4285714285714	32172.109306622577	1119.0025442838023	224.28283753964138	15.67568219363085	1358.9610640170745
SHEF-10C6759	S	82931	71|72	1546	54	17	5	1864.2003593348688	176.47058823529412	53.09403331224963	16.33986928104575	245.90449082858947	65.11437218892814	20.498969022440342	6.029108536011865	91.64244974738035
SHEF-10C6759	ORF3a	82931	84	401	0	0	1	483.5345045881516	0	0	2.4937655860349124	2.4937655860349124	0	0	1.2058217072023731	1.2058217072023731
SHEF-10C6759	E	82931	87	623	4	1	14	751.2269235870784	6.420545746388443	1.6051364365971108	22.471910112359552	30.497592295345108	4.8232868288094926	1.2058217072023731	16.881503900833223	22.91061243684509
SHEF-10C6759	M	82931	87	623	353	75	8	751.2269235870784	566.6131621187801	120.38523274478331	12.841091492776886	699.8394863563402	425.6550626424377	90.43662804017798	9.646573657618985	525.7382643402347
SHEF-10C6759	ORF6	82931	89	1412	36	17	7	1702.6202505697509	25.495750708215297	12.039660056657224	4.957507082152975	42.492917847025495	43.409581459285434	20.498969022440342	8.440751950416612	72.3493024321424
SHEF-10C6759	ORF7a	82931	90	550	0	0	2	663.2019389613051	0	0	3.6363636363636362	3.6363636363636362	0	0	2.4116434144047463	2.4116434144047463
SHEF-10C6759	ORF8	82931		0	0	0	0	0	0	0	0	0	0	0	0	0
SHEF-10C6759	N	82931	93	1596	735	188	26	1924.4914446949874	460.52631578947364	117.79448621553884	16.290726817042607	594.6115288220551	886.2789547937442	226.69448095404613	31.3513643872617	1144.324800135052
SHEF-10C6759	N*	82931	95	1340	2	0	1	1615.8010876511798	1.4925373134328357	0	0.7462686567164178	2.2388059701492535	2.4116434144047463	0	1.2058217072023731	3.617465121607119
SHEF-10C6759	ORF10	82931	97|98	1038	0	0	7	1251.6429320760633	0	0	14.90207905302245	14.90207905302245	0	0	8.440751950416612	8.440751950416612
SHEF-10C6768	ORF1a	19434	1	3	170	40	2	15.436863229391786	56666.666666666664	13333.333333333334	666.6666666666666	70666.66666666667	874.7555829988679	205.82484305855715	10.291242152927857	1090.871668210353
SHEF-10C6768	S	19434	71	63	22	4	3	324.17412781722754	349.2063492063492	63.492063492063494	47.61904761904762	460.31746031746036	113.20366368220644	20.582484305855715	15.436863229391786	149.22301121745394
SHEF-10C6768	ORF3a	19434	84	173	0	0	1	890.1924462282597	0	0	5.780346820809249	5.780346820809249	0	0	5.145621076463929	5.145621076463929
SHEF-10C6768	E	19434	87	190	1	2	2	977.6680045281465	5.2631578947368425	10.526315789473685	10.526315789473685	26.315789473684212	5.145621076463929	10.291242152927857	10.291242152927857	25.728105382319644
SHEF-10C6768	M	19434	87	190	134	27	2	977.6680045281465	705.2631578947369	142.10526315789474	10.526315789473685	857.8947368421053	689.5132242461665	138.93176906452607	10.291242152927857	838.7362354636205
SHEF-10C6768	ORF6	19434	89	126	19	5	0	648.3482556344551	150.79365079365078	39.682539682539684	0	190.47619047619048	97.76680045281465	25.728105382319644	0	123.49490583513429
SHEF-10C6768	ORF7a	19434		0	0	0	0	0	0	0	0	0	0	0	0	0
SHEF-10C6768	ORF8	19434	92	164	0	0	1	843.8818565400843	0	0	6.097560975609756	6.097560975609756	0	0	5.145621076463929	5.145621076463929
SHEF-10C6768	N	19434	93	372	163	51	3	1914.1710404445814	438.1720430107527	137.09677419354838	8.064516129032258	583.3333333333334	838.7362354636205	262.4266748996604	15.436863229391786	1116.5997735926726
SHEF-10C6768	N*	19434	95	390	1	2	0	2006.7922198209324	2.564102564102564	5.128205128205128	0	7.692307692307692	5.145621076463929	10.291242152927857	0	15.436863229391786
SHEF-10C6768	ORF10	19434		0	0	0	0	0	0	0	0	0	0	0	0	0
SHEF-10C67B3	ORF1a	58867	1|2|3	1350	612	149	7	2293.305247422155	16948.018593068096	4112.210012210013	194.44444444444446	21254.673049722554	1039.6317121647103	253.1129495302971	11.891212394040803	1304.6358740890482
SHEF-10C67B3	S	58867	71	54	0	1	0	91.7322098968862	0	18.51851851851852	0	18.51851851851852	0	1.6987446277201148	0	1.6987446277201148
SHEF-10C67B3	ORF3a	58867	84	264	0	0	4	448.4685817181103	0	0	15.15151515151515	15.15151515151515	0	0	6.794978510880459	6.794978510880459
SHEF-10C67B3	E	58867	86|87	737	2	0	23	1251.9747906297246	4.175365344467641	0	49.804987781392114	53.98035312585976	3.3974892554402296	0	39.07112643756264	42.46861569300287
SHEF-10C67B3	M	58867	87	479	103	29	6	813.6986766779349	215.03131524008353	60.54279749478079	12.526096033402924	288.1002087682673	174.97069665517182	49.26359420388333	10.19246776632069	234.42675862537584
SHEF-10C67B3	ORF6	58867	89	530	3	1	0	900.3346526916608	5.660377358490566	1.8867924528301885	0	7.547169811320754	5.096233883160345	1.6987446277201148	0	6.794978510880459
SHEF-10C67B3	ORF7a	58867	90	423	0	0	2	718.5689775256085	0	0	4.7281323877068555	4.7281323877068555	0	0	3.3974892554402296	3.3974892554402296
SHEF-10C67B3	ORF8	58867		0	0	0	0	0	0	0	0	0	0	0	0	0
SHEF-10C67B3	N	58867	93	1013	39	17	5	1720.8283078804764	38.49950641658441	16.781836130306022	4.93583415597236	60.21717670286279	66.25104048108447	28.87865867124195	8.493723138600574	103.623422290927
SHEF-10C67B3	N*	58867	95	413	0	0	1	701.5815312484074	0	0	2.4213075060532687	2.4213075060532687	0	0	1.6987446277201148	1.6987446277201148
SHEF-10C67B3	ORF10	58867	98	93	0	0	2	157.98325037797068	0	0	21.50537634408602	21.50537634408602	0	0	3.3974892554402296	3.3974892554402296
SHEF-10C67D1	ORF1a	48041	1|3	850	340	71	9	1769.322037426365	21127.39808153477	4437.5	562.5	26127.39808153477	707.7288149705461	147.79042900855518	18.733998043337984	874.2532420224393
SHEF-10C67D1	S	48041	71	81	6	4	3	168.60598239004185	74.07407407407408	49.382716049382715	37.03703703703704	160.49382716049382	12.489332028891988	8.326221352594658	6.244666014445994	27.060219395932638
SHEF-10C67D1	ORF3a	48041	84	323	1	1	3	672.3423742220186	3.095975232198142	3.095975232198142	9.287925696594426	15.47987616099071	2.0815553381486644	2.0815553381486644	6.244666014445994	10.407776690743322
SHEF-10C67D1	E	48041	87	489	5	1	8	1017.880560354697	10.224948875255624	2.044989775051125	16.359918200409	28.629856850715747	10.407776690743324	2.0815553381486644	16.652442705189316	29.141774734081302
SHEF-10C67D1	M	48041	87	489	512	121	22	1017.880560354697	1047.034764826176	247.4437627811861	44.989775051124745	1339.4683026584867	1065.7563331321162	251.86819591598842	45.794217439270625	1363.4187464873753
SHEF-10C67D1	ORF6	48041	89	338	55	15	10	703.5657042942487	162.72189349112426	44.378698224852066	29.585798816568044	236.68639053254435	114.48554359817656	31.22333007222997	20.815553381486648	166.52442705189318
SHEF-10C67D1	ORF7a	48041	90	423	0	0	1	880.4979080368852	0	0	2.3640661938534278	2.3640661938534278	0	0	2.0815553381486644	2.0815553381486644
SHEF-10C67D1	ORF8	48041		0	0	0	0	0	0	0	0	0	0	0	0	0
SHEF-10C67D1	N	48041	93	813	232	62	13	1692.3044899148645	285.3628536285363	76.26076260762608	15.990159901599018	377.6137761377614	482.9208384504902	129.0564309652172	27.06021939593264	639.0374888116401
SHEF-10C67D1	N*	48041		0	0	0	0	0	0	0	0	0	0	0	0	0
SHEF-10C67D1	ORF10	48041	98	85	0	0	2	176.9322037426365	0	0	23.52941176470588	23.52941176470588	0	0	4.163110676297329	4.163110676297329
SHEF-10C680B	ORF1a	422585	1|3	4055	909	198	12	959.5702639705621	9659.826929584728	2106.3829787234044	127.65957446808511	11893.869482776217	215.10465350166237	46.85447898056012	2.839665392761219	264.7987978749837
SHEF-10C680B	S	422585	71|72	5699	9	3	4	1348.604422778849	22.900763358778626	7.633587786259541	7.822053673933873	38.35640481897204	2.1297490445709144	0.7099163481903048	0.9465551309204064	3.7862205236816258
SHEF-10C680B	ORF3a	422585	84	2082	2	1	8	492.68194564407156	0.9606147934678195	0.48030739673390976	3.842459173871278	5.283381364073008	0.4732775654602032	0.2366387827301016	1.8931102618408129	2.603026610031118
SHEF-10C680B	E	422585	87	1541	11	2	34	364.6603641870866	7.138221933809215	1.2978585334198574	22.063595068137573	30.499675535366645	2.603026610031118	0.4732775654602032	8.045718612823455	11.122022788314776
SHEF-10C680B	M	422585	87	1541	592	153	31	364.6603641870866	384.16612589227776	99.28617780661908	20.11680726800779	503.56911096690465	140.09015937622016	36.205733757705545	7.33580226463315	183.63169539855883
SHEF-10C680B	ORF6	422585	89	3105	34	17	10	734.7634203769655	10.950080515297907	5.475040257648954	3.2206119162640903	19.645732689210952	8.045718612823455	4.0228593064117275	2.366387827301016	14.434965746536198
SHEF-10C680B	ORF7a	422585	90|91	2050	1	1	1	485.1095045967083	4.545454545454546	0.5464480874316939	4.545454545454546	9.637357178340785	0.2366387827301016	0.2366387827301016	0.2366387827301016	0.7099163481903048
SHEF-10C680B	ORF8	422585	92	1065	0	0	2	252.02030360755822	0	0	1.8779342723004695	1.8779342723004695	0	0	0.4732775654602032	0.4732775654602032
SHEF-10C680B	N	422585	93	4836	751	182	40	1144.3851532827714	155.2936311000827	37.634408602150536	8.271298593879239	201.19933829611247	177.71572583030633	43.068258456878496	9.465551309204065	230.24953559638888
SHEF-10C680B	N*	422585	95	2658	3	1	4	628.9858844966101	1.1286681715575622	0.3762227238525207	1.5048908954100828	3.0097817908201656	0.7099163481903048	0.2366387827301016	0.9465551309204064	1.8931102618408129
SHEF-10C680B	ORF10	422585	97|98	6036	0	0	14	1428.3516925588933	0	0	11.349370870459103	11.349370870459103	0	0	3.3129429582214227	3.3129429582214227
SHEF-10C6865	ORF1a	52515	1	43	143	39	0	81.88136722841092	3325.5813953488373	906.9767441860466	0	4232.558139534884	272.3031514805294	74.26449585832619	0	346.5676473388556
SHEF-10C6865	S	52515	71	40	17	4	2	76.16871370084738	425.0	100.0	50.0	575.0	32.371703322860135	7.616871370084738	3.808435685042369	43.79701037798724
SHEF-10C6865	ORF3a	52515		0	0	0	0	0	0	0	0	0	0	0	0	0
SHEF-10C6865	E	52515	87	222	17	2	8	422.73636103970296	76.57657657657657	9.00900900900901	36.03603603603604	121.62162162162161	32.371703322860135	3.808435685042369	15.233742740169475	51.41388174807198
SHEF-10C6865	M	52515	87	222	349	126	24	422.73636103970296	1572.0720720720722	567.5675675675676	108.10810810810811	2247.747747747748	664.5720270398933	239.93144815766922	45.701228220508426	950.204703418071
SHEF-10C6865	ORF6	52515	89	231	17	7	4	439.8743216223936	73.59307359307358	30.3030303030303	17.316017316017316	121.21212121212119	32.371703322860135	13.329524897648291	7.616871370084738	53.318099590593164
SHEF-10C6865	ORF7a	52515		0	0	0	0	0	0	0	0	0	0	0	0	0
SHEF-10C6865	ORF8	52515	92	174	0	0	1	331.3339045986861	0	0	5.74712643678161	5.74712643678161	0	0	1.9042178425211844	1.9042178425211844
SHEF-10C6865	N	52515	93	905	273	85	10	1723.3171474816718	301.6574585635359	93.92265193370166	11.049723756906078	406.62983425414365	519.8514710082834	161.85851661430067	19.042178425211844	700.752166047796
SHEF-10C6865	N*	52515	95	419	0	1	1	797.8672760163763	0	2.3866348448687353	2.3866348448687353	4.773269689737471	0	1.9042178425211844	1.9042178425211844	3.808435685042369
SHEF-10C6865	ORF10	52515	97	421	0	0	5	801.6757117014187	0	0	11.876484560570072	11.876484560570072	0	0	9.521089212605922	9.521089212605922
SHEF-10C6892	ORF1a	107075	1|2	1729	399	87	6	1614.7560121410227	5592.75556839226	1225.3521126760565	84.50704225352113	6902.614723321838	372.63600280177445	81.25145925752976	5.603548914312397	459.4910109736166
SHEF-10C6892	S	107075	71	374	60	13	5	349.28788232547276	160.42780748663102	34.75935828877005	13.368983957219251	208.55614973262033	56.035489143123975	12.141022647676861	4.669624095260331	72.84613588606116
SHEF-10C6892	ORF3a	107075	84	842	0	0	5	786.3646976418397	0	0	5.938242280285036	5.938242280285036	0	0	4.669624095260331	4.669624095260331
SHEF-10C6892	E	107075	86|87	1803	7	4	13	1683.8664487508754	10.248901903367496	5.285243672871784	19.033674963396777	34.56782053963606	6.537473733364464	3.735699276208265	12.141022647676861	22.41419565724959
SHEF-10C6892	M	107075	87	683	276	75	11	637.8706514125612	404.099560761347	109.80966325036603	16.10541727672035	530.0146412884334	257.76325005837026	70.04436142890496	10.273173009572728	338.0807844968479
SHEF-10C6892	ORF6	107075	89	1745	35	10	3	1629.6988092458555	20.057306590257877	5.730659025787965	1.7191977077363896	27.50716332378223	32.687368666822316	9.339248190520662	2.8017744571561987	44.82839131449918
SHEF-10C6892	ORF7a	107075	90|91|93	2177	1	1	4	2033.1543310763482	0.9578544061302682	7.042253521126761	22.13584229900087	30.135950226257897	0.9339248190520663	0.9339248190520663	3.735699276208265	5.603548914312397
SHEF-10C6892	ORF8	107075	92	616	0	0	3	575.2976885360728	0	0	4.87012987012987	4.87012987012987	0	0	2.8017744571561987	2.8017744571561987
SHEF-10C6892	N	107075	93	1044	482	115	13	975.0175110903572	461.6858237547893	110.15325670498083	12.452107279693486	584.2911877394636	450.15176278309593	107.40135419098762	12.141022647676861	569.6941396217604
SHEF-10C6892	N*	107075	95	1271	9	0	3	1187.0184450151762	7.081038552321008	0	2.3603461841070024	9.44138473642801	8.405323371468596	0	2.8017744571561987	11.207097828624795
SHEF-10C6892	ORF10	107075	97|98	1641	0	0	6	1532.5706280644406	0	0	9.263022420917158	9.263022420917158	0	0	5.603548914312397	5.603548914312397
SHEF-10C68A1	ORF1a	31146	1	19	234	58	4	61.0030180440506	12315.78947368421	3052.6315789473683	210.5263157894737	15578.947368421052	751.3003274898863	186.21973929236498	12.842740640852757	950.362807423104
SHEF-10C68A1	S	31146	71	92	4	1	0	295.38303473961344	43.47826086956522	10.869565217391305	0	54.34782608695652	12.842740640852757	3.210685160213189	0	16.053425801065945
SHEF-10C68A1	ORF3a	31146	84	233	0	0	1	748.0896423296731	0	0	4.291845493562231	4.291845493562231	0	0	3.210685160213189	3.210685160213189
SHEF-10C68A1	E	31146	87	246	3	1	5	789.8285494124445	12.195121951219512	4.065040650406504	20.32520325203252	36.58536585365854	9.632055480639568	3.210685160213189	16.053425801065945	28.8961664419187
SHEF-10C68A1	M	31146	87	246	67	14	2	789.8285494124445	272.3577235772358	56.91056910569106	8.130081300813009	337.3983739837399	215.1159057342837	44.94959224298465	6.421370320426378	266.48686829769474
SHEF-10C68A1	ORF6	31146	89	326	11	5	3	1046.6833622294998	33.74233128834356	15.337423312883436	9.202453987730062	58.282208588957054	35.317536762345085	16.053425801065945	9.632055480639568	61.00301804405059
SHEF-10C68A1	ORF7a	31146	90	344	0	0	5	1104.4756951133372	0	0	14.534883720930234	14.534883720930234	0	0	16.053425801065945	16.053425801065945
SHEF-10C68A1	ORF8	31146		0	0	0	0	0	0	0	0	0	0	0	0	0
SHEF-10C68A1	N	31146	93	446	53	13	2	1431.9655814550824	118.83408071748879	29.14798206278027	4.484304932735426	152.46636771300447	170.16631349129904	41.73890708277146	6.421370320426378	218.32659089449686
SHEF-10C68A1	N*	31146		0	0	0	0	0	0	0	0	0	0	0	0	0
SHEF-10C68A1	ORF10	31146		0	0	0	0	0	0	0	0	0	0	0	0	0
SHEF-10C68DE	ORF1a	23328	1	20	195	51	4	85.73388203017834	9750.0	2550.0	200.0	12500.0	835.9053497942388	218.62139917695475	17.146776406035666	1071.6735253772292
SHEF-10C68DE	S	23328	71	79	11	0	0	338.6488340192044	139.2405063291139	0	0	139.2405063291139	47.15363511659808	0	0	47.15363511659808
SHEF-10C68DE	ORF3a	23328		0	0	0	0	0	0	0	0	0	0	0	0	0
SHEF-10C68DE	E	23328	87	216	1	0	3	925.925925925926	4.62962962962963	0	13.88888888888889	18.51851851851852	4.286694101508917	0	12.860082304526749	17.146776406035666
SHEF-10C68DE	M	23328	87	216	58	17	0	925.925925925926	268.51851851851853	78.70370370370371	0	347.22222222222223	248.62825788751715	72.87379972565158	0	321.50205761316874
SHEF-10C68DE	ORF6	23328	89	361	4	3	0	1547.496570644719	11.0803324099723	8.310249307479225	0	19.390581717451525	17.146776406035666	12.860082304526749	0	30.006858710562415
SHEF-10C68DE	ORF7a	23328	90	154	1	0	0	660.1508916323731	6.4935064935064934	0	0	6.4935064935064934	4.286694101508917	0	0	4.286694101508917
SHEF-10C68DE	ORF8	23328		0	0	0	0	0	0	0	0	0	0	0	0	0
SHEF-10C68DE	N	23328	93	384	28	9	1	1646.0905349794239	72.91666666666667	23.4375	2.6041666666666665	98.95833333333334	120.02743484224966	38.58024691358025	4.286694101508917	162.89437585733882
SHEF-10C68DE	N*	23328		0	0	0	0	0	0	0	0	0	0	0	0	0
SHEF-10C68DE	ORF10	23328		0	0	0	0	0	0	0	0	0	0	0	0	0
SHEF-10C6917	ORF1a	104183	1	78	994	268	18	74.86826065672902	12743.589743589744	3435.897435897436	230.76923076923077	16410.25641025641	954.0903986254955	257.23966482055613	17.27729092078362	1228.6073543668351
SHEF-10C6917	S	104183	71	365	65	20	8	350.3450658936679	178.08219178082192	54.794520547945204	21.91780821917808	254.7945205479452	62.39021721394085	19.196989911981802	7.67879596479272	89.26600309071537
SHEF-10C6917	ORF3a	104183	84	519	1	0	2	498.1618882159277	1.9267822736030829	0	3.8535645472061657	5.780346820809249	0.95984949559909	0	1.91969899119818	2.8795484867972703
SHEF-10C6917	E	104183	86|87	1499	6	3	13	1438.814393903036	8.64966603328151	4.185380318995796	19.066332699948177	31.901379052225483	5.7590969735945405	2.8795484867972703	12.478043442788172	21.116688903179984
SHEF-10C6917	M	104183	87	672	771	279	35	645.0188610425885	1147.3214285714284	415.1785714285714	52.08333333333333	1614.583333333333	740.0439611068985	267.79800927214615	33.594732345968154	1041.4367027250128
SHEF-10C6917	ORF6	104183	89	1284	108	39	9	1232.4467523492317	84.11214953271028	30.373831775700936	7.009345794392523	121.49532710280374	103.66374552470172	37.43413032836451	8.63864546039181	149.73652131345804
SHEF-10C6917	ORF7a	104183	90|91	714	1	0	1	685.3325398577502	8.333333333333334	0	1.6835016835016836	10.016835016835017	0.95984949559909	0	0.95984949559909	1.91969899119818
SHEF-10C6917	ORF8	104183	92	471	2	1	3	452.0891124271714	4.246284501061571	2.1231422505307855	6.369426751592357	12.738853503184714	1.91969899119818	0.95984949559909	2.8795484867972703	5.7590969735945405
SHEF-10C6917	N	104183	93	2153	484	196	34	2066.5559640248407	224.80260102183001	91.03576405016257	15.791918253599627	331.63028332559225	464.56715586995955	188.13050113742165	32.63488285036906	685.3325398577502
SHEF-10C6917	N*	104183	95	1414	0	0	5	1357.2271867771133	0	0	3.5360678925035365	3.5360678925035365	0	0	4.799247477995451	4.799247477995451
SHEF-10C6917	ORF10	104183	97|98	1207	0	0	5	1158.5383411881016	0	0	9.603072983354673	9.603072983354673	0	0	4.799247477995451	4.799247477995451
SHEF-10C6944	ORF1a	65162	1|2	943	770	154	12	1447.1624566465118	20237.94707763885	4052.6315789473683	315.7894736842105	24606.36813027043	1181.670298640312	236.33405972806239	18.415641017771094	1436.4199993861455
SHEF-10C6944	S	65162	71	89	89	15	2	136.58267088180227	1000.0	168.53932584269663	22.471910112359552	1191.0112359550562	136.58267088180227	23.019551272213867	3.069273502961849	162.67149565697798
SHEF-10C6944	ORF3a	65162	84	861	1	0	4	1321.322243025076	1.1614401858304297	0	4.645760743321719	5.807200929152149	1.5346367514809245	0	6.138547005923698	7.673183757404622
SHEF-10C6944	E	65162	87	500	43	10	12	767.3183757404622	86.0	20.0	24.0	130.0	65.98938031367976	15.346367514809245	18.415641017771094	99.7513888462601
SHEF-10C6944	M	65162	87	500	516	97	9	767.3183757404622	1032.0	194.0	18.0	1244.0	791.872563764157	148.85976489364967	13.81173076332832	954.544059421135
SHEF-10C6944	ORF6	65162	89	289	129	22	4	443.5100211779872	446.36678200692046	76.12456747404845	13.84083044982699	536.3321799307959	197.96814094103925	33.76200853258034	6.138547005923698	237.86869647954327
SHEF-10C6944	ORF7a	65162		0	0	0	0	0	0	0	0	0	0	0	0	0
SHEF-10C6944	ORF8	65162	92	491	0	0	1	753.506644977134	0	0	2.0366598778004072	2.0366598778004072	0	0	1.5346367514809245	1.5346367514809245
SHEF-10C6944	N	65162	93	2245	1224	269	22	3445.2595070746756	545.2115812917594	119.8218262806236	9.799554565701559	674.8329621380846	1878.3953838126515	412.8172861483687	33.76200853258034	2324.9746784936005
SHEF-10C6944	N*	65162	95	1095	0	0	4	1680.4272428716124	0	0	3.6529680365296806	3.6529680365296806	0	0	6.138547005923698	6.138547005923698
SHEF-10C6944	ORF10	65162	98	637	0	0	3	977.5636106933489	0	0	4.7095761381475665	4.7095761381475665	0	0	4.6039102544427735	4.6039102544427735
SHEF-10C6980	ORF1a	115423	1|3	1477	625	133	5	1279.640972769725	13845.841092489138	2955.5555555555557	111.11111111111111	16912.507759155804	541.4865321469723	115.22833404087572	4.331892257175779	661.0467584450238
SHEF-10C6980	S	115423	71	341	10	1	1	295.43505193938813	29.325513196480937	2.9325513196480935	2.9325513196480935	35.19061583577712	8.663784514351558	0.8663784514351558	0.8663784514351558	10.396541417221869
SHEF-10C6980	ORF3a	115423		0	0	0	0	0	0	0	0	0	0	0	0	0
SHEF-10C6980	E	115423	86|87	1575	7	2	15	1364.5460610103705	12.360132952984372	3.8022813688212924	27.569258428269546	43.731672750075205	6.064649160046091	1.7327569028703116	12.995676771527338	20.79308283444374
SHEF-10C6980	M	115423	87|88	1164	738	178	20	1008.4645174705215	1402.7080825297687	338.40304182509504	38.02281368821293	1779.1339380430766	639.387297159145	154.21536435545775	17.327569028703117	810.9302305433058
SHEF-10C6980	ORF6	115423	89	827	48	22	6	716.4949793368738	58.041112454655384	26.60217654171705	7.255139056831923	91.89842805320436	41.58616566888748	19.060325931573427	5.198270708610935	65.84476230907184
SHEF-10C6980	ORF7a	115423		0	0	0	0	0	0	0	0	0	0	0	0	0
SHEF-10C6980	ORF8	115423	92	606	0	0	2	525.0253415697044	0	0	3.3003300330033003	3.3003300330033003	0	0	1.7327569028703116	1.7327569028703116
SHEF-10C6980	N	115423	93	2024	210	53	11	1753.5499857047555	103.75494071146245	26.18577075098814	5.434782608695652	135.37549407114625	181.93947480138272	45.91805792606326	9.530162965786714	237.38769569323267
SHEF-10C6980	N*	115423	95	1253	0	0	3	1085.5721996482503	0	0	2.394253790901836	2.394253790901836	0	0	2.5991353543054676	2.5991353543054676
SHEF-10C6980	ORF10	115423	97|98	1477	1	0	7	1279.6409727697253	1.923076923076923	0	10.827103930552205	12.750180853629129	0.8663784514351558	0	6.064649160046091	6.931027611481247
SHEF-10C699F	ORF1a	328314	1	88	2736	675	51	26.803608740413143	31090.909090909092	7670.454545454546	579.5454545454546	39340.909090909096	833.3485626564814	205.59586249748716	15.533909610921253	1054.4783347648897
SHEF-10C699F	S	328314	71	1337	43	8	1	407.2321009765042	32.16155572176515	5.983545250560957	0.7479431563201197	38.893044128646224	13.09721790724733	2.436691703673922	0.30458646295924025	15.838496073880492
SHEF-10C699F	ORF3a	328314	84|85	1671	20	4	4	508.9639796048905	213.03415278006932	52.631578947368425	15.038772479788815	280.70450420722653	6.091729259184805	1.218345851836961	1.218345851836961	8.528420962858727
SHEF-10C699F	E	328314	87	2725	17	4	69	829.9981115639297	6.238532110091743	1.4678899082568806	25.321100917431192	33.027522935779814	5.177969870307084	1.218345851836961	21.016465944187576	27.41278166633162
SHEF-10C699F	M	328314	87	2725	466	110	9	829.9981115639297	171.0091743119266	40.366972477064216	3.3027522935779814	214.67889908256882	141.93729173900596	33.50451092551643	2.7412781666331623	178.18308083115554
SHEF-10C699F	ORF6	328314	89|90	8151	84	18	12	2482.684259580767	15.075483357096088	3.1824611032531824	2.1216407355021216	20.379585195851394	25.585262888576178	5.4825563332663245	3.6550375555108827	34.722856777353385
SHEF-10C699F	ORF7a	328314	90	2495	0	0	3	759.9432250833044	0	0	1.2024048096192383	1.2024048096192383	0	0	0.9137593888777207	0.9137593888777207
SHEF-10C699F	ORF8	328314	92	1450	0	0	2	441.65037129089836	0	0	1.3793103448275863	1.3793103448275863	0	0	0.6091729259184805	0.6091729259184805
SHEF-10C699F	N	328314	93	6076	930	254	26	1850.6673489403438	153.06122448979593	41.803818301514156	4.279131007241607	199.1441737985517	283.26541055209344	77.36496159164702	7.919248036940246	368.54962018068073
SHEF-10C699F	N*	328314	95	4380	0	0	3	1334.0887077614723	0	0	0.684931506849315	0.684931506849315	0	0	0.9137593888777207	0.9137593888777207
SHEF-10C699F	ORF10	328314	98	538	0	0	6	163.86751707207125	0	0	11.152416356877323	11.152416356877323	0	0	1.8275187777554414	1.8275187777554414
SHEF-10C69BD	ORF1a	60414	1	28	540	105	8	46.34687324130169	19285.714285714286	3750.0	285.7142857142857	23321.428571428572	893.832555367961	173.8007746548813	13.241963783229053	1080.8752938060713
SHEF-10C69BD	S	60414	71	87	6	2	0	144.00635614261594	68.96551724137932	22.98850574712644	0	91.95402298850576	9.93147283742179	3.3104909458072633	0	13.241963783229053
SHEF-10C69BD	ORF3a	60414	84	326	0	0	2	539.6100241665839	0	0	6.134969325153374	6.134969325153374	0	0	3.3104909458072633	3.3104909458072633
SHEF-10C69BD	E	60414	86|87	565	7	1	6	935.2136921905518	24.73498233215548	3.53356890459364	21.21394381374834	49.48249505049746	11.586718310325422	1.6552454729036317	9.93147283742179	23.173436620650843
SHEF-10C69BD	M	60414	87	283	283	73	6	468.4344688317277	1000.0000000000001	257.9505300353357	21.20141342756184	1279.1519434628976	468.4344688317277	120.83291952196511	9.93147283742179	599.1988611911146
SHEF-10C69BD	ORF6	60414	89	291	11	2	1	481.6764326149568	37.80068728522337	6.872852233676976	3.436426116838488	48.10996563573883	18.207700201939947	3.3104909458072633	1.6552454729036317	23.17343662065084
SHEF-10C69BD	ORF7a	60414		0	0	0	0	0	0	0	0	0	0	0	0	0
SHEF-10C69BD	ORF8	60414		0	0	0	0	0	0	0	0	0	0	0	0	0
SHEF-10C69BD	N	60414	93	1286	106	34	9	2128.64567815407	82.42612752721617	26.438569206842924	6.998444790046656	115.86314152410576	175.45602012778494	56.27834607872347	14.897209256132685	246.6315754626411
SHEF-10C69BD	N*	60414		0	0	0	0	0	0	0	0	0	0	0	0	0
SHEF-10C69BD	ORF10	60414	97	631	0	0	1	1044.4598934021915	0	0	1.5847860538827259	1.5847860538827259	0	0	1.6552454729036317	1.6552454729036317
SHEF-10C6A41	ORF1a	186064	1|2	1395	899	195	7	749.7420242497205	18327.273554295418	3979.5918367346935	142.85714285714286	22449.722533887252	483.1670822942643	104.8026485510362	3.762146358242325	591.7318772035428
SHEF-10C6A41	S	186064	71	614	18	7	2	329.9939805658268	29.315960912052116	11.400651465798045	3.257328990228013	43.97394136807817	9.674090635480264	3.762146358242325	1.0748989594978071	14.511135953220395
SHEF-10C6A41	ORF3a	186064	84	1031	0	2	2	554.1104136211196	0	1.939864209505335	1.939864209505335	3.87972841901067	0	1.0748989594978071	1.0748989594978071	2.1497979189956142
SHEF-10C6A41	E	186064	86|87	2808	4	4	22	1509.1581391349212	5.1020408163265305	4.320601758489957	26.498346374122768	35.920988948939254	2.1497979189956142	2.1497979189956142	11.823888554475879	16.123484392467105
SHEF-10C6A41	M	186064	87	784	697	190	20	421.3603921231404	889.030612244898	242.34693877551018	25.51020408163265	1156.887755102041	374.6022873849858	102.11540115229168	10.748989594978072	487.46667813225554
SHEF-10C6A41	ORF6	186064	89	1932	33	10	6	1038.3523948748816	17.080745341614907	5.175983436853002	3.1055900621118013	25.36231884057971	17.735832831713818	5.374494797489036	3.2246968784934213	26.335024507696275
SHEF-10C6A41	ORF7a	186064		0	0	0	0	0	0	0	0	0	0	0	0	0
SHEF-10C6A41	ORF8	186064	92	1049	0	1	6	563.7845042565998	0	0.9532888465204957	5.719733079122975	6.673021925643471	0	0.5374494797489036	3.2246968784934213	3.762146358242325
SHEF-10C6A41	N	186064	93	2867	350	105	19	1540.8676584401067	122.07882804325078	36.623648412975236	6.627136379490757	165.32961283571677	188.10731791211626	56.432195373634876	10.211540115229168	254.75105340098028
SHEF-10C6A41	N*	186064	95	2056	0	0	3	1104.9961303637458	0	0	1.4591439688715953	1.4591439688715953	0	0	1.6123484392467107	1.6123484392467107
SHEF-10C6A41	ORF10	186064	97|98	2559	0	0	9	1375.3332186774442	0	0	8.064301526819126	8.064301526819126	0	0	4.837045317740133	4.837045317740133
SHEF-10C6ABA	ORF1a	40089	1	16	428	70	8	39.91119758537254	26750.0	4375.0	500.0	31625.0	1067.6245354087155	174.6114894360049	19.95559879268627	1262.1916236374066
SHEF-10C6ABA	S	40089	71	88	1	1	1	219.511586719549	11.363636363636365	11.363636363636365	11.363636363636365	34.09090909090909	2.494449849085784	2.494449849085784	2.494449849085784	7.483349547257351
SHEF-10C6ABA	ORF3a	40089	84	227	0	0	3	566.240115742473	0	0	13.215859030837004	13.215859030837004	0	0	7.483349547257352	7.483349547257352
SHEF-10C6ABA	E	40089	87	348	0	0	4	868.0685474818529	0	0	11.49425287356322	11.49425287356322	0	0	9.977799396343135	9.977799396343135
SHEF-10C6ABA	M	40089	87	348	234	45	3	868.0685474818529	672.4137931034484	129.31034482758622	8.620689655172415	810.3448275862071	583.7012646860735	112.25024320886028	7.483349547257352	703.4348574421912
SHEF-10C6ABA	ORF6	40089	89	309	6	1	6	770.7850033675072	19.41747572815534	3.236245954692557	19.41747572815534	42.07119741100323	14.966699094514704	2.494449849085784	14.966699094514704	32.427848038115194
SHEF-10C6ABA	ORF7a	40089		0	0	0	0	0	0	0	0	0	0	0	0	0
SHEF-10C6ABA	ORF8	40089	92	172	0	0	1	429.0453740427549	0	0	5.813953488372094	5.813953488372094	0	0	2.494449849085784	2.494449849085784
SHEF-10C6ABA	N	40089	93	760	39	11	5	1895.7818853051958	51.31578947368421	14.473684210526315	6.578947368421052	72.36842105263158	97.28354411434557	27.438948339943625	12.47224924542892	137.19474169971812
SHEF-10C6ABA	N*	40089	95	220	0	0	1	548.7789667988725	0	0	4.545454545454546	4.545454545454546	0	0	2.494449849085784	2.494449849085784
SHEF-10C6ABA	ORF10	40089	97	457	0	0	5	1139.9635810322034	0	0	10.940919037199125	10.940919037199125	0	0	12.47224924542892	12.47224924542892
SHEF-10C6AC9	ORF1a	40776	1	24	283	54	6	58.85815185403178	11791.666666666666	2250.0	250.0	14291.666666666666	694.0357072787914	132.4308416715715	14.714537963507945	841.1810869138709
SHEF-10C6AC9	S	40776	71	100	15	2	1	245.2422993917991	150.0	20.0	10.0	180.0	36.78634490876986	4.904845987835982	2.452422993917991	44.14361389052384
SHEF-10C6AC9	ORF3a	40776	84|85	381	4	0	3	934.3731606827545	30.258631672824563	0	8.982035928143713	39.24066760096828	9.809691975671964	0	7.357268981753973	17.166960957425935
SHEF-10C6AC9	E	40776	87	377	1	0	7	924.5634687070826	2.6525198938992043	0	18.56763925729443	21.220159151193634	2.452422993917991	0	17.166960957425935	19.619383951343927
SHEF-10C6AC9	M	40776	87	377	462	93	12	924.5634687070826	1225.4641909814325	246.68435013262598	31.83023872679045	1503.9787798408488	1133.0194231901119	228.07533843437315	29.42907592701589	1390.523837551501
SHEF-10C6AC9	ORF6	40776	89	241	38	14	7	591.0339415342359	157.67634854771785	58.09128630705394	29.04564315352697	244.81327800829877	93.19207376888366	34.33392191485187	17.166960957425935	144.69295664116146
SHEF-10C6AC9	ORF7a	40776	90	431	0	0	3	1056.994310378654	0	0	6.960556844547564	6.960556844547564	0	0	7.357268981753973	7.357268981753973
SHEF-10C6AC9	ORF8	40776	92	239	0	0	3	586.1290955463999	0	0	12.552301255230127	12.552301255230127	0	0	7.357268981753973	7.357268981753973
SHEF-10C6AC9	N	40776	93	775	220	65	3	1900.627820286443	283.8709677419355	83.87096774193549	3.8709677419354835	371.61290322580646	539.533058661958	159.4074946046694	7.357268981753973	706.2978222483813
SHEF-10C6AC9	N*	40776		0	0	0	0	0	0	0	0	0	0	0	0	0
SHEF-10C6AC9	ORF10	40776	97	480	0	0	3	1177.1630370806356	0	0	6.25	6.25	0	0	7.357268981753973	7.357268981753973
SHEF-10C6B02	ORF1a	305321	1	223	2516	521	37	73.03788471805083	11282.511210762332	2336.322869955157	165.91928251121075	13784.7533632287	824.0507531417754	170.64008043993044	12.118393428555521	1006.8092270102613
SHEF-10C6B02	S	305321	71	314	434	127	36	102.84258206936306	1382.1656050955414	404.45859872611464	114.64968152866243	1901.2738853503183	142.14547967548907	41.59556663315003	11.790869281837804	195.53191559047693
SHEF-10C6B02	ORF3a	305321	84	3077	0	0	2	1007.7917994504145	0	0	0.6499837504062399	0.6499837504062399	0	0	0.6550482934354336	0.6550482934354336
SHEF-10C6B02	E	305321	87	3249	56	17	58	1064.1259526858619	17.236072637734686	5.23237919359803	17.851646660510927	40.32009849184364	18.34135221619214	5.567910494201185	18.996400509627573	42.9056632200209
SHEF-10C6B02	M	305321	87	3249	2956	721	92	1064.1259526858619	909.8184056632809	221.91443521083409	28.316405047706986	1160.049245921822	968.1613776975707	236.1449097834738	30.132221498029942	1234.4385089790746
SHEF-10C6B02	ORF6	305321	89	3084	352	111	28	1010.0844684774385	114.13748378728923	35.992217898832685	9.07911802853437	159.20881971465627	115.2884996446363	36.35518028566656	9.17067610809607	160.81435603839896
SHEF-10C6B02	ORF7a	305321	90	3927	0	0	1	1286.1873241604737	0	0	0.2546473134708429	0.2546473134708429	0	0	0.3275241467177168	0.3275241467177168
SHEF-10C6B02	ORF8	305321	92	1068	1	0	0	349.7957886945215	0.9363295880149812	0	0	0.9363295880149812	0.3275241467177168	0	0	0.3275241467177168
SHEF-10C6B02	N	305321	93	6609	2986	872	103	2164.60708565739	451.80814041458615	131.94129217733393	15.58480859434105	599.3342411862612	977.9871020991022	285.601055937849	33.73498711192482	1297.323145148876
SHEF-10C6B02	N*	305321	95	3895	2	0	1	1275.706551465507	0.5134788189987163	0	0.25673940949935814	0.7702182284980744	0.6550482934354336	0	0.3275241467177168	0.9825724401531504
SHEF-10C6B02	ORF10	305321	97|98	7633	0	0	7	2499.991811896332	0	0	2.4373192164353186	2.4373192164353186	0	0	2.2926690270240173	2.2926690270240173
SHEF-10C6B3F	ORF1a	173679	1	97	2093	399	34	55.85016035329544	21577.319587628866	4113.40206185567	350.5154639175258	26041.23711340206	1205.096758963375	229.7341647522153	19.576344866103558	1454.4072685816936
SHEF-10C6B3F	S	173679	71	248	301	87	17	142.79216255275537	1213.7096774193549	350.80645161290323	68.54838709677419	1633.0645161290322	173.3082295499168	50.092411863264985	9.788172433051779	233.1888138462336
SHEF-10C6B3F	ORF3a	173679	84	1800	2	0	2	1036.3947282054826	1.1111111111111112	0	1.1111111111111112	2.2222222222222223	1.1515496980060917	0	1.1515496980060917	2.3030993960121835
SHEF-10C6B3F	E	173679	87	1582	9	5	23	910.8758111228185	5.689001264222503	3.1605562579013906	14.538558786346396	23.388116308470288	5.181973641027413	2.878874245015229	13.242821527070054	21.303669413112694
SHEF-10C6B3F	M	173679	87	1582	873	210	24	910.8758111228185	551.8331226295828	132.7433628318584	15.170670037926675	699.747155499368	502.651443179659	120.91271829063963	13.8185963760731	637.3827578463716
SHEF-10C6B3F	ORF6	173679	89	1409	164	33	15	811.2667622452916	116.39460610361958	23.420865862313697	10.645848119233499	150.4613200851668	94.42707523649952	19.00057001710051	8.636622735045687	122.06426798864572
SHEF-10C6B3F	ORF7a	173679	90	1806	0	0	6	1039.8493772995007	0	0	3.3222591362126246	3.3222591362126246	0	0	3.454649094018275	3.454649094018275
SHEF-10C6B3F	ORF8	173679		0	0	0	0	0	0	0	0	0	0	0	0	0
SHEF-10C6B3F	N	173679	93	4885	2408	589	50	2812.660137379879	492.93756397134086	120.57318321392017	10.235414534288639	623.7461617195497	1386.4658363993344	339.131386062794	28.78874245015229	1754.3859649122808
SHEF-10C6B3F	N*	173679	95	2597	8	2	3	1495.28728286091	3.0804774740084713	0.7701193685021178	1.1551790527531767	5.005775895263766	4.606198792024367	1.1515496980060917	1.7273245470091374	7.485073037039596
SHEF-10C6B3F	ORF10	173679	97|98	2830	0	0	8	1629.4428226786197	0	0	6.462327685118979	6.462327685118979	0	0	4.606198792024367	4.606198792024367
SHEF-10C6B6C	ORF1a	172781	1|3	3245	1570	365	40	1878.1000225719263	21791.98182582204	5069.444444444445	555.5555555555555	27416.98182582204	908.6647258668488	211.25007958050944	23.150693652658568	1143.065499100017
SHEF-10C6B6C	S	172781	71	956	53	13	3	553.3015782985398	55.43933054393305	13.598326359832637	3.1380753138075317	72.17573221757323	30.6746690897726	7.523975437114034	1.7363020239493925	39.934946550836024
SHEF-10C6B6C	ORF3a	172781	84|85	3207	2	1	3	1856.1068636019006	1.2658967340890555	0.7097232079488999	2.1291696238466997	4.104789565884655	1.1575346826329282	0.5787673413164641	1.7363020239493925	3.472604047898785
SHEF-10C6B6C	E	172781	86|87	3194	8	2	35	1848.5828881647865	3.9781203381402284	0.9945300845350571	17.7523199747122	22.724970397387487	4.630138730531713	1.1575346826329282	20.256856946076248	26.044530359240888
SHEF-10C6B6C	M	172781	87	2011	352	112	17	1163.9011233874094	175.03729487817006	55.6936847339632	8.453505718547985	239.18448533068124	203.7261041433954	64.82194222744398	9.839044802379892	278.38709117321923
SHEF-10C6B6C	ORF6	172781	89	2881	36	9	2	1667.4287103327333	12.495661228740023	3.1239153071850057	0.6942034015966678	16.313779937521694	20.83562428739271	5.208906071848178	1.1575346826329282	27.202065041873816
SHEF-10C6B6C	ORF7a	172781	90|91	2276	1	0	2	1317.2744688362725	2.3866348448687353	0	1.0770059235325795	3.463640768401315	0.5787673413164641	0	1.1575346826329282	1.7363020239493925
SHEF-10C6B6C	ORF8	172781	92	743	0	0	3	430.0241345981329	0	0	4.037685060565276	4.037685060565276	0	0	1.7363020239493925	1.7363020239493925
SHEF-10C6B6C	N	172781	93	2374	471	113	14	1373.993668285286	198.39932603201348	47.598989048020215	5.897219882055602	251.8955349620893	272.5994177600546	65.40070956876045	8.102742778430498	346.1028701072456
SHEF-10C6B6C	N*	172781	95	2088	4	0	4	1208.4662086687772	1.9157088122605364	0	1.9157088122605364	3.8314176245210727	2.3150693652658565	0	2.3150693652658565	4.630138730531713
SHEF-10C6B6C	ORF10	172781	97|98	2366	0	0	7	1369.3635295547542	0	0	9.610445867755809	9.610445867755809	0	0	4.051371389215249	4.051371389215249
SHEF-10C6BB7	ORF1a	343244	1|2|3	6625	2265	446	21	1930.1138548670915	30147.921015715045	5933.697764820215	280.0	36361.61878053526	659.8804349092775	129.93672139935438	6.118096747503234	795.9352530561351
SHEF-10C6BB7	S	343244	71|72	4550	8	1	1	1325.5876286257007	7.540273030434169	1.037344398340249	0.2788622420524261	8.856479670826845	2.3307035228583746	0.2913379403572968	0.2913379403572968	2.9133794035729683
SHEF-10C6BB7	ORF3a	343244	84	1245	0	1	7	362.71573574483455	0	0.8032128514056224	5.622489959839357	6.42570281124498	0	0.2913379403572968	2.0393655825010777	2.3307035228583746
SHEF-10C6BB7	E	343244	86|87	4798	3	1	38	1397.8394378343103	1.3832881745651182	0.5170630816959669	19.48049603392396	21.380847290185045	0.8740138210718904	0.2913379403572968	11.070841733577279	12.236193495006466
SHEF-10C6BB7	M	343244	87	1934	264	52	16	563.4475766510121	136.50465356773526	26.88728024819028	8.273009307135471	171.66494312306102	76.91321625432637	15.149572898579436	4.661407045716749	96.72419619862255
SHEF-10C6BB7	ORF6	343244	89	2812	26	9	13	819.2422882847187	9.246088193456615	3.2005689900426746	4.623044096728307	17.069701280227598	7.574786449289718	2.6220414632156714	3.787393224644859	13.984221137150248
SHEF-10C6BB7	ORF7a	343244	90|91	2449	1	0	2	713.4866159350199	2.8490028490028494	0	3.3256472722630974	6.174650121265946	0.2913379403572968	0	0.5826758807145936	0.8740138210718904
SHEF-10C6BB7	ORF8	343244		0	0	0	0	0	0	0	0	0	0	0	0	0
SHEF-10C6BB7	N	343244	93	4746	224	57	14	1382.6898649357308	47.1976401179941	12.010113780025284	2.949852507374631	62.15760640539401	65.25969864003449	16.60626260036592	4.078731165002155	85.94469240540256
SHEF-10C6BB7	N*	343244	95	1868	1	1	1	544.2192725874305	0.5353319057815845	0.5353319057815845	0.5353319057815845	1.6059957173447534	0.2913379403572968	0.2913379403572968	0.2913379403572968	0.8740138210718904
SHEF-10C6BB7	ORF10	343244	97	264	0	0	1	76.91321625432637	0	0	3.7878787878787876	3.7878787878787876	0	0	0.2913379403572968	0.2913379403572968
SHEF-10C6BC6	ORF1a	82772	1	25	555	134	4	30.203450442178514	22200.0	5360.0	160.0	27720.0	670.516599816363	161.89049437007682	4.832552070748562	837.2396462571884
SHEF-10C6BC6	S	82772	71	360	46	10	5	434.9296863673706	127.77777777777779	27.77777777777778	13.88888888888889	169.44444444444446	55.57434881360847	12.081380176871406	6.040690088435703	73.69641907891557
SHEF-10C6BC6	ORF3a	82772	84	710	0	0	2	857.7779925578698	0	0	2.8169014084507045	2.8169014084507045	0	0	2.416276035374281	2.416276035374281
SHEF-10C6BC6	E	82772	87	706	8	3	10	852.9454404871212	11.3314447592068	4.2492917847025495	14.164305949008499	29.745042492917847	9.665104141497125	3.6244140530614217	12.081380176871406	25.370898371429952
SHEF-10C6BC6	M	82772	87	706	154	42	3	852.9454404871212	218.13031161473089	59.4900849858357	4.2492917847025495	281.86968838526917	186.05325472381963	50.741796742859904	3.6244140530614217	240.41946551974095
SHEF-10C6BC6	ORF6	82772	89	883	31	7	2	1066.7858696177452	35.107587768969424	7.927519818799547	2.2650056625141564	45.300113250283125	37.45227854830136	8.456966123809984	2.416276035374281	48.32552070748562
SHEF-10C6BC6	ORF7a	82772	91	182	1	0	0	219.88111921905957	5.4945054945054945	0	0	5.4945054945054945	1.2081380176871406	0	0	1.2081380176871406
SHEF-10C6BC6	ORF8	82772		0	0	0	0	0	0	0	0	0	0	0	0	0
SHEF-10C6BC6	N	82772	93	1323	495	130	12	1598.366597400087	374.1496598639456	98.26152683295541	9.070294784580499	481.4814814814815	598.0283187551346	157.05794229932826	14.497656212245687	769.5839172667086
SHEF-10C6BC6	N*	82772	95	1165	1	0	1	1407.4807906055187	0.8583690987124464	0	0.8583690987124464	1.7167381974248928	1.2081380176871406	0	1.2081380176871406	2.416276035374281
SHEF-10C6BC6	ORF10	82772	98	610	0	0	3	736.9641907891557	0	0	4.918032786885246	4.918032786885246	0	0	3.6244140530614217	3.6244140530614217
SHEF-10C6BD5	ORF1a	34067	1|2	261	200	38	3	766.1373176387708	33007.8431372549	6333.333333333333	500.0	39841.17647058824	587.0784043208971	111.54489682097045	8.806176064813457	707.4294772066811
SHEF-10C6BD5	S	34067	71	162	16	2	2	475.53350749992666	98.76543209876543	12.345679012345679	12.345679012345679	123.4567901234568	46.96627234567177	5.870784043208971	5.870784043208971	58.70784043208971
SHEF-10C6BD5	ORF3a	34067		0	0	0	0	0	0	0	0	0	0	0	0	0
SHEF-10C6BD5	E	34067	87	255	2	1	4	748.5249655091438	7.8431372549019605	3.9215686274509802	15.686274509803921	27.45098039215686	5.870784043208971	2.9353920216044855	11.741568086417942	20.5477441512314
SHEF-10C6BD5	M	34067	87	255	86	24	3	748.5249655091438	337.2549019607843	94.11764705882352	11.76470588235294	443.1372549019608	252.44371385798576	70.44940851850765	8.806176064813457	331.69929844130684
SHEF-10C6BD5	ORF6	34067	89	394	6	3	0	1156.5444565121672	15.228426395939085	7.614213197969542	0	22.84263959390863	17.612352129626913	8.806176064813457	0	26.41852819444037
SHEF-10C6BD5	ORF7a	34067	91	88	0	0	1	258.3144979011947	0	0	11.363636363636365	11.363636363636365	0	0	2.9353920216044855	2.9353920216044855
SHEF-10C6BD5	ORF8	34067	92	205	0	0	1	601.7553644289195	0	0	4.878048780487805	4.878048780487805	0	0	2.9353920216044855	2.9353920216044855
SHEF-10C6BD5	N	34067	93	560	141	34	8	1643.819532098512	251.78571428571425	60.71428571428571	14.285714285714285	326.7857142857142	413.89027504623243	99.80332873455251	23.483136172835884	537.1767399536209
SHEF-10C6BD5	N*	34067	95	507	1	0	0	1488.243754953474	1.9723865877712032	0	0	1.9723865877712032	2.9353920216044855	0	0	2.9353920216044855
SHEF-10C6BD5	ORF10	34067		0	0	0	0	0	0	0	0	0	0	0	0	0
SHEF-10C6BF3	ORF1a	44152	1	8	278	81	6	18.11922449719152	34750.0	10125.0	750.0	45625.0	629.6430512774053	183.45714803406412	13.58941837289364	826.689617684363
SHEF-10C6BF3	S	44152	71	140	4	1	0	317.08642870085157	28.57142857142857	7.142857142857142	0	35.71428571428571	9.05961224859576	2.26490306214894	0	11.324515310744701
SHEF-10C6BF3	ORF3a	44152	85	465	2	0	0	1053.1799238992571	4.301075268817204	0	0	4.301075268817204	4.52980612429788	0	0	4.52980612429788
SHEF-10C6BF3	E	44152	87	343	7	4	5	776.8617503170864	20.408163265306122	11.661807580174926	14.577259475218657	46.647230320699705	15.854321435042579	9.05961224859576	11.3245153107447	36.23844899438304
SHEF-10C6BF3	M	44152	87	343	5	4	1	776.8617503170864	14.577259475218657	11.661807580174926	2.9154518950437316	29.154518950437314	11.3245153107447	9.05961224859576	2.26490306214894	22.6490306214894
SHEF-10C6BF3	ORF6	44152	89	442	2	1	0	1001.0871534698315	4.524886877828054	2.262443438914027	0	6.787330316742081	4.52980612429788	2.26490306214894	0	6.79470918644682
SHEF-10C6BF3	ORF7a	44152		0	0	0	0	0	0	0	0	0	0	0	0	0
SHEF-10C6BF3	ORF8	44152	93	679	0	1	0	1537.8691791991303	0	1.4727540500736376	0	1.4727540500736376	0	2.26490306214894	0	2.26490306214894
SHEF-10C6BF3	N	44152	93	679	62	27	6	1537.8691791991303	91.31075110456553	39.76435935198821	8.836524300441825	139.91163475699557	140.42398985323427	61.152382678021375	13.58941837289364	215.1657909041493
SHEF-10C6BF3	N*	44152	95	564	1	0	0	1277.4053270520021	1.773049645390071	0	0	1.773049645390071	2.26490306214894	0	0	2.26490306214894
SHEF-10C6BF3	ORF10	44152	98	289	0	0	5	654.5569849610437	0	0	17.301038062283737	17.301038062283737	0	0	11.3245153107447	11.3245153107447
SHEF-10C6C1E	ORF1a	159662	1	54	2040	445	34	33.82144780849545	37777.77777777778	8240.74074074074	629.6296296296297	46648.14814814815	1277.6991394320503	278.7137828663051	21.294985657200836	1577.7079079555563
SHEF-10C6C1E	S	159662	71	287	138	29	5	179.75473187107767	480.8362369337979	101.0452961672474	17.421602787456447	599.3031358885017	86.4325888439328	18.163370119377184	3.1316155378236528	107.72757450113363
SHEF-10C6C1E	ORF3a	159662	83|84|85	2378	58	9	4	1489.3963497889292	769.0762535087945	122.45584915380329	35.976410599778525	927.5085132623763	36.32674023875437	5.636907968082575	2.505292430258922	44.46894063709586
SHEF-10C6C1E	E	159662	86|87	2354	0	0	30	1474.3645952073757	0	0	24.466915487660216	24.466915487660216	0	0	18.789693226941914	18.789693226941914
SHEF-10C6C1E	M	159662	87	1230	294	92	7	770.3774223046186	239.02439024390245	74.79674796747967	5.691056910569106	319.5121951219512	184.13899362403077	57.62172589595521	4.384261752953114	246.14498127293908
SHEF-10C6C1E	ORF6	159662	89	1169	60	21	0	732.17171274317	51.32591958939264	17.964071856287426	0	69.28999144568007	37.57938645388383	13.15278525885934	0	50.73217171274317
SHEF-10C6C1E	ORF7a	159662		0	0	0	0	0	0	0	0	0	0	0	0	0
SHEF-10C6C1E	ORF8	159662	92	864	0	0	2	541.1431649359272	0	0	2.314814814814815	2.314814814814815	0	0	1.252646215129461	1.252646215129461
SHEF-10C6C1E	N	159662	93	4307	1022	281	33	2697.5736242812945	237.28813559322032	65.24262827954492	7.661945669839795	310.19270954260503	640.1022159311545	175.9967932256893	20.668662549636107	836.76767170648
SHEF-10C6C1E	N*	159662		0	0	0	0	0	0	0	0	0	0	0	0	0
SHEF-10C6C1E	ORF10	159662	98	1096	0	0	2	686.4501258909446	0	0	1.824817518248175	1.824817518248175	0	0	1.252646215129461	1.252646215129461
SHEF-10C6C2D	ORF1a	232069	1|3	3601	1701	363	18	1551.6936773114894	25742.990013287043	5500.0	272.7272727272727	31515.717286014315	732.9716592909867	156.41899607444338	7.756313854931077	897.1469692203611
SHEF-10C6C2D	S	232069	71	808	24	6	3	348.17231082135055	29.7029702970297	7.425742574257425	3.7128712871287126	40.84158415841584	10.341751806574768	2.585437951643692	1.292718975821846	14.219908734040306
SHEF-10C6C2D	ORF3a	232069	84|85	4051	4	1	6	1745.601523684766	2.7570153516601215	0.3570153516601214	4.357015351660121	7.471046054980365	1.7236253010957947	0.43090632527394873	2.5854379516436925	4.7399695780134365
SHEF-10C6C2D	E	232069	86|87	3856	15	2	46	1661.5747902563462	7.290915120709843	0.9610764055742431	22.18759940711061	30.439590933394697	6.46359487910923	0.8618126505478975	19.82169096260164	27.147098492258767
SHEF-10C6C2D	M	232069	87|88	4178	478	123	10	1800.3266269945577	229.6935944509639	59.10619894281596	4.805382027871216	293.60517542165104	205.9732234809475	53.00147800869569	4.309063252739487	263.28376474238263
SHEF-10C6C2D	ORF6	232069	89	4246	49	16	9	1829.6282571131862	11.540273198304286	3.7682524729156848	2.1196420160150726	17.428167687235046	21.11440993842349	6.89450120438318	3.8781569274655383	31.887068070272207
SHEF-10C6C2D	ORF7a	232069	90|91	2177	2	0	2	938.0830701213863	10.638297872340425	0	1.0055304172951232	11.643828289635549	0.8618126505478975	0	0.8618126505478975	1.723625301095795
SHEF-10C6C2D	ORF8	232069	92	970	0	1	1	417.97913551573026	0	1.0309278350515465	1.0309278350515465	2.061855670103093	0	0.43090632527394873	0.43090632527394873	0.8618126505478975
SHEF-10C6C2D	N	232069	93	2990	236	63	6	1288.4099125691066	78.92976588628763	21.070234113712374	2.0066889632107023	102.0066889632107	101.69389276465189	27.14709849225877	2.585437951643692	131.42642920855434
SHEF-10C6C2D	N*	232069	95	2129	3	0	1	917.3995665082368	1.4091122592766556	0	0.4697040864255519	1.8788163457022076	1.292718975821846	0	0.43090632527394873	1.7236253010957947
SHEF-10C6C2D	ORF10	232069	97|98	864	0	0	5	372.3030650366917	0	0	30.57259611040271	30.57259611040271	0	0	2.1545316263697436	2.1545316263697436
SHEF-10C6C78	ORF1a	61141	1|2	354	375	81	5	578.989548747976	17812.526812526812	3857.142857142857	238.09523809523807	21907.764907764904	613.3363863855677	132.48065945928263	8.177818485140904	753.9948643299913
SHEF-10C6C78	S	61141	71	130	2	0	1	212.6232806136635	15.384615384615383	0	7.692307692307692	23.076923076923073	3.2711273940563617	0	1.6355636970281808	4.906691091084543
SHEF-10C6C78	ORF3a	61141	84	383	1	0	4	626.4208959617932	2.6109660574412534	0	10.443864229765014	13.054830287206267	1.6355636970281808	0	6.542254788112723	8.177818485140904
SHEF-10C6C78	E	61141	86|87	859	5	1	9	1404.9492157472073	12.341349365397463	2.004008016032064	18.03607214428858	32.381429525718104	8.177818485140904	1.6355636970281808	14.720073273253627	24.53345545542271
SHEF-10C6C78	M	61141	87	499	334	80	8	816.1462848170622	669.3386773547094	160.32064128256513	16.03206412825651	845.691382765531	546.2782748074123	130.84509576225446	13.084509576225447	690.2078801458922
SHEF-10C6C78	ORF6	61141	89	459	16	3	6	750.723736935935	34.85838779956427	6.5359477124183005	13.071895424836601	54.46623093681917	26.169019152450893	4.906691091084542	9.813382182169084	40.88909242570452
SHEF-10C6C78	ORF7a	61141		0	0	0	0	0	0	0	0	0	0	0	0	0
SHEF-10C6C78	ORF8	61141	92	248	0	0	3	405.61979686298884	0	0	12.096774193548388	12.096774193548388	0	0	4.906691091084542	4.906691091084542
SHEF-10C6C78	N	61141	93	986	134	29	6	1612.6658052697862	135.9026369168357	29.411764705882355	6.085192697768763	171.3995943204868	219.16553540177622	47.43134721381724	9.813382182169084	276.4102647977626
SHEF-10C6C78	N*	61141		0	0	0	0	0	0	0	0	0	0	0	0	0
SHEF-10C6C78	ORF10	61141	97	640	0	0	3	1046.7607660980357	0	0	4.6875	4.6875	0	0	4.906691091084542	4.906691091084542
SHEF-10C6C96	ORF1a	202150	1|2|3|4	4978	639	123	8	2462.527825871877	6352.847414451	1230.0	80.0	7662.847414451	316.1019045263418	60.84590650507049	3.9574573336631214	380.9052683650754
SHEF-10C6C96	S	202150	71|72	2774	29	5	8	1372.2483304476873	71.96029776674938	12.406947890818858	17.791490016357706	102.15873567392595	14.345782834528814	2.4734108335394507	3.9574573336631214	20.776651001731388
SHEF-10C6C96	ORF3a	202150	84	692	3	0	4	342.32005936186	4.335260115606936	0	5.780346820809249	10.115606936416185	1.4840465001236705	0	1.9787286668315607	3.462775166955231
SHEF-10C6C96	E	202150	87	1057	13	0	32	522.8790502102399	12.298959318826869	0	30.274361400189218	42.57332071901609	6.430868167202572	0	15.829829334652485	22.260697501855056
SHEF-10C6C96	M	202150	87	1057	542	140	24	522.8790502102399	512.7719962157048	132.45033112582783	22.705771050141912	667.9280983916746	268.1177343556765	69.25550333910462	11.872372000989364	349.24560969577044
SHEF-10C6C96	ORF6	202150	89	2133	18	4	6	1055.1570615879298	8.438818565400844	1.875293014533521	2.8129395218002813	13.127051101734645	8.904279000742022	1.9787286668315607	2.968093000247341	13.851100667820925
SHEF-10C6C96	ORF7a	202150	91	172	0	2	2	85.08533267375711	0	11.627906976744187	11.627906976744187	23.255813953488374	0	0.9893643334157803	0.9893643334157803	1.9787286668315607
SHEF-10C6C96	ORF8	202150		0	0	0	0	0	0	0	0	0	0	0	0	0
SHEF-10C6C96	N	202150	93	1992	479	127	20	985.4068760821172	240.46184738955824	63.75502008032129	10.040160642570282	314.2570281124498	236.9527578530794	62.82463517190205	9.893643334157803	309.67103635913924
SHEF-10C6C96	N*	202150	95	1753	3	2	3	867.1778382389315	1.7113519680547633	1.140901312036509	1.7113519680547633	4.563605248146035	1.4840465001236705	0.9893643334157803	1.4840465001236705	3.957457333663121
SHEF-10C6C96	ORF10	202150	97|98	2583	0	0	2	1277.7640366064802	0	0	2.934173637648299	2.934173637648299	0	0	0.9893643334157803	0.9893643334157803
SHEF-10C6CA5	ORF1a	185300	1|2|3|4	3402	450	124	5	1835.9417161359956	10646.540848252445	2838.7722902403593	119.04761904761904	13604.360757540424	242.8494333513222	66.91851052347545	2.698327037236913	312.4662709120346
SHEF-10C6CA5	S	185300	71|72	2731	8	7	1	1473.8262277388021	66.66666666666667	50.38299502106472	8.333333333333334	125.38299502106473	4.317323259579061	3.7776578521316786	0.5396654074473827	8.634646519158123
SHEF-10C6CA5	ORF3a	185300	84	834	0	0	10	450.08094981111714	0	0	11.990407673860911	11.990407673860911	0	0	5.396654074473826	5.396654074473826
SHEF-10C6CA5	E	185300	87	875	7	3	20	472.2072315164598	8.0	3.4285714285714284	22.857142857142858	34.285714285714285	3.7776578521316786	1.618996222342148	10.793308148947652	16.189962223421478
SHEF-10C6CA5	M	185300	87	875	184	67	11	472.2072315164598	210.28571428571428	76.57142857142857	12.571428571428571	299.4285714285714	99.2984349703184	36.15758229897464	5.936319481921209	141.39233675121423
SHEF-10C6CA5	ORF6	185300	89	1118	10	3	4	603.3459255261738	8.944543828264758	2.6833631484794274	3.577817531305903	15.20572450805009	5.396654074473826	1.618996222342148	2.1586616297895307	9.174311926605505
SHEF-10C6CA5	ORF7a	185300		0	0	0	0	0	0	0	0	0	0	0	0	0
SHEF-10C6CA5	ORF8	185300	92	402	0	0	2	216.94549379384782	0	0	4.975124378109452	4.975124378109452	0	0	1.0793308148947653	1.0793308148947653
SHEF-10C6CA5	N	185300	93	2873	503	166	17	1550.4587155963302	175.07831534980855	57.779324747650534	5.917159763313609	238.77479986077267	271.45169994603344	89.58445763626551	9.174311926605505	370.2104695089045
SHEF-10C6CA5	N*	185300	95	1473	1	1	1	794.9271451699946	0.678886625933469	0.678886625933469	0.678886625933469	2.0366598778004072	0.5396654074473827	0.5396654074473827	0.5396654074473827	1.618996222342148
SHEF-10C6CA5	ORF10	185300	97|98	3125	0	0	5	1686.4543982730709	0	0	7.931426686746843	7.931426686746843	0	0	2.698327037236913	2.698327037236913
SHEF-10C6CB4	ORF1a	56284	1|3	704	399	127	6	1250.7995167365505	44333.333333333336	14001.438848920865	666.6666666666667	59001.438848920865	708.9048397413119	225.64139009309926	10.66022315400469	945.2064529884159
SHEF-10C6CB4	S	56284	71|72	1093	2	0	0	1941.9373178878545	9.096507873098306	0	0	9.096507873098306	3.5534077180015635	0	0	3.5534077180015635
SHEF-10C6CB4	ORF3a	56284		0	0	0	0	0	0	0	0	0	0	0	0	0
SHEF-10C6CB4	E	56284	87	304	2	1	7	540.1179731362377	6.578947368421053	3.2894736842105265	23.026315789473685	32.89473684210526	3.5534077180015635	1.7767038590007818	12.436927013005471	17.767038590007814
SHEF-10C6CB4	M	56284	87	304	6	1	0	540.1179731362377	19.736842105263158	3.2894736842105265	0	23.026315789473685	10.66022315400469	1.7767038590007818	0	12.436927013005471
SHEF-10C6CB4	ORF6	56284	89	275	6	3	1	488.59356122521496	21.818181818181817	10.909090909090908	3.6363636363636362	36.36363636363636	10.66022315400469	5.330111577002345	1.7767038590007818	17.767038590007818
SHEF-10C6CB4	ORF7a	56284		0	0	0	0	0	0	0	0	0	0	0	0	0
SHEF-10C6CB4	ORF8	56284		0	0	0	0	0	0	0	0	0	0	0	0	0
SHEF-10C6CB4	N	56284	93	1208	32	4	2	2146.258261672944	26.490066225165563	3.3112582781456954	1.6556291390728477	31.456953642384104	56.854523488025016	7.106815436003127	3.5534077180015635	67.5147466420297
SHEF-10C6CB4	N*	56284		0	0	0	0	0	0	0	0	0	0	0	0	0
SHEF-10C6CB4	ORF10	56284	98	281	0	0	1	499.25378437921967	0	0	3.558718861209964	3.558718861209964	0	0	1.7767038590007818	1.7767038590007818
SHEF-10C6D2A	ORF1a	135208	1|3	2299	634	162	11	1700.3431749600616	19750.88222320247	5062.5	343.75	25157.13222320247	468.9071652564937	119.81539553872553	8.13561327732087	596.8581740725401
SHEF-10C6D2A	S	135208	71	511	60	13	5	377.9362167919058	117.41682974559687	25.440313111545986	9.784735812133071	152.64187866927594	44.376072421750195	9.614815691379208	3.6980060351458497	57.68889414827525
SHEF-10C6D2A	ORF3a	135208	84	790	1	1	2	584.2849535530443	1.2658227848101264	1.2658227848101264	2.531645569620253	5.063291139240506	0.7396012070291699	0.7396012070291699	1.4792024140583397	2.9584048281166795
SHEF-10C6D2A	E	135208	87	1100	11	5	25	813.5613277320869	10.0	4.545454545454545	22.727272727272727	37.27272727272727	8.13561327732087	3.6980060351458497	18.49003017572925	30.32364948819597
SHEF-10C6D2A	M	135208	87	1100	109	27	1	813.5613277320869	99.09090909090908	24.545454545454543	0.9090909090909091	124.54545454545453	80.61653156617952	19.969232589787588	0.7396012070291699	101.32536536299627
SHEF-10C6D2A	ORF6	135208	89|90	2215	42	20	3	1638.2166735696114	37.77712191081224	17.985611510791365	2.6978417266187047	58.46057514822231	31.063250695225136	14.792024140583399	2.2188036210875097	48.074078456896046
SHEF-10C6D2A	ORF7a	135208		0	0	0	0	0	0	0	0	0	0	0	0	0
SHEF-10C6D2A	ORF8	135208		0	0	0	0	0	0	0	0	0	0	0	0	0
SHEF-10C6D2A	N	135208	93	2320	764	215	17	1715.8748003076741	329.3103448275862	92.67241379310346	7.3275862068965525	429.3103448275862	565.0553221702858	159.01425951127152	12.573220519495889	736.6428022010532
SHEF-10C6D2A	N*	135208	95	2429	4	1	1	1796.4913318738536	1.6467682173734048	0.4116920543433512	0.4116920543433512	2.470152326060107	2.9584048281166795	0.7396012070291699	0.7396012070291699	4.4376072421750195
SHEF-10C6D2A	ORF10	135208	97|98	1546	0	0	7	1143.4234660670968	0	0	15.207120515530068	15.207120515530068	0	0	5.17720844920419	5.17720844920419
SHEF-10C6D39	ORF1a	17540	1	12	131	34	2	68.41505131128848	10916.666666666666	2833.3333333333335	166.66666666666666	13916.666666666666	746.8643101482326	193.84264538198403	11.402508551881414	952.109464082098
SHEF-10C6D39	S	17540	71	38	8	1	5	216.64766248574688	210.5263157894737	26.315789473684212	131.57894736842107	368.42105263157896	45.61003420752566	5.701254275940707	28.506271379703534	79.81755986316989
SHEF-10C6D39	ORF3a	17540		0	0	0	0	0	0	0	0	0	0	0	0	0
SHEF-10C6D39	E	17540	87	138	1	0	2	786.7730900798175	7.246376811594202	0	14.492753623188404	21.739130434782606	5.701254275940707	0	11.402508551881414	17.103762827822123
SHEF-10C6D39	M	17540	87	138	160	38	6	786.7730900798175	1159.4202898550723	275.3623188405797	43.47826086956521	1478.2608695652173	912.2006841505131	216.64766248574688	34.20752565564424	1163.0558722919043
SHEF-10C6D39	ORF6	17540	89	121	8	2	8	689.8517673888256	66.11570247933885	16.528925619834713	66.11570247933885	148.76033057851242	45.61003420752566	11.402508551881414	45.61003420752566	102.62257696693273
SHEF-10C6D39	ORF7a	17540		0	0	0	0	0	0	0	0	0	0	0	0	0
SHEF-10C6D39	ORF8	17540		0	0	0	0	0	0	0	0	0	0	0	0	0
SHEF-10C6D39	N	17540	93	301	64	21	2	1716.0775370581528	212.62458471760797	69.76744186046511	6.644518272425249	289.0365448504984	364.88027366020526	119.72633979475485	11.402508551881414	496.0091220068415
SHEF-10C6D39	N*	17540		0	0	0	0	0	0	0	0	0	0	0	0	0
SHEF-10C6D39	ORF10	17540		0	0	0	0	0	0	0	0	0	0	0	0	0
SHEF-10C6D48	ORF1a	283558	1|2|3	7161	2090	445	34	2525.4092637132435	30706.635648609725	6529.637091429631	499.99999999999994	37736.272740039356	737.0626115292109	156.93438379449705	11.99049224497281	905.9874875686808
SHEF-10C6D48	S	283558	71	581	89	18	3	204.8963527743883	153.18416523235803	30.981067125645442	5.163511187607574	189.32874354561105	31.38687675889941	6.347907659103252	1.0579846098505419	38.792769027853204
SHEF-10C6D48	ORF3a	283558	84|85	4618	3	1	6	1628.5909760966008	1.5123399219146978	0.5841121495327103	3.504672897196262	5.601124968643671	1.0579846098505419	0.3526615366168473	2.1159692197010838	3.526615366168473
SHEF-10C6D48	E	283558	87	1610	42	8	25	567.7850739531242	26.08695652173913	4.968944099378882	15.527950310559005	46.58385093167701	14.811784537907588	2.8212922929347783	8.816538415421183	26.449615246263548
SHEF-10C6D48	M	283558	87	1610	709	194	23	567.7850739531242	440.3726708074534	120.49689440993788	14.285714285714285	575.1552795031056	250.03702946134476	68.41633810366838	8.111215342187489	326.56458290720064
SHEF-10C6D48	ORF6	283558	89	2171	196	47	10	765.6281959951756	90.28097650852142	21.64900967296177	4.60617227084293	116.53615845232612	69.12166117690208	16.575092220991824	3.5266153661684734	89.22336876406237
SHEF-10C6D48	ORF7a	283558		0	0	0	0	0	0	0	0	0	0	0	0	0
SHEF-10C6D48	ORF8	283558	92	1415	1	0	0	499.01607431283895	0.7067137809187279	0	0	0.7067137809187279	0.3526615366168473	0	0	0.3526615366168473
SHEF-10C6D48	N	283558	93	5885	2305	588	75	2075.4131429901463	391.67374681393375	99.91503823279524	12.74426508071368	504.3330501274426	812.884841901833	207.3649835307062	26.449615246263548	1046.6994406788028
SHEF-10C6D48	N*	283558	95	3332	8	5	1	1175.0682400073354	2.4009603841536618	1.5006002400960385	0.3001200480192077	4.201680672268908	2.8212922929347783	1.7633076830842367	0.3526615366168473	4.937261512635862
SHEF-10C6D48	ORF10	283558	97|98	7598	0	0	20	2679.522355214806	0	0	9.434367712073591	9.434367712073591	0	0	7.053230732336946	7.053230732336946
SHEF-10C6D57	ORF1a	179765	1|3	2664	1163	222	12	1481.9347481434095	17074.29982778936	3264.705882352941	176.47058823529412	20515.476298377595	646.9557477818263	123.49456234528412	6.675381748393736	777.1256918755042
SHEF-10C6D57	S	179765	71	486	22	6	6	270.3529608099463	45.26748971193416	12.345679012345679	12.345679012345679	69.95884773662551	12.238199872055183	3.337690874196868	3.337690874196868	18.91358162044892
SHEF-10C6D57	ORF3a	179765	84|85	1101	14	4	9	612.4662754151252	76.66182106515132	14.55001982291529	9.574468085106384	100.78630897317299	7.787945373126026	2.225127249464579	5.006536311295302	15.019608933885905
SHEF-10C6D57	E	179765	86|87	2629	4	0	16	1462.4648847105943	3.6596523330283626	0	14.110866498932602	17.770518831960963	2.225127249464579	0	8.900508997858315	11.125636247322895
SHEF-10C6D57	M	179765	87	1093	488	120	15	608.0160209161961	446.47758462946024	109.78956999085088	13.72369624885636	569.9908508691675	271.4655244346786	66.75381748393737	8.344227185492171	346.5635691041082
SHEF-10C6D57	ORF6	179765	89	1817	88	24	6	1010.764053069285	48.4314804623005	13.208585580627409	3.302146395156852	64.94221243808475	48.952799488220734	13.350763496787472	3.337690874196868	65.64125385920508
SHEF-10C6D57	ORF7a	179765	90|91	1603	1	0	2	891.71974522293	6.172839506172839	0	1.3879250520471893	7.560764558220029	0.5562818123661447	0	1.1125636247322894	1.668845437098434
SHEF-10C6D57	ORF8	179765	92	765	0	1	2	425.5555864601007	0	1.3071895424836601	2.6143790849673203	3.9215686274509807	0	0.5562818123661447	1.1125636247322894	1.668845437098434
SHEF-10C6D57	N	179765	93	2552	256	61	5	1419.6311851584012	100.31347962382445	23.90282131661442	1.9592476489028212	126.17554858934169	142.40814396573305	33.93319055433483	2.7814090618307237	179.1227435818986
SHEF-10C6D57	N*	179765	95	1494	0	0	2	831.0850276750202	0	0	1.3386880856760375	1.3386880856760375	0	0	1.1125636247322894	1.1125636247322894
SHEF-10C6D57	ORF10	179765	97|98	2352	0	0	6	1308.3748226851721	0	0	10.423134734218628	10.423134734218628	0	0	3.3376908741968685	3.3376908741968685
SHEF-10C6D93	ORF1a	45541	1	14	350	77	6	30.741529610680487	25000.0	5500.0	428.57142857142856	30928.571428571428	768.5382402670122	169.07841285874267	13.174941261720209	950.791594387475
SHEF-10C6D93	S	45541		0	0	0	0	0	0	0	0	0	0	0	0	0
SHEF-10C6D93	ORF3a	45541	84	479	0	0	3	1051.7994773939968	0	0	6.263048016701462	6.263048016701462	0	0	6.587470630860104	6.587470630860104
SHEF-10C6D93	E	45541	87	301	0	0	8	660.9428866296305	0	0	26.578073089700997	26.578073089700997	0	0	17.566588348960277	17.566588348960277
SHEF-10C6D93	M	45541		0	0	0	0	0	0	0	0	0	0	0	0	0
SHEF-10C6D93	ORF6	45541		0	0	0	0	0	0	0	0	0	0	0	0	0
SHEF-10C6D93	ORF7a	45541		0	0	0	0	0	0	0	0	0	0	0	0	0
SHEF-10C6D93	ORF8	45541	92	342	0	0	1	750.9716519180519	0	0	2.923976608187134	2.923976608187134	0	0	2.1958235436200346	2.1958235436200346
SHEF-10C6D93	N	45541	93	1297	0	0	1	2847.983136075185	0	0	0.7710100231303008	0.7710100231303008	0	0	2.1958235436200346	2.1958235436200346
SHEF-10C6D93	N*	45541		0	0	0	0	0	0	0	0	0	0	0	0	0
SHEF-10C6D93	ORF10	45541	98	80	0	0	2	175.66588348960278	0	0	25.0	25.0	0	0	4.391647087240069	4.391647087240069
SHEF-10C6DA2	ORF1a	61473	1	9	390	132	11	14.640573910497292	43333.333333333336	14666.666666666668	1222.2222222222224	59222.22222222222	634.4248694548826	214.72841735396028	17.89403477949669	867.0473215883395
SHEF-10C6DA2	S	61473	71	176	2	0	1	286.304556471947	11.363636363636365	0	5.6818181818181825	17.045454545454547	3.2534608689993982	0	1.6267304344996991	4.880191303499098
SHEF-10C6DA2	ORF3a	61473		0	0	0	0	0	0	0	0	0	0	0	0	0
SHEF-10C6DA2	E	61473	87	307	2	0	2	499.4062433914076	6.514657980456026	0	6.514657980456026	13.029315960912053	3.2534608689993982	0	3.2534608689993982	6.5069217379987965
SHEF-10C6DA2	M	61473	87	307	7	3	0	499.4062433914076	22.80130293159609	9.77198697068404	0	32.57328990228013	11.387113041497894	4.880191303499097	0	16.26730434499699
SHEF-10C6DA2	ORF6	61473		0	0	0	0	0	0	0	0	0	0	0	0	0
SHEF-10C6DA2	ORF7a	61473		0	0	0	0	0	0	0	0	0	0	0	0	0
SHEF-10C6DA2	ORF8	61473		0	0	0	0	0	0	0	0	0	0	0	0	0
SHEF-10C6DA2	N	61473	93	1001	57	31	1	1628.3571649341989	56.94305694305695	30.96903096903097	0.9990009990009991	88.91108891108892	92.72363476648285	50.42864346949067	1.6267304344996991	144.77900867047322
SHEF-10C6DA2	N*	61473		0	0	0	0	0	0	0	0	0	0	0	0	0
SHEF-10C6DA2	ORF10	61473		0	0	0	0	0	0	0	0	0	0	0	0	0
SHEF-10C6DC0	ORF1a	266990	1|3	4150	2155	441	29	1554.3653320349074	31231.884057971012	6377.056632183785	420.28985507246375	38029.23054522726	807.1463350687292	165.17472564515526	10.861830031087306	983.1828907449717
SHEF-10C6DC0	S	266990	71	978	29	10	5	366.3058541518409	29.65235173824131	10.224948875255624	5.112474437627812	44.989775051124745	10.861830031087306	3.745458631409416	1.872729315704708	16.48001797820143
SHEF-10C6DC0	ORF3a	266990	84	1357	0	0	3	508.25873628225776	0	0	2.210759027266028	2.210759027266028	0	0	1.1236375894228248	1.1236375894228248
SHEF-10C6DC0	E	266990	86|87	3953	18	5	34	1480.5797969961422	9.635974304068522	2.6766595289079227	18.145569197746727	30.458203030723173	6.741825536536949	1.872729315704708	12.734559346792013	21.34911419903367
SHEF-10C6DC0	M	266990	87	1868	313	65	11	699.6516723472789	167.55888650963595	34.796573875803	5.8886509635974305	208.2441113490364	117.23285516311472	24.345481104161202	4.120004494550358	145.69834076182627
SHEF-10C6DC0	ORF6	266990	89	3717	41	19	4	1392.1869732948799	11.030400860909335	5.11164917944579	1.0761366693570082	17.218186709712132	15.356380388778605	7.11637139967789	1.4981834525637663	23.97093524102026
SHEF-10C6DC0	ORF7a	266990	90|91	1973	0	1	1	738.9789879770778	0	3.3222591362126246	0.5980861244019139	3.9203452606145386	0	0.37454586314094157	0.37454586314094157	0.7490917262818831
SHEF-10C6DC0	ORF8	266990	92	757	0	0	1	283.5312183976928	0	0	1.321003963011889	1.321003963011889	0	0	0.37454586314094157	0.37454586314094157
SHEF-10C6DC0	N	266990	93	4052	637	150	12	1517.6598374470952	157.20631786771966	37.018756169792695	2.961500493583416	197.18657453109577	238.5857148207798	56.18187947114124	4.494550357691299	299.26214464961237
SHEF-10C6DC0	N*	266990	95	2560	0	0	2	958.8374096408105	0	0	0.78125	0.78125	0	0	0.7490917262818831	0.7490917262818831
SHEF-10C6DC0	ORF10	266990	97	2306	0	0	1	863.7027604030113	0	0	0.43365134431916735	0.43365134431916735	0	0	0.37454586314094157	0.37454586314094157
SHEF-10C6DDF	ORF1a	145143	1|2	1546	1033	240	15	1065.1564319326458	13760.679809653297	3200.0	200.0	17160.679809653295	711.7118979213603	165.3541679584961	10.334635497406007	887.4007013772624
SHEF-10C6DDF	S	145143	71	543	63	13	2	374.11380500609744	116.02209944751381	23.941068139963164	3.6832412523020257	143.64640883977899	43.405469089105225	8.956684097751872	1.3779513996541342	53.74010458651124
SHEF-10C6DDF	ORF3a	145143	84	828	1	0	2	570.4718794568115	1.2077294685990339	0	2.4154589371980677	3.6231884057971016	0.6889756998270671	0	1.3779513996541342	2.0669270994812012
SHEF-10C6DDF	E	145143	87	1238	17	5	18	852.951916385909	13.731825525040389	4.038772213247173	14.539579967689823	32.31017770597739	11.71258689706014	3.4448784991353354	12.401562596887208	27.559027993082683
SHEF-10C6DDF	M	145143	87	1238	469	139	18	852.951916385909	378.8368336025848	112.2778675282714	14.539579967689823	505.65428109854605	323.1296032188945	95.76762227596232	12.401562596887208	431.29878809174403
SHEF-10C6DDF	ORF6	145143	89	1112	72	30	4	766.1409782076986	64.74820143884891	26.978417266187048	3.597122302158273	95.32374100719423	49.60625038754883	20.669270994812013	2.7559027993082683	73.03142418166912
SHEF-10C6DDF	ORF7a	145143	90	1511	0	0	2	1041.0422824386983	0	0	1.3236267372600927	1.3236267372600927	0	0	1.3779513996541342	1.3779513996541342
SHEF-10C6DDF	ORF8	145143		0	0	0	0	0	0	0	0	0	0	0	0	0
SHEF-10C6DDF	N	145143	93	2898	612	135	17	1996.6515780988404	211.18012422360246	46.58385093167702	5.866114561766736	263.6300897170462	421.65312829416507	93.01171947665406	11.71258689706014	526.3774346678794
SHEF-10C6DDF	N*	145143	95	1772	3	0	0	1220.8649400935628	1.693002257336343	0	0	1.693002257336343	2.0669270994812012	0	0	2.0669270994812012
SHEF-10C6DDF	ORF10	145143	98	633	1	0	2	436.1216179905335	1.5797788309636651	0	3.1595576619273302	4.739336492890995	0.6889756998270671	0	1.3779513996541342	2.0669270994812012
SHEF-10C6DEE	ORF1a	139947	1	68	1440	267	8	48.58982329024559	21176.470588235294	3926.4705882352937	117.6470588235294	25220.588235294115	1028.9609637934361	190.7865120366996	5.716449798852422	1225.4639256289881
SHEF-10C6DEE	S	139947	71	771	23	11	2	550.9228493644023	29.831387808041505	14.267185473411153	2.594033722438392	46.69260700389105	16.434793171700715	7.860118473422081	1.4291124497131056	25.7240240948359
SHEF-10C6DEE	ORF3a	139947	84	752	0	1	0	537.3462810921277	0	1.3297872340425532	0	1.3297872340425532	0	0.7145562248565528	0	0.7145562248565528
SHEF-10C6DEE	E	139947	86|87	2393	10	2	20	1709.933046081731	7.727975270479134	1.5455950540958268	15.730191701603115	25.003762026178073	7.145562248565528	1.4291124497131056	14.291124497131056	22.86579919540969
SHEF-10C6DEE	M	139947	87	1294	280	52	3	924.6357549643794	216.38330757341575	40.1854714064915	2.3183925811437405	258.887171561051	200.0757429598348	37.15692369254075	2.1436686745696587	239.3763353269452
SHEF-10C6DEE	ORF6	139947	89	2207	60	17	6	1577.0255882584122	27.18622564567286	7.702763932940644	2.718622564567286	37.60761214318079	42.87337349139317	12.147455822561398	4.287337349139317	59.308166663093886
SHEF-10C6DEE	ORF7a	139947	91	285	1	0	0	203.64852408411755	3.5087719298245617	0	0	3.5087719298245617	0.7145562248565528	0	0	0.7145562248565528
SHEF-10C6DEE	ORF8	139947	92	681	0	0	2	486.6127891273125	0	0	2.936857562408223	2.936857562408223	0	0	1.4291124497131056	1.4291124497131056
SHEF-10C6DEE	N	139947	93	2365	318	73	7	1689.9254717857475	134.46088794926004	30.866807610993654	2.9598308668076108	168.2875264270613	227.2288795043838	52.16260441452836	5.00189357399587	284.39337749290803
SHEF-10C6DEE	N*	139947	95	1235	1	1	1	882.4769376978428	0.8097165991902834	0.8097165991902834	0.8097165991902834	2.42914979757085	0.7145562248565528	0.7145562248565528	0.7145562248565528	2.1436686745696583
SHEF-10C6DEE	ORF10	139947	97|98	2199	0	0	7	1571.3091384595596	0	0	9.297987142201134	9.297987142201134	0	0	5.00189357399587	5.00189357399587
SHEF-10C6E09	ORF1a	51317	1	10	530	98	6	19.48671980045599	53000.0	9800.0	600.0	63400.0	1032.7961494241674	190.9698540444687	11.692031880273593	1235.4580353489098
SHEF-10C6E09	S	51317	71	204	27	5	1	397.52908392930215	132.3529411764706	24.50980392156863	4.901960784313726	161.76470588235296	52.61414346123117	9.743359900227995	1.948671980045599	64.30617534150477
SHEF-10C6E09	ORF3a	51317	84	314	0	1	0	611.8830017343181	0	3.1847133757961785	0	3.1847133757961785	0	1.948671980045599	0	1.948671980045599
SHEF-10C6E09	E	51317	87	483	3	1	8	941.2085663620243	6.211180124223603	2.070393374741201	16.563146997929607	24.84472049689441	5.846015940136796	1.948671980045599	15.589375840364792	23.384063760547185
SHEF-10C6E09	M	51317	87	483	289	80	10	941.2085663620243	598.3436853002071	165.63146997929607	20.70393374741201	784.6790890269151	563.1662022331781	155.89375840364792	19.48671980045599	738.5466804372819
SHEF-10C6E09	ORF6	51317	89	686	38	11	3	1336.7889783112807	55.3935860058309	16.034985422740522	4.373177842565597	75.80174927113701	74.04953524173276	21.435391780501586	5.846015940136796	101.33094296237114
SHEF-10C6E09	ORF7a	51317	90	475	0	0	1	925.6191905216594	0	0	2.1052631578947367	2.1052631578947367	0	0	1.948671980045599	1.948671980045599
SHEF-10C6E09	ORF8	51317		0	0	0	0	0	0	0	0	0	0	0	0	0
SHEF-10C6E09	N	51317	93	1005	158	50	3	1958.4153399458269	157.2139303482587	49.75124378109453	2.985074626865672	209.9502487562189	307.8901728472046	97.43359900227995	5.846015940136796	411.16978778962135
SHEF-10C6E09	N*	51317		0	0	0	0	0	0	0	0	0	0	0	0	0
SHEF-10C6E09	ORF10	51317	98	141	0	0	2	274.76274918642946	0	0	14.184397163120568	14.184397163120568	0	0	3.897343960091198	3.897343960091198
SHEF-10C6E27	ORF1a	200875	1	83	2345	527	29	41.31922837585563	28253.01204819277	6349.3975903614455	349.39759036144574	34951.80722891566	1167.3926571250777	262.352209085252	14.436838830118232	1444.181705040448
SHEF-10C6E27	S	200875	71	470	26	9	1	233.97635345364031	55.319148936170215	19.148936170212767	2.127659574468085	76.59574468085107	12.943372744243932	4.4803982576229	0.49782202862476665	17.9215930304916
SHEF-10C6E27	ORF3a	200875	84|85	3935	2	0	10	1958.9296826384566	1.299001402987538	0	9.523809523809524	10.822810926797061	0.9956440572495333	0	4.978220286247667	5.9738643434972
SHEF-10C6E27	E	200875	87	1707	9	2	43	849.7822028624767	5.272407732864675	1.1716461628588166	25.190392501464558	31.63444639718805	4.4803982576229	0.9956440572495333	21.406347230864966	26.8823895457374
SHEF-10C6E27	M	200875	87	1707	446	103	16	849.7822028624767	261.2770943175161	60.339777387229056	9.373169302870533	330.9900410076157	222.02862476664592	51.27566894835096	7.9651524579962665	281.2694461729932
SHEF-10C6E27	ORF6	200875	89|90	3505	72	25	9	1744.866210329807	39.8164898384915	13.84963900976222	4.972375690607735	58.638504538861454	35.8431860609832	12.445550715619165	4.4803982576229	52.769135034225265
SHEF-10C6E27	ORF7a	200875	90|91	1909	0	0	3	950.3422526446795	0	0	5.852838199211535	5.852838199211535	0	0	1.4934660858742999	1.4934660858742999
SHEF-10C6E27	ORF8	200875	92|93	5699	0	1	2	2837.087741132545	0	1.402524544179523	1.6030861165822508	3.005610660761774	0	0.49782202862476665	0.9956440572495333	1.4934660858742999
SHEF-10C6E27	N	200875	93	4986	463	110	17	2482.1406347230864	92.8600080224629	22.06177296430004	3.40954673084637	118.33132771760931	230.49159925326694	54.76042314872433	8.462974486621032	293.7149968886123
SHEF-10C6E27	N*	200875	95	2963	0	0	3	1475.0466708151835	0	0	1.0124873439082012	1.0124873439082012	0	0	1.4934660858742999	1.4934660858742999
SHEF-10C6E27	ORF10	200875	98	787	0	0	6	391.7859365276913	0	0	7.6238881829733165	7.6238881829733165	0	0	2.9869321717485997	2.9869321717485997
SHEF-10C6E54	ORF1a	58354	1	49	609	160	10	83.97025053980876	12428.571428571428	3265.3061224489793	204.0816326530612	15897.959183673469	1043.6302567090518	274.1885731912123	17.13678582445077	1334.9556157247148
SHEF-10C6E54	S	58354	71	121	32	9	0	207.35510847585428	264.4628099173554	74.3801652892562	0	338.8429752066116	54.83771463824245	15.42310724200569	0	70.26082188024814
SHEF-10C6E54	ORF3a	58354		0	0	0	0	0	0	0	0	0	0	0	0	0
SHEF-10C6E54	E	58354	86|87	779	16	8	14	1334.9556157247148	36.30820399113082	17.738359201773836	31.873614190687363	85.92017738359202	27.41885731912123	13.709428659560613	23.991500154231076	65.11978613291292
SHEF-10C6E54	M	58354	87	451	787	211	20	772.8690406827296	1745.011086474501	467.8492239467849	44.34589800443459	2257.206208425721	1348.6650443842755	361.5861808959112	34.27357164890154	1744.524796929088
SHEF-10C6E54	ORF6	58354	89	229	137	45	0	392.4323953799226	598.2532751091703	196.5065502183406	0	794.759825327511	234.7739657949755	77.11553621002845	0	311.889502005004
SHEF-10C6E54	ORF7a	58354	90	613	1	0	1	1050.484971038832	1.6313213703099512	0	1.6313213703099512	3.2626427406199023	1.7136785824450766	0	1.7136785824450766	3.4273571648901533
SHEF-10C6E54	ORF8	58354	92	305	0	0	21	522.6719676457484	0	0	68.85245901639344	68.85245901639344	0	0	35.987250231346614	35.987250231346614
SHEF-10C6E54	N	58354	93	1403	712	252	26	2404.2910511704426	507.4839629365645	179.61511047754811	18.531717747683533	705.6307911617961	1220.1391507008946	431.84700277615934	44.555643143572	1696.541796620626
SHEF-10C6E54	N*	58354		0	0	0	0	0	0	0	0	0	0	0	0	0
SHEF-10C6E54	ORF10	58354	97|98	833	0	0	4	1427.494259176749	0	0	12.028227584903284	12.028227584903284	0	0	6.8547143297803075	6.8547143297803075
SHEF-10C6F06	ORF1a	254369	1|2|3|4	6266	2063	498	48	2463.350486891092	18729.150242728578	4518.8414487886785	436.3636363636364	23684.355327880894	811.0265008707823	195.778573646946	18.8702239659707	1025.6752984836992
SHEF-10C6F06	S	254369	71	394	37	10	5	154.8930883873428	93.90862944162436	25.380710659898476	12.690355329949238	131.97969543147207	14.545797640435746	3.9312966595772285	1.9656483297886143	20.44274262980159
SHEF-10C6F06	ORF3a	254369	84	1471	0	0	2	578.2937386238103	0	0	1.3596193065941535	1.3596193065941535	0	0	0.7862593319154457	0.7862593319154457
SHEF-10C6F06	E	254369	86|87	3384	18	0	30	1330.3507896009341	12.079503259212878	0	20.2372190987778	32.31672235799068	7.076333987239011	0	11.793889978731686	18.8702239659707
SHEF-10C6F06	M	254369	87	1471	549	190	15	578.2937386238103	373.21549966009513	129.16383412644458	10.19714479945615	512.5764785859959	215.82818661078986	74.69463653196735	5.896944989365843	296.41976813212307
SHEF-10C6F06	ORF6	254369	89	987	60	14	6	388.01898030027246	60.79027355623101	14.184397163120568	6.079027355623101	81.05369807497468	23.587779957463372	5.50381532340812	2.3587779957463373	31.450373276617828
SHEF-10C6F06	ORF7a	254369	90	2019	0	0	3	793.7287955686425	0	0	1.4858841010401187	1.4858841010401187	0	0	1.1793889978731686	1.1793889978731686
SHEF-10C6F06	ORF8	254369	92	1042	0	0	1	409.64111192794724	0	0	0.9596928982725528	0.9596928982725528	0	0	0.39312966595772286	0.39312966595772286
SHEF-10C6F06	N	254369	93	5270	981	291	34	2071.7933395971995	186.14800759013283	55.218216318785586	6.451612903225807	247.8178368121442	385.66020230452614	114.40073279369736	13.366408642562577	513.427343740786
SHEF-10C6F06	N*	254369	95	2553	5	1	2	1003.6600371900665	1.9584802193497846	0.39169604386995693	0.7833920877399139	3.1335683509596555	1.9656483297886143	0.39312966595772286	0.7862593319154457	3.145037327661783
SHEF-10C6F06	ORF10	254369	97|98	3510	0	0	4	1379.8851275116072	0	0	3.2920861784963518	3.2920861784963518	0	0	1.5725186638308914	1.5725186638308914
SHEF-10C6F15	ORF1a	281959	1|2|3	8930	1963	362	21	3167.127135505517	23915.09626320438	4414.634146341463	256.0975609756097	28585.827970521455	696.2005114218733	128.38746058824157	7.447891360091361	832.0358633702062
SHEF-10C6F15	S	281959	71	1675	89	18	2	594.0580013406205	53.134328358208954	10.746268656716417	1.1940298507462686	65.07462686567163	31.564872907053864	6.383906880078309	0.7093229866753678	38.65810277380754
SHEF-10C6F15	ORF3a	281959	84	2611	0	0	5	926.0211591046926	0	0	1.9149751053236306	1.9149751053236306	0	0	1.7733074666884194	1.7733074666884194
SHEF-10C6F15	E	281959	86|87	5589	14	2	45	1982.203086264315	5.384615384615384	0.7692307692307692	17.057415652263426	23.21126180610958	4.965260906727575	0.7093229866753678	15.959767200195774	21.634351093598717
SHEF-10C6F15	M	281959	87	2600	538	142	8	922.119882677978	206.9230769230769	54.61538461538461	3.0769230769230766	264.61538461538464	190.80788341567393	50.36193205395111	2.837291946701471	244.0071074163265
SHEF-10C6F15	ORF6	281959	89	4739	55	14	5	1680.740816927284	11.605824013504959	2.9542097488921715	1.0550749103186325	15.615108672715763	19.506382133572615	4.965260906727575	1.7733074666884194	26.24495050698861
SHEF-10C6F15	ORF7a	281959	90|91	4421	2	0	5	1567.9584620459004	2.5125628140703515	0	2.3597296828972447	4.872292496967596	0.7093229866753678	0	1.7733074666884194	2.4826304533637873
SHEF-10C6F15	ORF8	281959	92	1662	0	1	2	589.4474019272305	0	0.601684717208183	1.203369434416366	1.8050541516245489	0	0.3546614933376839	0.7093229866753678	1.0639844800130516
SHEF-10C6F15	N	281959	93	3525	269	68	6	1250.1817640153356	76.31205673758865	19.29078014184397	1.702127659574468	97.30496453900709	95.40394170783696	24.116981546962503	2.127968960026103	121.64889221482558
SHEF-10C6F15	N*	281959	95	2522	4	1	3	894.4562861976387	1.5860428231562254	0.39651070578905634	1.189532117367169	3.1720856463124507	1.4186459733507355	0.3546614933376839	1.0639844800130516	2.837291946701471
SHEF-10C6F15	ORF10	281959	97|98	1660	0	0	8	588.7380789405552	0	0	15.236943625527289	15.236943625527289	0	0	2.837291946701471	2.837291946701471
SHEF-10C6F24	ORF1a	276567	1|3	4122	1161	210	23	1490.4164271225418	23200.24557956778	4200.0	460.0	27860.24557956778	419.7897796917203	75.93096790289513	8.316248865555181	504.0369964601706
SHEF-10C6F24	S	276567	71	1167	92	29	9	421.9592359175173	78.83461868037703	24.850042844901456	7.712082262210797	111.39674378748929	33.264995462220725	10.485705091352186	3.254184338695506	47.00488489226842
SHEF-10C6F24	ORF3a	276567	84|85	3587	9	2	5	1296.9732469889755	5.241186949498031	1.519756838905775	3.7993920972644375	10.560335885668245	3.254184338695506	0.7231520752656679	1.80788018816417	5.7852166021253435
SHEF-10C6F24	E	276567	87	2316	44	13	51	837.4101031576436	18.99827288428325	5.613126079447324	22.020725388601036	46.63212435233161	15.909345655844696	4.700488489226842	18.440377919274532	39.05021206434607
SHEF-10C6F24	M	276567	87|88	5402	1104	278	53	1953.2337552925692	476.46846810544474	120.03454231433507	22.88428324697755	619.3872936667574	399.1799455466487	100.51813846192785	19.163529994540202	518.8616140031168
SHEF-10C6F24	ORF6	276567	89	4635	131	34	11	1675.9049344281855	28.26321467098166	7.335490830636462	2.373247033441208	37.97195253505933	47.36646092990125	12.293585279516355	3.977336413961174	63.637382623378784
SHEF-10C6F24	ORF7a	276567	90|91	2726	8	2	4	985.6562785871055	15.56420233463035	3.8910505836575875	3.3017639898396434	22.75701690812758	2.8926083010626717	0.7231520752656679	1.4463041505313359	5.062064526859675
SHEF-10C6F24	ORF8	276567	92|93	5102	1	0	1	1844.760944002719	0.2661698163428267	0	0.7434944237918216	1.0096642401346483	0.36157603763283397	0	0.36157603763283397	0.7231520752656679
SHEF-10C6F24	N	276567	93	3757	1218	271	32	1358.4411733865572	324.19483630556294	72.13202022890604	8.517434122970455	404.84429065743944	440.3996138367918	97.98710619849801	11.570433204250687	549.9571532395405
SHEF-10C6F24	N*	276567	95	2965	0	0	3	1072.0729515813528	0	0	1.0118043844856661	1.0118043844856661	0	0	1.084728112898502	1.084728112898502
SHEF-10C6F24	ORF10	276567	97|98	1733	0	0	7	626.6112732177013	0	0	11.052290037228047	11.052290037228047	0	0	2.5310322634298377	2.5310322634298377
SHEF-10C6F51	ORF1a	170860	1	78	892	219	19	45.65141051152991	11435.897435897436	2807.6923076923076	243.5897435897436	14487.179487179486	522.0648484139061	128.17511412852627	11.120215381013695	661.3601779234461
SHEF-10C6F51	S	170860	71	315	131	43	14	184.36146552733234	415.87301587301585	136.5079365079365	44.44444444444444	596.8253968253968	76.67095867962075	25.166803230715207	8.19384291232588	110.03160482266183
SHEF-10C6F51	ORF3a	170860	84|85	3548	2	0	4	2076.553903780873	0.727802037845706	0	5.0	5.727802037845706	1.1705489874751258	0	2.3410979749502516	3.5116469624253774
SHEF-10C6F51	E	170860	87	1083	15	9	21	633.8522767177807	13.850415512465375	8.310249307479225	19.390581717451525	41.551246537396125	8.779117406063444	5.267470443638066	12.290764368488823	26.337352218190333
SHEF-10C6F51	M	170860	87	1083	1221	341	35	633.8522767177807	1127.4238227146816	314.8661126500462	32.31763619575254	1474.6075715604804	714.6201568535644	199.57860236450895	20.484607280814704	934.683366498888
SHEF-10C6F51	ORF6	170860	89	2325	130	46	21	1360.7631979398338	55.91397849462365	19.78494623655914	9.032258064516128	84.73118279569891	76.08568418588318	26.922626711927897	12.290764368488823	115.2990752662999
SHEF-10C6F51	ORF7a	170860	90	936	0	0	1	547.8169261383589	0	0	1.0683760683760684	1.0683760683760684	0	0	0.5852744937375629	0.5852744937375629
SHEF-10C6F51	ORF8	170860	92	449	0	0	1	262.78824768816577	0	0	2.2271714922048997	2.2271714922048997	0	0	0.5852744937375629	0.5852744937375629
SHEF-10C6F51	N	170860	93	3284	1796	576	81	1922.0414374341567	546.8940316686967	175.3958587088916	24.665042630937883	746.9549330085263	1051.152990752663	337.11810839283623	47.4072339927426	1435.678333138242
SHEF-10C6F51	N*	170860	95	3108	11	1	2	1819.0331265363457	3.539253539253539	0.32175032175032175	0.6435006435006435	4.504504504504505	6.438019431113193	0.5852744937375629	1.1705489874751258	8.19384291232588
SHEF-10C6F51	ORF10	170860	97|98	1567	0	0	4	917.125131686761	0	0	5.050891396272922	5.050891396272922	0	0	2.3410979749502516	2.3410979749502516
SHEF-10C6F7F	ORF1a	45268	1	55	197	51	5	121.49863037907572	3581.818181818182	927.2727272727273	90.9090909090909	4600.0	435.1860033577803	112.66236635150658	11.04533003446143	558.8936997437484
SHEF-10C6F7F	S	45268	71	113	44	16	10	249.62445877882828	389.3805309734513	141.5929203539823	88.49557522123894	619.4690265486726	97.19890430326058	35.34505611027657	22.09066006892286	154.63462048246
SHEF-10C6F7F	ORF3a	45268	84|85	929	3	0	1	2052.2223204029337	7.194333841898311	0	4.329004329004329	11.52333817090264	6.6271980206768575	0	2.209066006892286	8.836264027569143
SHEF-10C6F7F	E	45268	87	327	1	0	5	722.3645842537775	3.058103975535168	0	15.290519877675841	18.34862385321101	2.209066006892286	0	11.04533003446143	13.254396041353715
SHEF-10C6F7F	M	45268	87	327	562	201	32	722.3645842537775	1718.6544342507646	614.6788990825688	97.85932721712538	2431.1926605504586	1241.4950958734646	444.02226738534944	70.69011222055315	1756.207475479367
SHEF-10C6F7F	ORF6	45268	89	672	37	15	10	1484.492356631616	55.0595238095238	22.32142857142857	14.88095238095238	92.26190476190476	81.73544225501458	33.13599010338429	22.09066006892286	136.96209242732172
SHEF-10C6F7F	ORF7a	45268	90|91	349	2	0	0	770.9640364054078	24.587854022826548	0	0	24.587854022826548	4.418132013784572	0	0	4.418132013784572
SHEF-10C6F7F	ORF8	45268	92	161	0	0	1	355.659627109658	0	0	6.211180124223603	6.211180124223603	0	0	2.209066006892286	2.209066006892286
SHEF-10C6F7F	N	45268	93	728	701	241	36	1608.200053017584	962.9120879120879	331.04395604395603	49.45054945054945	1343.4065934065934	1548.5552708314924	532.3849076610409	79.52637624812229	2160.4665547406553
SHEF-10C6F7F	N*	45268	95	737	8	2	7	1628.0816470796146	10.854816824966079	2.7137042062415198	9.49796472184532	23.066485753052916	17.672528055138287	4.418132013784572	15.463462048246	37.55412211716886
SHEF-10C6F7F	ORF10	45268	97|98	562	0	0	4	1241.4950958734646	0	0	18.631243599954487	18.631243599954487	0	0	8.836264027569143	8.836264027569143
SHEF-10C6FCA	ORF1a	252720	1|3	4292	2558	575	51	1698.3222538778093	35027.6342832652	7863.250721621368	698.6301369863014	43589.51514187287	1012.1874010762899	227.52453308008862	20.18043684710351	1259.892371003482
SHEF-10C6FCA	S	252720	71	536	10	5	1	212.09243431465651	18.656716417910445	9.328358208955223	1.8656716417910446	29.850746268656714	3.9569484013928458	1.9784742006964229	0.3956948401392846	6.331117442228553
SHEF-10C6FCA	ORF3a	252720	84	1298	0	1	1	513.6119025007914	0	0.7704160246533127	0.7704160246533127	1.5408320493066254	0	0.3956948401392846	0.3956948401392846	0.7913896802785692
SHEF-10C6FCA	E	252720	87	1917	11	1	46	758.5470085470085	5.738132498695879	0.5216484089723527	23.99582681272822	30.255607720396455	4.35264324153213	0.3956948401392846	18.20196264640709	22.950300728078503
SHEF-10C6FCA	M	252720	87	1917	130	40	2	758.5470085470085	67.81429316640585	20.865936358894103	1.0432968179447053	89.72352634324466	51.440329218106996	15.827793605571383	0.7913896802785692	68.05951250395695
SHEF-10C6FCA	ORF6	252720	89	1208	24	11	1	477.99936688825574	19.867549668874172	9.105960264900663	0.8278145695364238	29.80132450331126	9.49667616334283	4.35264324153213	0.3956948401392846	14.245014245014245
SHEF-10C6FCA	ORF7a	252720		0	0	0	0	0	0	0	0	0	0	0	0	0
SHEF-10C6FCA	ORF8	252720	92	921	0	0	3	364.43494776828106	0	0	3.2573289902280127	3.2573289902280127	0	0	1.1870845204178537	1.1870845204178537
SHEF-10C6FCA	N	252720	93	5141	214	71	12	2034.267173156062	41.62614277377942	13.810542695973545	2.334176230305388	57.770861700058354	84.6786957898069	28.094333649889204	4.748338081671415	117.52136752136752
SHEF-10C6FCA	N*	252720		0	0	0	0	0	0	0	0	0	0	0	0	0
SHEF-10C6FCA	ORF10	252720	97|98	4031	0	0	7	1595.0459006014562	0	0	20.538007887405477	20.538007887405477	0	0	2.769863880974992	2.769863880974992
SHEF-10C6FE8	ORF1a	134593	1	32	1552	350	18	23.775382077819796	48500.0	10937.5	562.5	60000.0	1153.10603077426	260.04324147615404	13.373652418773636	1426.5229246691877
SHEF-10C6FE8	S	134593	71|72	2751	95	29	10	2043.9398780025706	186.21618528658325	57.312252964426875	19.76284584980237	263.2912841008125	70.58316554352751	21.54644000802419	7.429806899318686	99.5594124508704
SHEF-10C6FE8	ORF3a	134593		0	0	0	0	0	0	0	0	0	0	0	0	0
SHEF-10C6FE8	E	134593	87	941	9	1	10	699.1448292258884	9.564293304994687	1.0626992561105209	10.626992561105208	21.253985122210416	6.686826209386818	0.7429806899318686	7.429806899318686	14.859613798637373
SHEF-10C6FE8	M	134593	87	941	754	203	27	699.1448292258884	801.2752391073327	215.72794899043572	28.69287991498406	1045.6960680127524	560.2074402086289	150.82508005616933	20.060478628160453	731.0929988929587
SHEF-10C6FE8	ORF6	134593	89	736	82	31	12	546.8337877898554	111.41304347826087	42.119565217391305	16.304347826086957	169.83695652173915	60.92441657441323	23.032401387887926	8.915768279182423	92.87258624148359
SHEF-10C6FE8	ORF7a	134593		0	0	0	0	0	0	0	0	0	0	0	0	0
SHEF-10C6FE8	ORF8	134593	92	1052	0	0	3	781.6156858083258	0	0	2.8517110266159693	2.8517110266159693	0	0	2.2289420697956057	2.2289420697956057
SHEF-10C6FE8	N	134593	93	3024	804	226	20	2246.7736063539705	265.87301587301585	74.73544973544973	6.613756613756614	347.2222222222222	597.3564747052224	167.91363592460232	14.859613798637373	780.129724428462
SHEF-10C6FE8	N*	134593	95	2314	0	0	1	1719.257316502344	0	0	0.43215211754537597	0.43215211754537597	0	0	0.7429806899318686	0.7429806899318686
SHEF-10C6FE8	ORF10	134593	97|98	2072	0	0	7	1539.4559895388318	0	0	6.648519650980684	6.648519650980684	0	0	5.20086482952308	5.20086482952308
SHEF-10C707B	ORF1a	232812	1|3	3161	848	175	14	1357.7478824115594	14116.989143287114	2900.322476620445	233.33333333333334	17250.64495324089	364.2423930037971	75.16794666941566	6.013435733553253	445.42377540676597
SHEF-10C707B	S	232812	71	503	26	9	7	216.05415528409188	51.68986083499006	17.892644135188867	13.916500994035784	83.4990059642147	11.167809219456041	3.865780114427091	3.0067178667766266	18.040307200659758
SHEF-10C707B	ORF3a	232812	84	1094	2	1	6	469.9070494648042	1.8281535648994514	0.9140767824497257	5.484460694698354	8.22669104204753	0.8590622476504647	0.42953112382523234	2.577186742951394	3.865780114427091
SHEF-10C707B	E	232812	86|87	2840	12	6	30	1219.8683916636598	8.758424954009575	4.40852314474651	21.866751717282213	35.03369981603829	5.154373485902789	2.577186742951394	12.88593371475697	20.61749394361115
SHEF-10C707B	M	232812	87	1361	552	164	22	584.5918595261412	405.5841293166789	120.49963262307128	16.164584864070537	542.2483468038207	237.10118035152826	70.4431043073381	9.449684724155112	316.99396938302147
SHEF-10C707B	ORF6	232812	89	2491	24	6	7	1069.9620294486538	9.634684865515856	2.408671216378964	2.8101164191087915	14.853472501003612	10.308746971805576	2.577186742951394	3.0067178667766266	15.892651581533595
SHEF-10C707B	ORF7a	232812	90|91	1708	1	0	2	733.6391594934969	3.6363636363636362	0	4.334200342574383	7.970563978938019	0.42953112382523234	0	0.8590622476504647	1.288593371475697
SHEF-10C707B	ORF8	232812	92	765	0	0	3	328.59130972630277	0	0	3.9215686274509802	3.9215686274509802	0	0	1.288593371475697	1.288593371475697
SHEF-10C707B	N	232812	93	2360	767	181	18	1013.6934522275483	325.0	76.69491525423729	7.627118644067797	409.3220338983051	329.4503719739532	77.74513341236705	7.731560228854182	414.92706561517446
SHEF-10C707B	N*	232812	95	1987	3	0	5	853.4783430407367	1.5098137896326118	0	2.516356316054353	4.0261701056869645	1.288593371475697	0	2.1476556191261618	3.4362489906018587
SHEF-10C707B	ORF10	232812	97	2742	0	0	5	1177.774341528787	0	0	1.8234865061998542	1.8234865061998542	0	0	2.1476556191261618	2.1476556191261618
SHEF-10C7099	ORF1a	131980	1	29	1466	320	22	21.973026216093345	50551.72413793103	11034.482758620688	758.6206896551723	62344.82758620689	1110.7743597514775	242.46097893620245	16.66919230186392	1369.904530989544
SHEF-10C7099	S	131980	71	299	18	0	2	226.54947719351415	60.20066889632107	0	6.688963210702341	66.88963210702342	13.638430065161387	0	1.5153811183512653	15.153811183512651
SHEF-10C7099	ORF3a	131980	84|85	1475	1	0	1	1117.593574784058	1.0362694300518136	0	1.9607843137254901	2.997053743777304	0.7576905591756327	0	0.7576905591756327	1.5153811183512653
SHEF-10C7099	E	131980	87	997	12	3	31	755.4174874981057	12.036108324974926	3.0090270812437314	31.093279839518555	46.138415245737214	9.092286710107592	2.273071677526898	23.488407334444613	34.8537657220791
SHEF-10C7099	M	131980	87	997	27	1	0	755.4174874981057	27.08124373119358	1.0030090270812437	0	28.084252758274825	20.45764509774208	0.7576905591756327	0	21.215335656917713
SHEF-10C7099	ORF6	131980	89	2297	18	3	1	1740.415214426428	7.836308228123639	1.30605137135394	0.4353504571179799	9.57771005659556	13.638430065161387	2.273071677526898	0.7576905591756327	16.66919230186392
SHEF-10C7099	ORF7a	131980	90	1035	0	0	1	784.2097287467798	0	0	0.9661835748792271	0.9661835748792271	0	0	0.7576905591756327	0.7576905591756327
SHEF-10C7099	ORF8	131980	92	511	0	0	1	387.17987573874825	0	0	1.9569471624266144	1.9569471624266144	0	0	0.7576905591756327	0.7576905591756327
SHEF-10C7099	N	131980	93	2822	163	52	4	2138.2027579936353	57.76045357902197	18.42664776754075	1.4174344436569808	77.6045357902197	123.50356114562811	39.3999090771329	3.0307622367025306	165.93423245946354
SHEF-10C7099	N*	131980		0	0	0	0	0	0	0	0	0	0	0	0	0
SHEF-10C7099	ORF10	131980	97|98	1769	0	0	7	1340.354599181694	0	0	11.557326986405737	11.557326986405737	0	0	5.303833914229429	5.303833914229429
SHEF-10C70B7	ORF1a	174270	1|3	2718	1870	341	30	1559.6488207953178	22238.854539537908	4059.523809523809	357.1428571428571	26655.521206204576	1073.0475698628566	195.67338038675618	17.21466689619556	1285.9356171458082
SHEF-10C70B7	S	174270	71	148	54	16	1	84.92569002123143	364.8648648648649	108.10810810810811	6.756756756756757	479.7297297297298	30.98640041315201	9.181155677970965	0.5738222298731853	40.74137832099616
SHEF-10C70B7	ORF3a	174270	84	2300	0	1	7	1319.7911287083261	0	0.4347826086956522	3.0434782608695654	3.4782608695652177	0	0.5738222298731853	4.016755609112297	4.5905778389854826
SHEF-10C70B7	E	174270	87	986	13	3	17	565.7887186549607	13.184584178498985	3.0425963488843815	17.24137931034483	33.46855983772819	7.4596889883514095	1.7214666896195558	9.75497790784415	18.936133585815114
SHEF-10C70B7	M	174270	87	986	689	153	12	565.7887186549607	698.7829614604462	155.17241379310346	12.170385395537526	866.1257606490873	395.3635163826247	87.79480117059735	6.885866758478223	490.0441843117003
SHEF-10C70B7	ORF6	174270	89	729	173	43	7	418.3164055775521	237.31138545953362	58.98491083676269	9.602194787379974	305.8984910836763	99.27124576806106	24.67435588454697	4.016755609112297	127.96235726172033
SHEF-10C70B7	ORF7a	174270	90	2347	1	1	4	1346.7607735123659	0.42607584149978694	0.42607584149978694	1.7043033659991478	2.5564550489987217	0.5738222298731853	0.5738222298731853	2.2952889194927413	3.442933379239112
SHEF-10C70B7	ORF8	174270	92	879	0	0	1	504.38974005852987	0	0	1.1376564277588168	1.1376564277588168	0	0	0.5738222298731853	0.5738222298731853
SHEF-10C70B7	N	174270	93|95	7072	1608	419	51	4058.0708096631665	287.8469134941528	74.87491065046461	9.113652609006433	371.83547675362377	922.7061456360819	240.43151431686465	29.26493372353245	1192.4025936764792
SHEF-10C70B7	N*	174270	95	1476	0	0	1	846.9616112928215	0	0	0.6775067750677507	0.6775067750677507	0	0	0.5738222298731853	0.5738222298731853
SHEF-10C70B7	ORF10	174270	97|98	2740	0	0	14	1572.2729098525278	0	0	11.15939411911858	11.15939411911858	0	0	8.033511218224595	8.033511218224595
SHEF-10C70F3	ORF1a	316252	1|2	3598	2803	615	44	1137.7003149387197	11249.593177127741	2466.1620504112598	176.70682730923696	13892.462054848238	886.3185054956174	194.46517334277726	13.91295549119057	1094.6966343295853
SHEF-10C70F3	S	316252	71	346	126	29	11	109.40642272618038	364.16184971098266	83.81502890173411	31.79190751445087	479.76878612716763	39.84164527022754	9.169902482830148	3.4782388727976423	52.489786625855324
SHEF-10C70F3	ORF3a	316252	84	1994	0	0	19	630.5098465780453	0	0	9.528585757271815	9.528585757271815	0	0	6.0078671439232	6.0078671439232
SHEF-10C70F3	E	316252	86|87	4591	11	3	35	1451.6904240921795	8.352315869400153	2.277904328018223	23.852362485035457	34.48258268245383	3.4782388727976423	0.9486106016720842	11.067123686174316	15.493973160644043
SHEF-10C70F3	M	316252	87|88	4595	2253	550	82	1452.9552382277425	1710.2519129624663	417.6157934700076	62.262718299164774	2190.1304247316384	712.4065618557352	173.9119436398821	25.92868977903697	912.2471952746542
SHEF-10C70F3	ORF6	316252	89	3428	143	40	18	1083.9457141773016	41.71528588098016	11.668611435239207	5.250875145857643	58.63477246207701	45.21710534636935	12.64814135562779	5.6916636100325055	63.55691031202964
SHEF-10C70F3	ORF7a	316252	90	2839	0	1	9	897.7018327156824	0	0.3522367030644593	3.170130327580134	3.5223670306445936	0	0.3162035338906947	2.8458318050162528	3.1620353389069473
SHEF-10C70F3	ORF8	316252	92|93	5482	0	0	5	1733.4277727887886	0	0	7.208878456847115	7.208878456847115	0	0	1.5810176694534737	1.5810176694534737
SHEF-10C70F3	N	316252	93	4911	1656	521	71	1552.875554937202	337.20219914477707	106.08837304011404	14.457340663815925	457.747912848707	523.6330521229905	164.74204115705197	22.450450906239325	710.8255441862818
SHEF-10C70F3	N*	316252	95	823	2	0	1	260.23550839204177	2.4301336573511545	0	1.2150668286755772	3.6452004860267317	0.6324070677813894	0	0.3162035338906947	0.9486106016720841
SHEF-10C70F3	ORF10	316252	97|98	1322	0	0	16	418.02107180349844	0	0	31.860699814728342	31.860699814728342	0	0	5.0592565422511155	5.0592565422511155
SHEF-10C710F	ORF1a	113291	1|3	1443	499	111	6	1273.711062661641	20750.704721634953	4625.0	250.0	25625.704721634953	440.45864190447605	97.97777405089548	5.296095894642999	543.7325118500146
SHEF-10C710F	S	113291	71	171	0	0	3	150.93873299732547	0	0	17.543859649122805	17.543859649122805	0	0	2.6480479473214995	2.6480479473214995
SHEF-10C710F	ORF3a	113291	84	403	0	0	4	355.72110759018807	0	0	9.925558312655086	9.925558312655086	0	0	3.5307305964286657	3.5307305964286657
SHEF-10C710F	E	113291	87	671	8	0	25	592.2800575509086	11.922503725782414	0	37.257824143070046	49.18032786885246	7.061461192857331	0	22.06706622767916	29.128527420536493
SHEF-10C710F	M	113291	87	671	123	29	5	592.2800575509086	183.30849478390462	43.21907600596125	7.451564828614009	233.9791356184799	108.56996584018147	25.597796824107828	4.413413245535832	138.5811759098251
SHEF-10C710F	ORF6	113291	89	478	10	1	1	421.92230627322556	20.92050209205021	2.092050209205021	2.092050209205021	25.10460251046025	8.826826491071664	0.8826826491071664	0.8826826491071664	10.592191789285998
SHEF-10C710F	ORF7a	113291		0	0	0	0	0	0	0	0	0	0	0	0	0
SHEF-10C710F	ORF8	113291		0	0	0	0	0	0	0	0	0	0	0	0	0
SHEF-10C710F	N	113291	93	1317	290	65	13	1162.4930488741381	220.1974183750949	49.35459377372817	9.870918754745635	279.4229309035687	255.97796824107826	57.37437219196582	11.474874438393163	324.82721487143726
SHEF-10C710F	N*	113291	95	803	0	0	2	708.7941672330546	0	0	2.4906600249066	2.4906600249066	0	0	1.7653652982143329	1.7653652982143329
SHEF-10C710F	ORF10	113291		0	0	0	0	0	0	0	0	0	0	0	0	0
SHEF-10C712D	ORF1a	50462	1|2|3	729	215	60	1	1444.6514208711508	8495.76854518031	2400.0	40.0	10935.76854518031	426.0631762514368	118.90135151202887	1.9816891918671478	546.9462169553328
SHEF-10C712D	S	50462	71	53	2	1	0	105.02952716895884	37.735849056603776	18.867924528301888	0	56.60377358490567	3.9633783837342955	1.9816891918671478	0	5.945067575601444
SHEF-10C712D	ORF3a	50462	84	306	0	1	0	606.3968927113472	0	3.2679738562091503	0	3.2679738562091503	0	1.9816891918671478	0	1.9816891918671478
SHEF-10C712D	E	50462	87	283	5	0	6	560.8180412984028	17.6678445229682	0	21.20141342756184	38.86925795053004	9.908445959335738	0	11.890135151202886	21.798581110538624
SHEF-10C712D	M	50462	87	283	117	48	9	560.8180412984028	413.42756183745587	169.6113074204947	31.80212014134276	614.8409893992934	231.85763544845628	95.12108120962309	17.83520272680433	344.81391938488366
SHEF-10C712D	ORF6	50462	89	89	6	3	2	176.37033807617615	67.41573033707866	33.70786516853933	22.471910112359552	123.59550561797754	11.890135151202886	5.945067575601443	3.9633783837342955	21.798581110538624
SHEF-10C712D	ORF7a	50462		0	0	0	0	0	0	0	0	0	0	0	0	0
SHEF-10C712D	ORF8	50462	92	215	0	0	3	426.06317625143674	0	0	13.953488372093023	13.953488372093023	0	0	5.945067575601443	5.945067575601443
SHEF-10C712D	N	50462	93	707	366	90	12	1401.0542586500735	517.6803394625177	127.29844413012731	16.973125884016973	661.9519094766621	725.2982442233761	178.3520272680433	23.78027030240577	927.4305417938251
SHEF-10C712D	N*	50462		0	0	0	0	0	0	0	0	0	0	0	0	0
SHEF-10C712D	ORF10	50462	97	261	0	0	2	517.2208790773255	0	0	7.662835249042145	7.662835249042145	0	0	3.9633783837342955	3.9633783837342955
SHEF-10C7169	ORF1a	56464	1	9	302	85	10	15.939359591952394	33555.555555555555	9444.444444444445	1111.111111111111	44111.11111111111	534.8540663077358	150.53839614621705	17.710399546613772	703.1028620005667
SHEF-10C7169	S	56464		0	0	0	0	0	0	0	0	0	0	0	0	0
SHEF-10C7169	ORF3a	56464		0	0	0	0	0	0	0	0	0	0	0	0	0
SHEF-10C7169	E	56464	87	305	1	0	10	540.16718617172	3.278688524590164	0	32.78688524590164	36.0655737704918	1.771039954661377	0	17.710399546613772	19.481439501275148
SHEF-10C7169	M	56464	87	305	7	0	0	540.16718617172	22.950819672131146	0	0	22.950819672131146	12.39727968262964	0	0	12.39727968262964
SHEF-10C7169	ORF6	56464	90	385	1	0	0	681.8503825446302	2.5974025974025974	0	0	2.5974025974025974	1.771039954661377	0	0	1.771039954661377
SHEF-10C7169	ORF7a	56464		0	0	0	0	0	0	0	0	0	0	0	0	0
SHEF-10C7169	ORF8	56464		0	0	0	0	0	0	0	0	0	0	0	0	0
SHEF-10C7169	N	56464	93	831	32	11	2	1471.7342023236044	38.50782190132371	13.237063778580024	2.406738868832732	54.151624548736464	56.67327854916407	19.481439501275148	3.542079909322754	79.69679795976197
SHEF-10C7169	N*	56464		0	0	0	0	0	0	0	0	0	0	0	0	0
SHEF-10C7169	ORF10	56464	98	162	0	0	1	286.9084726551431	0	0	6.172839506172839	6.172839506172839	0	0	1.771039954661377	1.771039954661377
SHEF-10C71D2	ORF1a	152530	1	52	1014	250	19	34.09165410083262	19500.0	4807.692307692308	365.3846153846154	24673.076923076926	664.7872549662361	163.9021831770799	12.456565921458074	841.146004064774
SHEF-10C71D2	S	152530	71	614	92	21	4	402.54376188290826	149.8371335504886	34.20195439739414	6.514657980456026	190.55374592833877	60.316003409165404	13.767783386874711	2.6224349308332786	76.7062217268734
SHEF-10C71D2	ORF3a	152530	84	1749	0	0	1	1146.659673506851	0	0	0.5717552887364208	0.5717552887364208	0	0	0.6556087327083197	0.6556087327083197
SHEF-10C71D2	E	152530	86|87	2548	19	1	36	1670.4910509407987	12.12111482147444	0.6127450980392157	22.058823529411764	34.79268344892542	12.456565921458074	0.6556087327083197	23.601914377499508	36.7140890316659
SHEF-10C71D2	M	152530	87	1632	890	246	32	1069.9534517799777	545.343137254902	150.73529411764707	19.607843137254903	715.686274509804	583.4917721104044	161.27974824624664	20.97947944666623	765.7509998033173
SHEF-10C71D2	ORF6	152530	89	1485	189	55	19	973.5789680718547	127.27272727272727	37.03703703703704	12.794612794612794	177.1043771043771	123.9100504818724	36.058480298957576	12.456565921458074	172.42509670228804
SHEF-10C71D2	ORF7a	152530	90|91	2386	1	0	2	1564.2824362420506	0.44722719141323786	0	7.113893858079905	7.561121049493143	0.6556087327083197	0	1.3112174654166393	1.9668261981249588
SHEF-10C71D2	ORF8	152530	92|93	4103	1	0	3	2689.9626303022355	0.8298755186721991	0	2.004816599801265	2.8346921184734644	0.6556087327083197	0	1.9668261981249588	2.6224349308332786
SHEF-10C71D2	N	152530	93	2898	522	148	27	1899.9541073887103	180.12422360248448	51.06970324361628	9.316770186335404	240.51069703243616	342.2277584737428	97.03009244083131	17.70143578312463	456.95928669769876
SHEF-10C71D2	N*	152530		0	0	0	0	0	0	0	0	0	0	0	0	0
SHEF-10C71D2	ORF10	152530	98	599	0	0	2	392.7096308922835	0	0	3.33889816360601	3.33889816360601	0	0	1.3112174654166393	1.3112174654166393
SHEF-10C71F0	ORF1a	54602	1|2	448	529	76	4	820.4827661990405	44002.293577981654	6333.333333333333	333.3333333333333	50668.960244648326	968.8289806234205	139.18904069448007	7.3257389839200036	1115.3437603018206
SHEF-10C71F0	S	54602	71	179	1	0	1	327.82681953042015	5.58659217877095	0	5.58659217877095	11.1731843575419	1.8314347459800009	0	1.8314347459800009	3.6628694919600018
SHEF-10C71F0	ORF3a	54602	84	153	0	0	1	280.20951613494015	0	0	6.5359477124183005	6.5359477124183005	0	0	1.8314347459800009	1.8314347459800009
SHEF-10C71F0	E	54602	87	499	5	1	5	913.8859382440204	10.02004008016032	2.004008016032064	10.02004008016032	22.044088176352705	9.157173729900004	1.8314347459800009	9.157173729900004	20.14578220578001
SHEF-10C71F0	M	54602	87	499	60	15	3	913.8859382440204	120.24048096192385	30.060120240480963	6.012024048096192	156.312625250501	109.88608475880005	27.471521189700013	5.4943042379400024	142.85191018644008
SHEF-10C71F0	ORF6	54602	89	809	9	3	1	1481.6307094978208	11.124845488257106	3.7082818294190356	1.2360939431396785	16.06922126081582	16.482912713820006	5.4943042379400024	1.8314347459800009	23.80865169774001
SHEF-10C71F0	ORF7a	54602		0	0	0	0	0	0	0	0	0	0	0	0	0
SHEF-10C71F0	ORF8	54602	92	143	0	0	1	261.89516867514016	0	0	6.993006993006993	6.993006993006993	0	0	1.8314347459800009	1.8314347459800009
SHEF-10C71F0	N	54602	93	994	46	11	2	1820.446137504121	46.27766599597585	11.066398390342052	2.0120724346076457	59.35613682092555	84.24599831508004	20.14578220578001	3.6628694919600018	108.05465001282005
SHEF-10C71F0	N*	54602		0	0	0	0	0	0	0	0	0	0	0	0	0
SHEF-10C71F0	ORF10	54602		0	0	0	0	0	0	0	0	0	0	0	0	0
SHEF-10C720C	ORF1a	59321	1	28	742	145	6	47.20082264290892	26500.0	5178.571428571428	214.28571428571428	31892.85714285714	1250.8218000370864	244.43283154363547	10.114461994909053	1505.369093575631
SHEF-10C720C	S	59321	71|72	1101	17	6	1	1856.0037760658115	164.26231509552974	61.224489795918366	10.204081632653061	235.6908865241012	28.657642318908987	10.114461994909053	1.6857436658181757	40.45784797963621
SHEF-10C720C	ORF3a	59321	84	484	0	0	4	815.899934255997	0	0	8.264462809917356	8.264462809917356	0	0	6.742974663272703	6.742974663272703
SHEF-10C720C	E	59321	87	508	0	0	11	856.3577822356332	0	0	21.653543307086615	21.653543307086615	0	0	18.54318032399993	18.54318032399993
SHEF-10C720C	M	59321	87	508	237	43	3	856.3577822356332	466.53543307086613	84.64566929133858	5.905511811023622	557.0866141732283	399.5212487989076	72.48697763018156	5.057230997454527	477.06545742654373
SHEF-10C720C	ORF6	59321	89	208	6	3	0	350.6346824901805	28.846153846153847	14.423076923076923	0	43.269230769230774	10.114461994909053	5.057230997454527	0	15.17169299236358
SHEF-10C720C	ORF7a	59321	90	754	0	0	1	1271.0507240269044	0	0	1.3262599469496021	1.3262599469496021	0	0	1.6857436658181757	1.6857436658181757
SHEF-10C720C	ORF8	59321	92	450	0	0	1	758.584649618179	0	0	2.2222222222222223	2.2222222222222223	0	0	1.6857436658181757	1.6857436658181757
SHEF-10C720C	N	59321	93	1159	190	61	6	1953.7769086832657	163.9344262295082	52.63157894736842	5.176876617773943	221.74288179465057	320.2912965054534	102.83036361490872	10.114461994909053	433.23612211527114
SHEF-10C720C	N*	59321		0	0	0	0	0	0	0	0	0	0	0	0	0
SHEF-10C720C	ORF10	59321	98	434	0	0	2	731.6127509650883	0	0	4.6082949308755765	4.6082949308755765	0	0	3.3714873316363514	3.3714873316363514
SHEF-10C722A	ORF1a	243559	1	85	1208	245	14	34.899141481119564	14211.764705882351	2882.3529411764703	164.70588235294116	17258.823529411762	495.9783871669698	100.59164309263875	5.748093891007929	602.3181241506164
SHEF-10C722A	S	243559	71	512	181	67	15	210.21600515686137	353.515625	130.859375	29.296875	513.671875	74.31464244803108	27.508735049823656	6.158672026079923	107.98204952393466
SHEF-10C722A	ORF3a	243559	85	2815	1	0	0	1155.7774502276657	0.3552397868561279	0	0	0.3552397868561279	0.41057813507199487	0	0	0.41057813507199487
SHEF-10C722A	E	243559	87	1785	41	15	25	732.8819711035109	22.969187675070028	8.403361344537815	14.005602240896359	45.378151260504204	16.83370353795179	6.158672026079923	10.264453376799873	33.25682894083159
SHEF-10C722A	M	243559	87	1785	1741	510	97	732.8819711035109	975.3501400560225	285.7142857142857	54.34173669467788	1315.406162464986	714.816533160343	209.3948488867174	39.8260791019835	964.0374611490439
SHEF-10C722A	ORF6	243559	89	2238	244	82	23	918.8738662911246	109.02591599642538	36.639857015192135	10.277033065236818	155.94280607685434	100.18106495756675	33.66740707590358	9.443297106655882	143.2917691401262
SHEF-10C722A	ORF7a	243559	90|91	2885	0	3	3	1184.5179196827053	0	8.695652173913045	1.1811023622047243	9.876754536117769	0	1.2317344052159847	1.2317344052159847	2.4634688104319693
SHEF-10C722A	ORF8	243559	92	1585	0	0	1	650.766344089112	0	0	0.6309148264984227	0.6309148264984227	0	0	0.41057813507199487	0.41057813507199487
SHEF-10C722A	N	243559	93	4463	3719	940	90	1832.4102168263132	833.2959892449026	210.62065874971992	20.16580775263276	1064.0824557472552	1526.940084332749	385.9434469676752	36.95203215647954	1949.8355634569039
SHEF-10C722A	N*	243559	95|96	9196	30	3	4	3775.676530122065	5.729564553093965	0.5729564553093965	0.825481707834649	7.1280027162380115	12.317344052159847	1.2317344052159847	1.6423125402879795	15.191390997663811
SHEF-10C722A	ORF10	243559	97|98	2430	0	0	6	997.7048682249476	0	0	5.789992446799976	5.789992446799976	0	0	2.4634688104319693	2.4634688104319693
SHEF-10C7239	ORF1a	241706	1|2|3	3558	1100	242	20	1472.0362754751638	21941.79406602624	4840.0	400.0	27181.79406602624	455.0983426145813	100.12163537520789	8.274515320265115	563.4944933100543
SHEF-10C7239	S	241706	71	360	2	1	0	148.94127576477206	5.555555555555555	2.7777777777777777	0	8.333333333333332	0.8274515320265114	0.4137257660132557	0	1.241177298039767
SHEF-10C7239	ORF3a	241706	84	1296	0	0	16	536.1885927531795	0	0	12.345679012345679	12.345679012345679	0	0	6.619612256212092	6.619612256212092
SHEF-10C7239	E	241706	86|87	2963	5	1	29	1225.8694446972768	3.49999769098978	0.7633587786259541	21.979006479082674	26.242362948698407	2.0686288300662787	0.4137257660132557	11.998047214384416	14.48040181046395
SHEF-10C7239	M	241706	87	1310	131	42	11	541.980753477365	100.0	32.06106870229007	8.396946564885496	140.45801526717557	54.1980753477365	17.37648217255674	4.550983426145813	76.12554094643906
SHEF-10C7239	ORF6	241706	89	1292	4	2	5	534.5336896891264	3.095975232198142	1.547987616099071	3.869969040247678	8.51393188854489	1.654903064053023	0.8274515320265114	2.0686288300662787	4.550983426145812
SHEF-10C7239	ORF7a	241706	90	1705	0	1	2	705.4024310526011	0	0.5865102639296187	1.1730205278592374	1.759530791788856	0	0.4137257660132557	0.8274515320265114	1.241177298039767
SHEF-10C7239	ORF8	241706	92	688	0	0	3	284.64332701711993	0	0	4.36046511627907	4.36046511627907	0	0	1.2411772980397673	1.2411772980397673
SHEF-10C7239	N	241706	93	2829	118	28	9	1170.4301920515004	41.710851891127604	9.897490279250619	3.1813361611876987	54.78967833156592	48.81964038956418	11.58432144837116	3.7235318941193016	64.12749373205465
SHEF-10C7239	N*	241706	95	1011	0	0	2	418.27674943940156	0	0	1.9782393669634029	1.9782393669634029	0	0	0.8274515320265114	0.8274515320265114
SHEF-10C7239	ORF10	241706	97|98	392	0	0	5	162.18050027719624	0	0	37.82439782439782	37.82439782439782	0	0	2.0686288300662787	2.0686288300662787
SHEF-10C7248	ORF1a	231678	1|2	2641	2958	709	52	1139.9442329439999	26631.42114446462	6387.387387387387	468.4684684684685	33487.27700032048	1276.7720715821097	306.02819430416355	22.444945139374475	1605.245211025648
SHEF-10C7248	S	231678	71	318	25	3	2	137.25947219848237	78.61635220125785	9.433962264150944	6.289308176100628	94.33962264150944	10.790839009314652	1.2949006811177581	0.8632671207451722	12.949006811177583
SHEF-10C7248	ORF3a	231678	84	2414	0	0	6	1041.963414739423	0	0	2.485501242750621	2.485501242750621	0	0	2.5898013622355163	2.5898013622355163
SHEF-10C7248	E	231678	86|87	3005	1	0	29	1297.0588489196211	1.0070493454179255	0	27.67433665879847	28.681386004216396	0.4316335603725861	0	12.517373250804996	12.949006811177581
SHEF-10C7248	M	231678	87	993	213	40	11	428.61212544997795	214.50151057401814	40.28197381671702	11.07754279959718	265.8610271903323	91.93794835936083	17.265342414903444	4.747969164098447	113.95125993836272
SHEF-10C7248	ORF6	231678	89	1515	47	13	8	653.9248439644679	31.023102310231025	8.58085808580858	5.2805280528052805	44.884488448844884	20.286777337511545	5.611236284843619	3.453068482980689	29.351082105335855
SHEF-10C7248	ORF7a	231678	90	2236	0	0	6	965.1326409931024	0	0	2.6833631484794274	2.6833631484794274	0	0	2.5898013622355163	2.5898013622355163
SHEF-10C7248	ORF8	231678	92	878	0	0	3	378.97426600713055	0	0	3.416856492027335	3.416856492027335	0	0	1.2949006811177581	1.2949006811177581
[truncated: 46,137 more rows]
