# Supplementary material for: Altered subgenomic RNA abundance provides unique insight into SARS-CoV-2 B.1.1.7/Alpha variant infections
Source: Commun Biol. 2022 Jul 5;5:666. doi: 10.1038/s42003-022-03565-9 (PMC9255483; doi:10.1038/s42003-022-03565-9)
Supplement: Supplementary file 6 — Supplementary data 4 [file 42003_2022_3565_MOESM6_ESM.csv]

sample	orf	mapped_reads	amplicons	gRNA_count	sgRNA_HQ_count	sgRNA_LQ_count	sgRNA_LLQ_count	gRHPT	sgRPTg_HQ	sgRPTg_LQ	sgRPTg_LLQ	sgRPTg_ALL	sgRPHT_HQ	sgRPHT_LQ	sgRPHT_LLQ	sgRPHT_ALL
ALDP-9E5CB9	ORF1a	208797	1|2|3	3246	981	243	23	1554.620037644219	25078.75233611044	6230.7692307692305	589.7435897435897	31899.26515662326	469.83433670024	116.38098248538054	11.015483938945483	597.230803124566
ALDP-9E5CB9	S	208797	71	412	1	1	1	197.32084273241475	2.4271844660194177	2.4271844660194177	2.4271844660194177	7.281553398058254	0.47893408430197754	0.47893408430197754	0.47893408430197754	1.4368022529059326
ALDP-9E5CB9	ORF3a	208797	84	829	0	0	8	397.0363558863394	0	0	9.650180940892643	9.650180940892643	0	0	3.8314726744158203	3.8314726744158203
ALDP-9E5CB9	E	208797	86|87	3408	1	1	32	1632.2073593011396	0.8554319931565441	0.44662795891022783	26.96501974676309	28.26707969882986	0.47893408430197754	0.47893408430197754	15.325890697663281	16.283758866267235
ALDP-9E5CB9	M	208797	87	1169	58	22	3	559.8739445490118	49.615055603079554	18.81950384944397	2.5662959794696323	71.00085543199316	27.778176889514697	10.536549854643505	1.4368022529059326	39.751528997064135
ALDP-9E5CB9	ORF6	208797	89	1493	21	8	1	715.0485878628525	14.06563965170797	5.358338914936369	0.6697923643670461	20.093770931011388	10.057615770341528	3.8314726744158203	0.47893408430197754	14.368022529059326
ALDP-9E5CB9	ORF7a	208797	90|91	1755	1	0	2	840.5293179499706	5.319148936170213	0	5.957311029341878	11.27645996551209	0.47893408430197754	0	0.9578681686039551	1.4368022529059326
ALDP-9E5CB9	ORF8	208797	92	552	0	0	1	264.3716145346916	0	0	1.8115942028985506	1.8115942028985506	0	0	0.47893408430197754	0.47893408430197754
ALDP-9E5CB9	N	208797	93	3070	87	26	6	1470.327638807071	28.338762214983714	8.469055374592834	1.954397394136808	38.76221498371335	41.667265334272045	12.452286191851416	2.873604505811865	56.99315603193532
ALDP-9E5CB9	N*	208797	95	1269	1	0	1	607.7673529792095	0.7880220646178093	0	0.7880220646178093	1.5760441292356187	0.47893408430197754	0	0.47893408430197754	0.9578681686039551
ALDP-9E5CB9	ORF10	208797	97|98	1926	0	0	3	922.4270463656087	0	0	5.319611988558638	5.319611988558638	0	0	1.4368022529059326	1.4368022529059326
ALDP-9E9189	ORF1a	40262	1	2	110	21	0	4.96746311658636	55000.0	10500.0	0	65500.0	273.2104714122498	52.158362724156774	0	325.3688341364066
ALDP-9E9189	S	40262	71	60	2	0	0	149.0238934975908	33.333333333333336	0	0	33.333333333333336	4.96746311658636	0	0	4.96746311658636
ALDP-9E9189	ORF3a	40262		0	0	0	0	0	0	0	0	0	0	0	0	0
ALDP-9E9189	E	40262	87	193	2	0	5	479.3601907505837	10.362694300518134	0	25.906735751295336	36.26943005181347	4.96746311658636	0	12.418657791465899	17.38612090805226
ALDP-9E9189	M	40262	87	193	28	8	2	479.3601907505837	145.0777202072539	41.45077720207254	10.362694300518134	196.89119170984458	69.54448363220904	19.86985246634544	4.96746311658636	94.38179921514083
ALDP-9E9189	ORF6	40262	89	159	4	0	0	394.91331776861557	25.157232704402514	0	0	25.157232704402514	9.93492623317272	0	0	9.93492623317272
ALDP-9E9189	ORF7a	40262		0	0	0	0	0	0	0	0	0	0	0	0	0
ALDP-9E9189	ORF8	40262	92	127	0	0	1	315.43390790323383	0	0	7.874015748031496	7.874015748031496	0	0	2.48373155829318	2.48373155829318
ALDP-9E9189	N	40262	93	469	27	7	0	1164.8701008395012	57.569296375266525	14.925373134328359	0	72.49466950959489	67.06075207391585	17.38612090805226	0	84.44687298196811
ALDP-9E9189	N*	40262		0	0	0	0	0	0	0	0	0	0	0	0	0
ALDP-9E9189	ORF10	40262		0	0	0	0	0	0	0	0	0	0	0	0	0
ALDP-9E9198	ORF1a	53173	1	4	55	15	0	7.522614860925657	13750.0	3750.0	0	17500.0	103.4359543377278	28.209805728471213	0	131.64576006619902
ALDP-9E9198	S	53173	71	94	0	1	0	176.78144923175296	0	10.638297872340425	0	10.638297872340425	0	1.8806537152314142	0	1.8806537152314142
ALDP-9E9198	ORF3a	53173	84	210	0	0	1	394.937280198597	0	0	4.761904761904762	4.761904761904762	0	0	1.8806537152314142	1.8806537152314142
ALDP-9E9198	E	53173	87	310	2	2	6	583.0026517217384	6.451612903225807	6.451612903225807	19.35483870967742	32.25806451612903	3.7613074304628284	3.7613074304628284	11.283922291388485	18.806537152314142
ALDP-9E9198	M	53173	87	310	25	16	0	583.0026517217384	80.64516129032258	51.612903225806456	0	132.25806451612902	47.01634288078536	30.090459443702628	0	77.10680232448799
ALDP-9E9198	ORF6	53173	89	194	10	5	0	364.8468207548944	51.54639175257732	25.77319587628866	0	77.31958762886597	18.806537152314142	9.403268576157071	0	28.209805728471213
ALDP-9E9198	ORF7a	53173		0	0	0	0	0	0	0	0	0	0	0	0	0
ALDP-9E9198	ORF8	53173	93	697	0	0	2	1310.8156395162957	0	0	2.8694404591104736	2.8694404591104736	0	0	3.7613074304628284	3.7613074304628284
ALDP-9E9198	N	53173	93	697	81	29	5	1310.8156395162957	116.21233859397418	41.60688665710187	7.173601147776184	164.99282639885223	152.33295093374457	54.538957741711016	9.403268576157071	216.27517725161266
ALDP-9E9198	N*	53173		0	0	0	0	0	0	0	0	0	0	0	0	0
ALDP-9E9198	ORF10	53173	97|98	506	0	0	2	951.6107799070957	0	0	11.184792219274977	11.184792219274977	0	0	3.7613074304628284	3.7613074304628284
ALDP-9E91A7	ORF1a	47723	1	3	22	6	0	6.286277057184167	7333.333333333333	2000.0	0	9333.333333333332	46.09936508601722	12.572554114368334	0	58.67191920038556
ALDP-9E91A7	S	47723	71|72	958	5	1	0	2007.4178069274774	72.5372188786823	17.857142857142858	0	90.39436173582516	10.47712842864028	2.0954256857280558	0	12.572554114368335
ALDP-9E91A7	ORF3a	47723	84|85	594	1	0	1	1244.6828573224652	3.1055900621118013	0	3.676470588235294	6.782060650347095	2.0954256857280558	0	2.0954256857280558	4.1908513714561115
ALDP-9E91A7	E	47723	87	266	1	2	5	557.3832324036629	3.7593984962406015	7.518796992481203	18.796992481203006	30.075187969924812	2.0954256857280558	4.1908513714561115	10.47712842864028	16.763405485824446
ALDP-9E91A7	M	47723	87	266	66	13	3	557.3832324036629	248.12030075187968	48.87218045112782	11.278195488721805	308.2706766917293	138.2980952580517	27.240533914464724	6.286277057184167	171.8249062297006
ALDP-9E91A7	ORF6	47723	89	136	6	0	1	284.97789325901556	44.11764705882353	0	7.352941176470588	51.470588235294116	12.572554114368334	0	2.0954256857280558	14.66797980009639
ALDP-9E91A7	ORF7a	47723	91	31	0	1	0	64.95819625756972	0	32.25806451612903	0	32.25806451612903	0	2.0954256857280558	0	2.0954256857280558
ALDP-9E91A7	ORF8	47723	92	144	0	0	1	301.74129874484004	0	0	6.944444444444445	6.944444444444445	0	0	2.0954256857280558	2.0954256857280558
ALDP-9E91A7	N	47723	93	779	51	13	0	1632.3366091821554	65.46854942233632	16.688061617458278	0	82.1566110397946	106.86670997213083	27.240533914464724	0	134.10724388659557
ALDP-9E91A7	N*	47723		0	0	0	0	0	0	0	0	0	0	0	0	0
ALDP-9E91A7	ORF10	47723		0	0	0	0	0	0	0	0	0	0	0	0	0
ALDP-9E91C5	ORF1a	17588	1	0	5	0	0	0.0	NA	0	0	NA	28.428473959517852	0	0	28.428473959517852
ALDP-9E91C5	S	17588	71	13	1	0	0	73.91403229474642	76.92307692307692	0	0	76.92307692307692	5.68569479190357	0	0	5.68569479190357
ALDP-9E91C5	ORF3a	17588	84	195	0	0	1	1108.7104844211963	0	0	5.128205128205128	5.128205128205128	0	0	5.68569479190357	5.68569479190357
ALDP-9E91C5	E	17588		0	0	0	0	0	0	0	0	0	0	0	0	0
ALDP-9E91C5	M	17588		0	0	0	0	0	0	0	0	0	0	0	0	0
ALDP-9E91C5	ORF6	17588	89	18	5	0	0	102.34250625426426	277.77777777777777	0	0	277.77777777777777	28.428473959517852	0	0	28.428473959517852
ALDP-9E91C5	ORF7a	17588		0	0	0	0	0	0	0	0	0	0	0	0	0
ALDP-9E91C5	ORF8	17588		0	0	0	0	0	0	0	0	0	0	0	0	0
ALDP-9E91C5	N	17588	93	493	7	3	2	2803.04753240846	14.198782961460447	6.085192697768763	4.056795131845842	24.34077079107505	39.799863543324996	17.057084375710712	11.37138958380714	68.22833750284285
ALDP-9E91C5	N*	17588		0	0	0	0	0	0	0	0	0	0	0	0	0
ALDP-9E91C5	ORF10	17588	97|98	175	0	0	3	994.9965885831248	0	0	41.55881507046304	41.55881507046304	0	0	17.05708437571071	17.05708437571071
ALDP-9E91D4	ORF1a	72097	1	2	41	10	1	2.7740405287321246	20500.0	5000.0	500.0	26000.0	56.867830839008555	13.870202643660624	1.3870202643660623	72.12505374703524
ALDP-9E91D4	S	72097	71	81	2	0	0	112.34864141365105	24.691358024691358	0	0	24.691358024691358	2.7740405287321246	0	0	2.7740405287321246
ALDP-9E91D4	ORF3a	72097	84|85	552	4	0	4	765.6351859300664	14.743589743589745	0	13.782051282051281	28.525641025641026	5.548081057464249	0	5.548081057464249	11.096162114928498
ALDP-9E91D4	E	72097	87	321	4	1	12	445.23350486150605	12.461059190031152	3.115264797507788	37.38317757009346	52.9595015576324	5.548081057464249	1.3870202643660623	16.64424317239275	23.579344494223058
ALDP-9E91D4	M	72097	87	321	42	8	2	445.23350486150605	130.8411214953271	24.922118380062305	6.230529595015576	161.99376947040497	58.25485110337462	11.096162114928498	2.7740405287321246	72.12505374703525
ALDP-9E91D4	ORF6	72097	89	348	1	0	0	482.6830519993897	2.873563218390805	0	0	2.873563218390805	1.3870202643660623	0	0	1.3870202643660623
ALDP-9E91D4	ORF7a	72097	91	43	1	2	0	59.641871367740684	23.255813953488374	46.51162790697675	0	69.76744186046513	1.3870202643660623	2.7740405287321246	0	4.161060793098187
ALDP-9E91D4	ORF8	72097	92	208	0	0	2	288.50021498814095	0	0	9.615384615384615	9.615384615384615	0	0	2.7740405287321246	2.7740405287321246
ALDP-9E91D4	N	72097	93	966	38	13	1	1339.8615753776162	39.33747412008282	13.457556935817806	1.0351966873706004	53.83022774327122	52.70677004591037	18.03126343675881	1.3870202643660623	72.12505374703524
ALDP-9E91D4	N*	72097		0	0	0	0	0	0	0	0	0	0	0	0	0
ALDP-9E91D4	ORF10	72097	98	149	0	0	2	206.66601939054328	0	0	13.422818791946309	13.422818791946309	0	0	2.7740405287321246	2.7740405287321246
ALDP-9E9295	ORF1a	81160	1	30	402	109	8	36.96402168555939	13400.0	3633.3333333333335	266.6666666666667	17300.0	495.3178905864958	134.3026121241991	9.857072449482503	639.4775751601775
ALDP-9E9295	S	81160	71	211	18	11	2	259.98028585510104	85.30805687203792	52.13270142180095	9.47867298578199	146.91943127962088	22.178413011335632	13.553474618038443	2.464268112370626	38.1961557417447
ALDP-9E9295	ORF3a	81160	84	435	0	0	3	535.9783144406111	0	0	6.8965517241379315	6.8965517241379315	0	0	3.696402168555939	3.696402168555939
ALDP-9E9295	E	81160	87	710	3	3	14	874.8151798915723	4.225352112676057	4.225352112676057	19.71830985915493	28.169014084507047	3.696402168555939	3.696402168555939	17.24987678659438	24.64268112370626
ALDP-9E9295	M	81160	87	710	456	117	18	874.8151798915723	642.2535211267606	164.7887323943662	25.35211267605634	832.3943661971831	561.8531296205027	144.15968457368163	22.178413011335632	728.1912272055199
ALDP-9E9295	ORF6	81160	89	657	37	13	3	809.5120749137507	56.3165905631659	19.7869101978691	4.566210045662101	80.66971080669711	45.58896007885658	16.01774273040907	3.696402168555939	65.30310497782159
ALDP-9E9295	ORF7a	81160		0	0	0	0	0	0	0	0	0	0	0	0	0
ALDP-9E9295	ORF8	81160	92	416	0	0	1	512.5677673730902	0	0	2.4038461538461537	2.4038461538461537	0	0	1.232134056185313	1.232134056185313
ALDP-9E9295	N	81160	93	1042	582	162	18	1283.8836865450962	558.5412667946257	155.47024952015354	17.274472168905948	731.2859884836852	717.1020206998521	199.6057171020207	22.178413011335632	938.8861508132084
ALDP-9E9295	N*	81160	95	1266	0	0	1	1559.8817151306062	0	0	0.7898894154818326	0.7898894154818326	0	0	1.232134056185313	1.232134056185313
ALDP-9E9295	ORF10	81160	97|98	1472	0	0	10	1813.7013307047807	0	0	23.008411677387436	23.008411677387436	0	0	12.32134056185313	12.32134056185313
ALDP-9E92A4	ORF1a	116303	1|2	1617	707	123	9	1390.3338692897	22774.82406541106	3967.741935483871	290.3225806451613	27032.888581540094	607.8948952305615	105.75823495524621	7.738407435749723	721.3915376215574
ALDP-9E92A4	S	116303	71	330	13	5	0	283.7416059774898	39.39393939393939	15.15151515151515	0	54.54545454545454	11.177699629416265	4.299115242083179	0	15.476814871499444
ALDP-9E92A4	ORF3a	116303	84	584	0	0	1	502.13666027531536	0	0	1.7123287671232879	1.7123287671232879	0	0	0.8598230484166358	0.8598230484166358
ALDP-9E92A4	E	116303	86|87	1659	10	3	12	1426.446437323199	13.422818791946309	4.026845637583893	15.859192574860852	33.30885700439106	8.598230484166358	2.5794691452499077	10.31787658099963	21.495576210415898
ALDP-9E92A4	M	116303	87|88	2286	328	72	8	1965.5554886804298	440.2684563758389	95.95094268952872	10.738255033557047	546.9576540989246	282.02195988065654	61.907259485997784	6.8785843873330865	350.8078037539874
ALDP-9E92A4	ORF6	116303	89	1105	52	16	4	950.1044685003826	47.05882352941177	14.479638009049774	3.6199095022624435	65.15837104072398	44.71079851766506	13.757168774666173	3.4392921936665433	61.907259485997784
ALDP-9E92A4	ORF7a	116303	91	95	1	0	0	81.6831895995804	10.526315789473685	0	0	10.526315789473685	0.8598230484166358	0	0	0.8598230484166358
ALDP-9E92A4	ORF8	116303	92	641	1	0	1	551.1465740350636	1.5600624024960998	0	1.5600624024960998	3.1201248049921997	0.8598230484166358	0	0.8598230484166358	1.7196460968332716
ALDP-9E92A4	N	116303	93	1427	416	116	10	1226.9674900905393	291.520672740014	81.28941836019621	7.00770847932726	379.8177995795375	357.6863881413205	99.73947361632976	8.598230484166358	466.0240922418166
ALDP-9E92A4	N*	116303		0	0	0	0	0	0	0	0	0	0	0	0	0
ALDP-9E92A4	ORF10	116303	98	486	0	0	2	417.87400153048503	0	0	4.11522633744856	4.11522633744856	0	0	1.7196460968332716	1.7196460968332716
ALDP-9E92B3	ORF1a	20069	1	5	164	31	3	24.914046539438935	32800.0	6200.0	600.0	39600.0	817.180726493597	154.4670885445214	14.948427923663361	986.5962429617819
ALDP-9E92B3	S	20069		0	0	0	0	0	0	0	0	0	0	0	0	0
ALDP-9E92B3	ORF3a	20069	84	173	0	0	1	862.0260102645872	0	0	5.780346820809249	5.780346820809249	0	0	4.982809307887787	4.982809307887787
ALDP-9E92B3	E	20069	87	102	0	0	1	508.2465494045543	0	0	9.803921568627452	9.803921568627452	0	0	4.982809307887787	4.982809307887787
ALDP-9E92B3	M	20069	87	102	73	17	0	508.2465494045543	715.686274509804	166.66666666666669	0	882.3529411764707	363.74507947580844	84.70775823409238	0	448.4528377099008
ALDP-9E92B3	ORF6	20069	89	117	70	15	1	582.9886890228711	598.2905982905983	128.2051282051282	8.547008547008547	735.042735042735	348.7966515521451	74.7421396183168	4.982809307887787	428.5216004783497
ALDP-9E92B3	ORF7a	20069		0	0	0	0	0	0	0	0	0	0	0	0	0
ALDP-9E92B3	ORF8	20069	92	159	0	0	2	792.2666799541581	0	0	12.578616352201257	12.578616352201257	0	0	9.965618615775574	9.965618615775574
ALDP-9E92B3	N	20069		0	0	0	0	0	0	0	0	0	0	0	0	0
ALDP-9E92B3	N*	20069		0	0	0	0	0	0	0	0	0	0	0	0	0
ALDP-9E92B3	ORF10	20069		0	0	0	0	0	0	0	0	0	0	0	0	0
ALDP-9E9365	ORF1a	34846	1	1	50	17	2	2.8697698444584745	50000.0	17000.0	2000.0	69000.0	143.48849222292372	48.786087355794066	5.739539688916949	198.01411926763475
ALDP-9E9365	S	34846		0	0	0	0	0	0	0	0	0	0	0	0	0
ALDP-9E9365	ORF3a	34846		0	0	0	0	0	0	0	0	0	0	0	0	0
ALDP-9E9365	E	34846	87	181	0	0	6	519.4283418469839	0	0	33.149171270718234	33.149171270718234	0	0	17.218619066750847	17.218619066750847
ALDP-9E9365	M	34846	87	181	47	9	1	519.4283418469839	259.6685082872928	49.72375690607735	5.524861878453039	314.91712707182324	134.87918268954832	25.82792860012627	2.8697698444584745	163.57688113413303
ALDP-9E9365	ORF6	34846	89	77	5	2	1	220.97227802330255	64.93506493506493	25.974025974025974	12.987012987012987	103.8961038961039	14.348849222292372	5.739539688916949	2.8697698444584745	22.958158755667796
ALDP-9E9365	ORF7a	34846		0	0	0	0	0	0	0	0	0	0	0	0	0
ALDP-9E9365	ORF8	34846		0	0	0	0	0	0	0	0	0	0	0	0	0
ALDP-9E9365	N	34846	93	480	30	10	1	1377.4895253400678	62.5	20.833333333333336	2.0833333333333335	85.41666666666667	86.09309533375423	28.697698444584745	2.8697698444584745	117.66056362279745
ALDP-9E9365	N*	34846		0	0	0	0	0	0	0	0	0	0	0	0	0
ALDP-9E9365	ORF10	34846		0	0	0	0	0	0	0	0	0	0	0	0	0
ALDP-9E9374	ORF1a	21312	1	1	2	3	0	4.692192192192192	2000.0	3000.0	0	5000.0	9.384384384384385	14.076576576576576	0	23.46096096096096
ALDP-9E9374	S	21312	71	12	3	2	0	56.306306306306304	250.0	166.66666666666666	0	416.66666666666663	14.076576576576576	9.384384384384385	0	23.46096096096096
ALDP-9E9374	ORF3a	21312		0	0	0	0	0	0	0	0	0	0	0	0	0
ALDP-9E9374	E	21312	87	107	4	0	2	502.06456456456453	37.38317757009346	0	18.69158878504673	56.074766355140184	18.76876876876877	0	9.384384384384385	28.153153153153156
ALDP-9E9374	M	21312	87	107	56	11	0	502.06456456456453	523.3644859813085	102.80373831775701	0	626.1682242990655	262.76276276276275	51.614114114114116	0	314.37687687687685
ALDP-9E9374	ORF6	21312	89	17	10	1	1	79.76726726726727	588.2352941176471	58.8235294117647	58.8235294117647	705.8823529411766	46.92192192192192	4.692192192192192	4.692192192192192	56.30630630630631
ALDP-9E9374	ORF7a	21312		0	0	0	0	0	0	0	0	0	0	0	0	0
ALDP-9E9374	ORF8	21312		0	0	0	0	0	0	0	0	0	0	0	0	0
ALDP-9E9374	N	21312	93	378	113	28	5	1773.6486486486485	298.94179894179894	74.07407407407408	13.227513227513228	386.2433862433862	530.2177177177177	131.38138138138137	23.46096096096096	685.0600600600601
ALDP-9E9374	N*	21312		0	0	0	0	0	0	0	0	0	0	0	0	0
ALDP-9E9374	ORF10	21312		0	0	0	0	0	0	0	0	0	0	0	0	0
ALDP-9E9383	ORF1a	38834	1	4	36	2	1	10.300252356182726	9000.0	500.0	250.0	9750.0	92.70227120564454	5.150126178091363	2.5750630890456816	100.42746047278159
ALDP-9E9383	S	38834	71	56	8	3	0	144.20353298655817	142.85714285714286	53.57142857142857	0	196.42857142857144	20.600504712365453	7.725189267137044	0	28.325693979502496
ALDP-9E9383	ORF3a	38834	84	168	0	0	1	432.6105989596745	0	0	5.952380952380952	5.952380952380952	0	0	2.5750630890456816	2.5750630890456816
ALDP-9E9383	E	38834	87	242	0	1	4	623.1652675490549	0	4.132231404958678	16.528925619834713	20.66115702479339	0	2.5750630890456816	10.300252356182726	12.875315445228408
ALDP-9E9383	M	38834	87	242	51	6	0	623.1652675490549	210.74380165289256	24.793388429752067	0	235.53719008264463	131.32821754132976	15.450378534274089	0	146.77859607560384
ALDP-9E9383	ORF6	38834	89	154	11	1	1	396.55971571303496	71.42857142857143	6.4935064935064934	6.4935064935064934	84.4155844155844	28.325693979502496	2.5750630890456816	2.5750630890456816	33.47582015759386
ALDP-9E9383	ORF7a	38834		0	0	0	0	0	0	0	0	0	0	0	0	0
ALDP-9E9383	ORF8	38834		0	0	0	0	0	0	0	0	0	0	0	0	0
ALDP-9E9383	N	38834	93	628	43	16	2	1617.139619920688	68.47133757961784	25.477707006369428	3.1847133757961785	97.13375796178345	110.7277128289643	41.201009424730906	5.150126178091363	157.07884843178658
ALDP-9E9383	N*	38834		0	0	0	0	0	0	0	0	0	0	0	0	0
ALDP-9E9383	ORF10	38834		0	0	0	0	0	0	0	0	0	0	0	0	0
ALDP-9E9392	ORF1a	66467	1|2	247	231	52	1	371.61298087772883	46004.13223140496	10400.0	200.0	56604.13223140496	347.5408849504265	78.23431176373238	1.504505995456392	427.27970270961526
ALDP-9E9392	S	66467		0	0	0	0	0	0	0	0	0	0	0	0	0
ALDP-9E9392	ORF3a	66467	84	233	0	0	2	350.54989694133934	0	0	8.583690987124463	8.583690987124463	0	0	3.009011990912784	3.009011990912784
ALDP-9E9392	E	66467	87	385	1	1	12	579.2348082507109	2.5974025974025974	2.5974025974025974	31.16883116883117	36.36363636363636	1.504505995456392	1.504505995456392	18.054071945476704	21.06308393638949
ALDP-9E9392	M	66467	87	385	40	12	0	579.2348082507109	103.8961038961039	31.16883116883117	0	135.06493506493507	60.18023981825568	18.054071945476704	0	78.23431176373238
ALDP-9E9392	ORF6	66467		0	0	0	0	0	0	0	0	0	0	0	0	0
ALDP-9E9392	ORF7a	66467		0	0	0	0	0	0	0	0	0	0	0	0	0
ALDP-9E9392	ORF8	66467		0	0	0	0	0	0	0	0	0	0	0	0	0
ALDP-9E9392	N	66467	93	916	54	14	4	1378.127491838055	58.95196506550218	15.283842794759824	4.366812227074235	78.60262008733623	81.24332375464516	21.063083936389486	6.018023981825568	108.32443167286021
ALDP-9E9392	N*	66467		0	0	0	0	0	0	0	0	0	0	0	0	0
ALDP-9E9392	ORF10	66467		0	0	0	0	0	0	0	0	0	0	0	0	0
ALDP-9E93A1	ORF1a	97125	1	6	28	8	2	6.177606177606178	4666.666666666667	1333.3333333333333	333.3333333333333	6333.333333333333	28.82882882882883	8.236808236808237	2.0592020592020592	39.12483912483912
ALDP-9E93A1	S	97125	71	74	2	0	1	76.19047619047619	27.027027027027028	0	13.513513513513514	40.54054054054054	2.0592020592020592	0	1.0296010296010296	3.088803088803089
ALDP-9E93A1	ORF3a	97125	84|85	945	0	1	3	972.9729729729729	0	2.277904328018223	5.928853754940711	8.206758082958935	0	1.0296010296010296	3.088803088803089	4.1184041184041185
ALDP-9E93A1	E	97125	87	472	7	2	13	485.971685971686	14.830508474576272	4.237288135593221	27.542372881355934	46.610169491525426	7.207207207207207	2.0592020592020592	13.384813384813386	22.651222651222653
ALDP-9E93A1	M	97125	87	472	82	20	2	485.971685971686	173.72881355932205	42.37288135593221	4.237288135593221	220.33898305084747	84.42728442728443	20.592020592020592	2.0592020592020592	107.07850707850709
ALDP-9E93A1	ORF6	97125	89	192	2	0	1	197.6833976833977	10.416666666666666	0	5.208333333333333	15.625	2.0592020592020592	0	1.0296010296010296	3.088803088803089
ALDP-9E93A1	ORF7a	97125		0	0	0	0	0	0	0	0	0	0	0	0	0
ALDP-9E93A1	ORF8	97125	92|93	1933	0	1	1	1990.2187902187902	0	0.6618133686300464	2.3696682464454977	3.031481615075544	0	1.0296010296010296	1.0296010296010296	2.0592020592020592
ALDP-9E93A1	N	97125	93	1511	35	9	1	1555.7271557271558	23.16346790205162	5.956320317670417	0.6618133686300464	29.781601588352085	36.03603603603604	9.266409266409267	1.0296010296010296	46.33204633204634
ALDP-9E93A1	N*	97125		0	0	0	0	0	0	0	0	0	0	0	0	0
ALDP-9E93A1	ORF10	97125	98	240	0	0	2	247.10424710424712	0	0	8.333333333333334	8.333333333333334	0	0	2.0592020592020592	2.0592020592020592
ALDP-9E9550	ORF1a	51305	1	1	16	1	1	1.949127765325017	16000.0	1000.0	1000.0	18000.0	31.18604424520027	1.949127765325017	1.949127765325017	35.084299775850305
ALDP-9E9550	S	51305	71|72	1160	2	0	1	2260.98820777702	16.297857393747805	0	15.384615384615383	31.682472778363188	3.898255530650034	0	1.949127765325017	5.847383295975051
ALDP-9E9550	ORF3a	51305	84	290	0	0	3	565.247051944255	0	0	10.344827586206897	10.344827586206897	0	0	5.847383295975051	5.847383295975051
ALDP-9E9550	E	51305	86|87	758	5	1	10	1477.438846116363	16.96618946085897	3.731343283582089	37.31343283582089	58.01096558026195	9.745638826625084	1.949127765325017	19.49127765325017	31.18604424520027
ALDP-9E9550	M	51305	87	268	49	13	2	522.3662411071045	182.83582089552237	48.50746268656716	7.462686567164178	238.8059701492537	95.50726050092584	25.338660949225222	3.898255530650034	124.74417698080109
ALDP-9E9550	ORF6	51305	89	123	22	5	1	239.7427151349771	178.8617886178862	40.65040650406504	8.130081300813009	227.64227642276424	42.88081083715038	9.745638826625084	1.949127765325017	54.57557742910048
ALDP-9E9550	ORF7a	51305	90	504	1	0	0	982.3603937238086	1.9841269841269842	0	0	1.9841269841269842	1.949127765325017	0	0	1.949127765325017
ALDP-9E9550	ORF8	51305	92	193	0	0	3	376.1816587077283	0	0	15.544041450777202	15.544041450777202	0	0	5.847383295975051	5.847383295975051
ALDP-9E9550	N	51305	93	936	42	11	2	1824.383588344216	44.87179487179487	11.752136752136751	2.1367521367521367	58.760683760683754	81.86336614365071	21.44040541857519	3.898255530650034	107.20202709287594
ALDP-9E9550	N*	51305		0	0	0	0	0	0	0	0	0	0	0	0	0
ALDP-9E9550	ORF10	51305	98	157	0	0	1	306.0130591560277	0	0	6.369426751592357	6.369426751592357	0	0	1.949127765325017	1.949127765325017
ALDP-9E956F	ORF1a	49611	1|2|3	820	264	62	6	1652.8592449255207	16378.81679389313	3816.0714285714284	375.0	20569.888222464557	532.1400495857773	124.9722843724174	12.094092036040394	669.2064259942351
ALDP-9E956F	S	49611		0	0	0	0	0	0	0	0	0	0	0	0	0
ALDP-9E956F	ORF3a	49611	84	215	0	0	1	433.37163129144744	0	0	4.651162790697675	4.651162790697675	0	0	2.0156820060067324	2.0156820060067324
ALDP-9E956F	E	49611	87	296	2	1	12	596.6418737779928	6.756756756756757	3.3783783783783785	40.54054054054054	50.67567567567568	4.031364012013465	2.0156820060067324	24.188184072080787	30.235230090100984
ALDP-9E956F	M	49611	87	296	36	12	4	596.6418737779928	121.62162162162163	40.54054054054054	13.513513513513514	175.67567567567568	72.56455221624236	24.188184072080787	8.06272802402693	104.81546431235007
ALDP-9E956F	ORF6	49611	89	394	2	3	0	794.1787103666526	5.0761421319796955	7.614213197969542	0	12.690355329949238	4.031364012013465	6.047046018020197	0	10.078410030033663
ALDP-9E956F	ORF7a	49611	90|91	361	1	0	1	727.6612041684305	25.0	0	3.115264797507788	28.115264797507788	2.0156820060067324	0	2.0156820060067324	4.031364012013465
ALDP-9E956F	ORF8	49611	93	770	0	0	1	1552.0751446251838	0	0	1.2987012987012987	1.2987012987012987	0	0	2.0156820060067324	2.0156820060067324
ALDP-9E956F	N	49611	93	770	30	7	2	1552.0751446251838	38.96103896103896	9.09090909090909	2.5974025974025974	50.649350649350644	60.470460180201975	14.109774042047126	4.031364012013465	78.61159823426257
ALDP-9E956F	N*	49611	95	296	0	0	1	596.6418737779928	0	0	3.3783783783783785	3.3783783783783785	0	0	2.0156820060067324	2.0156820060067324
ALDP-9E956F	ORF10	49611		0	0	0	0	0	0	0	0	0	0	0	0	0
ALDP-9E957E	ORF1a	14930	1	1	1	0	0	6.697923643670463	1000.0	0	0	1000.0	6.697923643670463	0	0	6.697923643670463
ALDP-9E957E	S	14930		0	0	0	0	0	0	0	0	0	0	0	0	0
ALDP-9E957E	ORF3a	14930		0	0	0	0	0	0	0	0	0	0	0	0	0
ALDP-9E957E	E	14930	87	86	1	0	2	576.0214333556598	11.627906976744187	0	23.255813953488374	34.88372093023256	6.697923643670463	0	13.395847287340926	20.093770931011388
ALDP-9E957E	M	14930	87	86	61	19	0	576.0214333556598	709.3023255813954	220.93023255813955	0	930.232558139535	408.5733422638982	127.26054922973879	0	535.833891493637
ALDP-9E957E	ORF6	14930	89	22	4	2	1	147.35432016075018	181.81818181818184	90.90909090909092	45.45454545454546	318.1818181818182	26.791694574681852	13.395847287340926	6.697923643670463	46.88546550569324
ALDP-9E957E	ORF7a	14930	90	207	1	0	0	1386.4701942397858	4.830917874396135	0	0	4.830917874396135	6.697923643670463	0	0	6.697923643670463
ALDP-9E957E	ORF8	14930		0	0	0	0	0	0	0	0	0	0	0	0	0
ALDP-9E957E	N	14930	93	340	41	15	1	2277.2940388479574	120.58823529411764	44.11764705882353	2.941176470588235	167.6470588235294	274.614869390489	100.46885465505694	6.697923643670463	381.78164768921636
ALDP-9E957E	N*	14930		0	0	0	0	0	0	0	0	0	0	0	0	0
ALDP-9E957E	ORF10	14930	97	119	0	0	1	797.0529135967851	0	0	8.403361344537815	8.403361344537815	0	0	6.697923643670463	6.697923643670463
ALDP-9E958D	ORF1a	39985	1	12	191	49	1	30.011254220332624	15916.666666666666	4083.333333333333	83.33333333333333	20083.333333333332	477.67912967362764	122.54595473302489	2.5009378516943856	602.7260222583469
ALDP-9E958D	S	39985	71	90	3	0	0	225.0844066524947	33.333333333333336	0	0	33.333333333333336	7.502813555083156	0	0	7.502813555083156
ALDP-9E958D	ORF3a	39985	85	72	5	2	0	180.06752532199576	69.44444444444444	27.77777777777778	0	97.22222222222223	12.504689258471927	5.001875703388771	0	17.506564961860697
ALDP-9E958D	E	39985	87	221	3	0	6	552.7072652244592	13.574660633484163	0	27.149321266968325	40.723981900452486	7.502813555083156	0	15.005627110166312	22.508440665249466
ALDP-9E958D	M	39985	87	221	19	7	1	552.7072652244592	85.97285067873302	31.67420814479638	4.524886877828054	122.17194570135746	47.51781918219332	17.506564961860697	2.5009378516943856	67.5253219957484
ALDP-9E958D	ORF6	39985	89	314	3	3	0	785.294485432037	9.554140127388536	9.554140127388536	0	19.10828025477707	7.502813555083156	7.502813555083156	0	15.005627110166312
ALDP-9E958D	ORF7a	39985	91	27	1	0	0	67.52532199574841	37.03703703703704	0	0	37.03703703703704	2.5009378516943856	0	0	2.5009378516943856
ALDP-9E958D	ORF8	39985		0	0	0	0	0	0	0	0	0	0	0	0	0
ALDP-9E958D	N	39985	93	522	35	12	0	1305.4895585844693	67.04980842911877	22.988505747126435	0	90.03831417624521	87.53282480930349	30.011254220332624	0	117.54407902963612
ALDP-9E958D	N*	39985		0	0	0	0	0	0	0	0	0	0	0	0	0
ALDP-9E958D	ORF10	39985	98	49	0	0	1	122.54595473302489	0	0	20.408163265306122	20.408163265306122	0	0	2.5009378516943856	2.5009378516943856
ALDP-9E959C	ORF1a	34203	1|3	342	7	0	0	999.9122883957548	NA	0	0	NA	20.466040990556387	0	0	20.466040990556387
ALDP-9E959C	S	34203	71	34	6	2	1	99.40648481127387	176.47058823529412	58.8235294117647	29.41176470588235	264.70588235294116	17.54232084904833	5.84744028301611	2.923720141508055	26.313481273572496
ALDP-9E959C	ORF3a	34203	84	291	0	0	2	850.8025611788439	0	0	6.872852233676976	6.872852233676976	0	0	5.84744028301611	5.84744028301611
ALDP-9E959C	E	34203	87	204	0	0	2	596.4389088676431	0	0	9.803921568627452	9.803921568627452	0	0	5.84744028301611	5.84744028301611
ALDP-9E959C	M	34203	87	204	105	29	3	596.4389088676431	514.7058823529412	142.15686274509804	14.705882352941178	671.5686274509804	306.99061485834574	84.78788410373359	8.771160424524165	400.5496593866035
ALDP-9E959C	ORF6	34203	89	52	10	2	0	152.03344735841884	192.30769230769232	38.46153846153846	0	230.76923076923077	29.23720141508055	5.84744028301611	0	35.08464169809666
ALDP-9E959C	ORF7a	34203		0	0	0	0	0	0	0	0	0	0	0	0	0
ALDP-9E959C	ORF8	34203		0	0	0	0	0	0	0	0	0	0	0	0	0
ALDP-9E959C	N	34203	93	694	68	26	2	2029.0617782065901	97.98270893371759	37.46397694524496	2.8818443804034586	138.328530259366	198.81296962254774	76.01672367920942	5.84744028301611	280.6771335847733
ALDP-9E959C	N*	34203	95	218	1	0	0	637.3709908487559	4.587155963302752	0	0	4.587155963302752	2.923720141508055	0	0	2.923720141508055
ALDP-9E959C	ORF10	34203	98	94	0	0	2	274.8296933017572	0	0	21.27659574468085	21.27659574468085	0	0	5.84744028301611	5.84744028301611
ALDP-9E95AB	ORF1a	100219	1|2	330	339	86	6	329.2788792544328	37558.67082035307	9555.555555555557	666.6666666666667	47780.89304257529	338.25921232500826	85.81207156327643	5.986888713716961	430.05817260200166
ALDP-9E95AB	S	100219	71	132	1	0	0	131.71155170177312	7.575757575757575	0	0	7.575757575757575	0.9978147856194934	0	0	0.9978147856194934
ALDP-9E95AB	ORF3a	100219	84	325	1	0	0	324.28980532633534	3.0769230769230766	0	0	3.0769230769230766	0.9978147856194934	0	0	0.9978147856194934
ALDP-9E95AB	E	100219	87	477	2	0	11	475.95765274049836	4.1928721174004195	0	23.060796645702307	27.253668763102727	1.9956295712389869	0	10.975962641814426	12.971592213053412
ALDP-9E95AB	M	100219	87	477	75	20	2	475.95765274049836	157.23270440251574	41.928721174004195	4.1928721174004195	203.35429769392036	74.836108921462	19.956295712389867	1.9956295712389869	96.78803420509087
ALDP-9E95AB	ORF6	100219	89|90	1257	4	1	2	1254.2531855237032	6.688963210702341	1.6722408026755853	3.1896914855283924	11.55089549890632	3.9912591424779738	0.9978147856194934	1.9956295712389869	6.984703499336454
ALDP-9E95AB	ORF7a	100219	91	83	2	0	0	82.81862720641796	24.096385542168672	0	0	24.096385542168672	1.9956295712389869	0	0	1.9956295712389869
ALDP-9E95AB	ORF8	100219	92	224	0	0	1	223.51051197876652	0	0	4.464285714285714	4.464285714285714	0	0	0.9978147856194934	0.9978147856194934
ALDP-9E95AB	N	100219	93	1232	53	16	5	1229.3078158832159	43.01948051948052	12.987012987012987	4.058441558441558	60.064935064935064	52.88418363783315	15.965036569911895	4.989073928097467	73.83829413584252
ALDP-9E95AB	N*	100219	95	522	0	0	2	520.8593180933756	0	0	3.8314176245210727	3.8314176245210727	0	0	1.9956295712389869	1.9956295712389869
ALDP-9E95AB	ORF10	100219		0	0	0	0	0	0	0	0	0	0	0	0	0
ALDP-9E95BA	ORF1a	38568	1	5	147	36	1	12.964115328769964	29400.0	7200.0	200.0	36800.0	381.14499066583693	93.34163036714374	2.5928230657539926	477.07944409873465
ALDP-9E95BA	S	38568		0	0	0	0	0	0	0	0	0	0	0	0	0
ALDP-9E95BA	ORF3a	38568	84|85	484	1	0	1	1254.9263638249327	2.9585798816568047	0	6.849315068493151	9.807894950149956	2.5928230657539926	0	2.5928230657539926	5.185646131507985
ALDP-9E95BA	E	38568	87	212	0	0	3	549.6784899398465	0	0	14.150943396226415	14.150943396226415	0	0	7.778469197261979	7.778469197261979
ALDP-9E95BA	M	38568	87	212	17	9	2	549.6784899398465	80.18867924528303	42.45283018867924	9.433962264150944	132.0754716981132	44.07799211781788	23.335407591785934	5.185646131507985	72.59904584111179
ALDP-9E95BA	ORF6	38568	89	185	2	2	0	479.6722671644887	10.81081081081081	10.81081081081081	0	21.62162162162162	5.185646131507985	5.185646131507985	0	10.37129226301597
ALDP-9E95BA	ORF7a	38568		0	0	0	0	0	0	0	0	0	0	0	0	0
ALDP-9E95BA	ORF8	38568		0	0	0	0	0	0	0	0	0	0	0	0	0
ALDP-9E95BA	N	38568	93	540	22	8	1	1400.1244555071562	40.74074074074074	14.814814814814813	1.8518518518518516	57.40740740740741	57.04210744658784	20.74258452603194	2.5928230657539926	80.37751503837377
ALDP-9E95BA	N*	38568	95	192	0	0	1	497.82202862476663	0	0	5.208333333333333	5.208333333333333	0	0	2.5928230657539926	2.5928230657539926
ALDP-9E95BA	ORF10	38568	97	278	0	0	1	720.80481227961	0	0	3.597122302158273	3.597122302158273	0	0	2.5928230657539926	2.5928230657539926
ALDP-9E95D8	ORF1a	75674	1|3	700	336	71	3	925.0204825964004	15184.768034325556	3227.2727272727275	136.36363636363637	18548.40439796192	444.0098316462722	93.8235060919206	3.964373496841716	541.7977112350345
ALDP-9E95D8	S	75674	71	95	1	1	0	125.53849406665434	10.526315789473685	10.526315789473685	0	21.05263157894737	1.321457832280572	1.321457832280572	0	2.642915664561144
ALDP-9E95D8	ORF3a	75674	84	245	0	0	1	323.75716890874014	0	0	4.081632653061225	4.081632653061225	0	0	1.321457832280572	1.321457832280572
ALDP-9E95D8	E	75674	86|87	878	3	0	11	1160.2399767423422	7.518796992481203	0	27.15033931383783	34.66913630631903	3.964373496841716	0	14.536036155086292	18.500409651928006
ALDP-9E95D8	M	75674	87	399	47	10	1	527.2616750799482	117.79448621553884	25.062656641604008	2.506265664160401	145.36340852130323	62.10851811718688	13.21457832280572	1.321457832280572	76.64455427227317
ALDP-9E95D8	ORF6	75674	89	570	2	0	0	753.230964399926	3.5087719298245617	0	0	3.5087719298245617	2.642915664561144	0	0	2.642915664561144
ALDP-9E95D8	ORF7a	75674	90	492	0	0	1	650.1572534820414	0	0	2.032520325203252	2.032520325203252	0	0	1.321457832280572	1.321457832280572
ALDP-9E95D8	ORF8	75674	92	193	0	0	1	255.0413616301504	0	0	5.181347150259067	5.181347150259067	0	0	1.321457832280572	1.321457832280572
ALDP-9E95D8	N	75674	93	936	30	8	3	1236.8845310146153	32.05128205128205	8.547008547008547	3.205128205128205	43.8034188034188	39.64373496841716	10.571662658244575	3.964373496841716	54.17977112350345
ALDP-9E95D8	N*	75674	95	412	0	0	1	544.4406268995957	0	0	2.4271844660194177	2.4271844660194177	0	0	1.321457832280572	1.321457832280572
ALDP-9E95D8	ORF10	75674	97|98	533	0	0	2	704.3370246055449	0	0	13.736405339930933	13.736405339930933	0	0	2.642915664561144	2.642915664561144
ALDP-9E95F6	ORF1a	38494	1|3	450	52	12	2	1169.0133527302955	51002.2271714922	12000.0	2000.0	65002.2271714922	135.08598742661192	31.173689406141218	5.195614901023536	171.45529173377668
ALDP-9E95F6	S	38494		0	0	0	0	0	0	0	0	0	0	0	0	0
ALDP-9E95F6	ORF3a	38494	84	200	0	0	1	519.5614901023536	0	0	5.0	5.0	0	0	2.597807450511768	2.597807450511768
ALDP-9E95F6	E	38494	87	230	1	0	8	597.4957136177067	4.3478260869565215	0	34.78260869565217	39.130434782608695	2.597807450511768	0	20.782459604094143	23.38026705460591
ALDP-9E95F6	M	38494	87	230	14	4	1	597.4957136177067	60.869565217391305	17.391304347826086	4.3478260869565215	82.6086956521739	36.369304307164754	10.391229802047071	2.597807450511768	49.35834155972359
ALDP-9E95F6	ORF6	38494	89	124	2	2	0	322.1281238634592	16.129032258064516	16.129032258064516	0	32.25806451612903	5.195614901023536	5.195614901023536	0	10.391229802047071
ALDP-9E95F6	ORF7a	38494		0	0	0	0	0	0	0	0	0	0	0	0	0
ALDP-9E95F6	ORF8	38494		0	0	0	0	0	0	0	0	0	0	0	0	0
ALDP-9E95F6	N	38494	93	571	37	7	1	1483.3480542422196	64.79859894921191	12.259194395796849	1.7513134851138354	78.8091068301226	96.11887566893542	18.184652153582377	2.597807450511768	116.90133527302956
ALDP-9E95F6	N*	38494		0	0	0	0	0	0	0	0	0	0	0	0	0
ALDP-9E95F6	ORF10	38494		0	0	0	0	0	0	0	0	0	0	0	0	0
ALDP-9E9602	ORF1a	216687	1|2	3028	1457	329	25	1397.407320236101	29714.621397400853	6714.285714285714	510.204081632653	36939.11119331922	672.3984364544251	151.8319050058379	11.53737879983571	835.7677202600987
ALDP-9E9602	S	216687	71	922	15	5	4	425.4985301379409	16.268980477223426	5.422993492407809	4.3383947939262475	26.030368763557483	6.9224272799014255	2.307475759967142	1.8459806079737133	11.07588364784228
ALDP-9E9602	ORF3a	216687	84	1076	1	0	2	496.5687835449289	0.929368029739777	0	1.858736059479554	2.7881040892193307	0.46149515199342833	0	0.9229903039868567	1.384485455980285
ALDP-9E9602	E	216687	87	1469	19	4	29	677.9363782783462	12.933968686181075	2.7229407760381212	19.741320626276377	35.39823008849557	8.768407887875139	1.8459806079737133	13.383359407809422	23.997747903658272
ALDP-9E9602	M	216687	87	1469	417	109	19	677.9363782783462	283.8665759019741	74.2001361470388	12.933968686181075	371.00068073519395	192.4434783812596	50.30297156728369	8.768407887875139	251.51485783641843
ALDP-9E9602	ORF6	216687	89	2939	68	16	3	1356.334251708686	23.137121469887717	5.444028581150051	1.0207553589656346	29.6019054100034	31.381670335553128	7.383922431894853	1.384485455980285	40.15007822342827
ALDP-9E9602	ORF7a	216687	90|91	1875	2	0	3	865.3034099876782	11.235955056179776	0	11.825230247694213	23.06118530387399	0.9229903039868567	0	1.384485455980285	2.307475759967142
ALDP-9E9602	ORF8	216687	92	1025	0	0	6	473.0325307932641	0	0	5.853658536585367	5.853658536585367	0	0	2.76897091196057	2.76897091196057
ALDP-9E9602	N	216687	93	2563	177	45	7	1182.8120745591568	69.05969566913772	17.557549746390947	2.7311744049941473	89.34841982052282	81.68464190283682	20.767281839704275	3.2304660639539984	105.68238980649508
ALDP-9E9602	N*	216687	95	2166	0	0	1	999.5984992177658	0	0	0.46168051708217916	0.46168051708217916	0	0	0.46149515199342833	0.46149515199342833
ALDP-9E9602	ORF10	216687	98	862	0	0	5	397.8088210183352	0	0	5.80046403712297	5.80046403712297	0	0	2.307475759967142	2.307475759967142
ALDP-9E9611	ORF1a	44496	1|4	423	348	74	5	950.6472491909384	43500.0	9127.409638554216	625.0	53252.409638554214	782.0927723840344	166.30708378281193	11.236965120460265	959.6368212873066
ALDP-9E9611	S	44496	71	108	10	2	0	242.71844660194174	92.5925925925926	18.51851851851852	0	111.11111111111111	22.47393024092053	4.494786048184106	0	26.968716289104638
ALDP-9E9611	ORF3a	44496		0	0	0	0	0	0	0	0	0	0	0	0	0
ALDP-9E9611	E	44496	87	340	9	3	5	764.1136281912981	26.470588235294116	8.823529411764705	14.705882352941176	49.99999999999999	20.22653721682848	6.742179072276159	11.236965120460265	38.2056814095649
ALDP-9E9611	M	44496	87	340	319	72	7	764.1136281912981	938.235294117647	211.76470588235293	20.588235294117645	1170.5882352941176	716.9183746853649	161.81229773462783	15.731751168644372	894.4624235886371
ALDP-9E9611	ORF6	44496	89	316	64	13	3	710.1761956130888	202.53164556962025	41.139240506329116	9.493670886075948	253.16455696202533	143.8331535418914	29.21610931319669	6.742179072276159	179.79144192736425
ALDP-9E9611	ORF7a	44496		0	0	0	0	0	0	0	0	0	0	0	0	0
ALDP-9E9611	ORF8	44496		0	0	0	0	0	0	0	0	0	0	0	0	0
ALDP-9E9611	N	44496	93	802	107	27	1	1802.4092053218267	133.41645885286783	33.66583541147132	1.2468827930174562	168.32917705735662	240.4710535778497	60.679611650485434	2.247393024092053	303.3980582524272
ALDP-9E9611	N*	44496		0	0	0	0	0	0	0	0	0	0	0	0	0
ALDP-9E9611	ORF10	44496	97|98	658	0	0	4	1478.7846098525708	0	0	20.25332040568201	20.25332040568201	0	0	8.989572096368212	8.989572096368212
ALDP-9E9620	ORF1a	56751	1	2	13	0	0	3.524166975031277	6500.0	0	0	6500.0	22.9070853377033	0	0	22.9070853377033
ALDP-9E9620	S	56751	71	74	6	1	0	130.39417807615726	81.08108108108108	13.513513513513514	0	94.5945945945946	10.572500925093832	1.7620834875156386	0	12.334584412609471
ALDP-9E9620	ORF3a	56751	84|85	377	10	0	0	664.3054747933958	183.05810397553518	0	0	183.05810397553518	17.620834875156387	0	0	17.620834875156387
ALDP-9E9620	E	56751	87|90	959	5	2	7	1689.8380645274974	17.6678445229682	7.06713780918728	22.68070336839024	47.41568570054572	8.810417437578193	3.524166975031277	12.334584412609471	24.66916882521894
ALDP-9E9620	M	56751	87	283	134	41	4	498.6696269669257	473.49823321554777	144.87632508833923	14.13427561837456	632.5088339222615	236.11918732709557	72.24542298814119	7.048333950062554	315.4129442652993
ALDP-9E9620	ORF6	56751	89	122	23	5	0	214.9741854769079	188.52459016393442	40.98360655737705	0	229.50819672131146	40.52792021285969	8.810417437578193	0	49.338337650437886
ALDP-9E9620	ORF7a	56751	90	676	1	0	0	1191.1684375605716	1.4792899408284024	0	0	1.4792899408284024	1.7620834875156386	0	0	1.7620834875156386
ALDP-9E9620	ORF8	56751		0	0	0	0	0	0	0	0	0	0	0	0	0
ALDP-9E9620	N	56751	93	1025	119	30	7	1806.1355747035295	116.09756097560977	29.26829268292683	6.829268292682928	152.19512195121953	209.687935014361	52.86250462546916	12.33458441260947	274.8850240524396
ALDP-9E9620	N*	56751	95	304	1	0	0	535.6733802047542	3.2894736842105265	0	0	3.2894736842105265	1.7620834875156386	0	0	1.7620834875156386
ALDP-9E9620	ORF10	56751		0	0	0	0	0	0	0	0	0	0	0	0	0
ALDP-9E964E	ORF1a	51496	1	4	33	5	0	7.767593599502875	8250.0	1250.0	0	9500.0	64.08264719589872	9.709491999378592	0	73.79213919527731
ALDP-9E964E	S	51496	71	74	10	0	1	143.70048159080318	135.13513513513513	0	13.513513513513514	148.64864864864865	19.418983998757184	0	1.9418983998757187	21.360882398632903
ALDP-9E964E	ORF3a	51496	84|85	372	5	5	1	722.3862047537674	169.54022988505747	208.33333333333334	2.873563218390805	380.7471264367816	9.709491999378594	9.709491999378592	1.9418983998757187	21.360882398632903
ALDP-9E964E	E	51496	87	352	2	2	8	683.548236756253	5.6818181818181825	5.6818181818181825	22.72727272727273	34.09090909090909	3.8837967997514373	3.8837967997514373	15.53518719900575	23.302780798508625
ALDP-9E964E	M	51496	87	352	140	38	4	683.548236756253	397.72727272727275	107.95454545454547	11.363636363636365	517.0454545454546	271.8657759826006	73.7921391952773	7.767593599502875	353.4255087773808
ALDP-9E964E	ORF6	51496	89	117	16	9	1	227.20211278545906	136.75213675213675	76.92307692307692	8.547008547008547	222.22222222222223	31.0703743980115	17.477085598881466	1.9418983998757187	50.48935839676869
ALDP-9E964E	ORF7a	51496		0	0	0	0	0	0	0	0	0	0	0	0	0
ALDP-9E964E	ORF8	51496	92	250	0	0	1	485.4745999689296	0	0	4.0	4.0	0	0	1.9418983998757187	1.9418983998757187
ALDP-9E964E	N	51496	93	1058	194	47	5	2054.5285070685104	183.3648393194707	44.4234404536862	4.725897920604915	232.5141776937618	376.7282895758894	91.26922479415877	9.709491999378592	477.7070063694268
ALDP-9E964E	N*	51496	95	491	2	0	0	953.4721143389778	4.0733197556008145	0	0	4.0733197556008145	3.8837967997514373	0	0	3.8837967997514373
ALDP-9E964E	ORF10	51496		0	0	0	0	0	0	0	0	0	0	0	0	0
ALDP-9E965D	ORF1a	85918	1|2|3	1170	155	40	3	1361.7635419818896	51335.48387096774	13001.4245014245	1000.0	65336.908372392245	180.40457180101956	46.55601852929537	3.4917013896971527	230.45229172001206
ALDP-9E965D	S	85918	71	64	4	1	0	74.4896296468726	62.5	15.625	0	78.125	4.6556018529295375	1.1639004632323844	0	5.8195023161619215
ALDP-9E965D	ORF3a	85918	84|85	898	2	1	0	1045.182615982681	3.1695721077654517	3.745318352059925	0	6.914890459825377	2.3278009264647688	1.1639004632323844	0	3.491701389697153
ALDP-9E965D	E	85918	87	431	6	1	10	501.64109965315765	13.921113689095128	2.320185614849188	23.20185614849188	39.4431554524362	6.983402779394305	1.1639004632323844	11.639004632323843	19.78630787495053
ALDP-9E965D	M	85918	87	431	46	7	0	501.64109965315765	106.72853828306265	16.241299303944317	0	122.96983758700696	53.539421308689676	8.14730324262669	0	61.68672455131637
ALDP-9E965D	ORF6	85918	89	550	2	0	0	640.1452547778114	3.6363636363636362	0	0	3.6363636363636362	2.3278009264647688	0	0	2.3278009264647688
ALDP-9E965D	ORF7a	85918	91	56	0	0	1	65.17842594101351	0	0	17.857142857142858	17.857142857142858	0	0	1.1639004632323844	1.1639004632323844
ALDP-9E965D	ORF8	85918		0	0	0	0	0	0	0	0	0	0	0	0	0
ALDP-9E965D	N	85918	93	1210	36	10	1	1408.319560511185	29.75206611570248	8.264462809917356	0.8264462809917356	38.84297520661158	41.900416676365836	11.639004632323843	1.1639004632323844	54.70332177192207
ALDP-9E965D	N*	85918		0	0	0	0	0	0	0	0	0	0	0	0	0
ALDP-9E965D	ORF10	85918		0	0	0	0	0	0	0	0	0	0	0	0	0
ALDP-9E966C	ORF1a	144591	1	32	1018	212	12	22.13139130374643	31812.5	6625.0	375.0	38812.5	704.0548858504333	146.6204673873201	8.299271738904912	858.9746249766583
ALDP-9E966C	S	144591	71	495	20	2	3	342.34495922982757	40.4040404040404	4.040404040404041	6.0606060606060606	50.505050505050505	13.832119564841518	1.3832119564841518	2.074817934726228	17.290149456051896
ALDP-9E966C	ORF3a	144591	84	708	0	0	2	489.65703259538975	0	0	2.824858757062147	2.824858757062147	0	0	1.3832119564841518	1.3832119564841518
ALDP-9E966C	E	144591	87	1009	5	2	21	697.8304320462546	4.955401387512389	1.9821605550049557	20.812685827552034	27.75024777006938	3.4580298912103795	1.3832119564841518	14.523725543083595	19.364967390778126
ALDP-9E966C	M	144591	87	1009	402	92	11	697.8304320462546	398.4142715559961	91.17938553022796	10.901883052527255	500.4955401387513	278.0256032533145	63.627749998270986	7.607665760662835	349.2610190122483
ALDP-9E966C	ORF6	144591	89	1238	52	12	5	856.20820106369	42.003231017770595	9.693053311793214	4.038772213247173	55.73505654281098	35.963510868587946	8.299271738904912	3.4580298912103795	47.72081249870324
ALDP-9E966C	ORF7a	144591	91	100	1	0	1	69.16059782420758	10.0	0	10.0	20.0	0.6916059782420759	0	0.6916059782420759	1.3832119564841518
ALDP-9E966C	ORF8	144591	93	1793	0	0	1	1240.049518988042	0	0	0.5577244841048522	0.5577244841048522	0	0	0.6916059782420759	0.6916059782420759
ALDP-9E966C	N	144591	93	1793	170	42	16	1240.049518988042	94.81316229782487	23.424428332403792	8.923591745677635	127.16118237590631	117.5730163011529	29.04745108616719	11.065695651873215	157.68616303919333
ALDP-9E966C	N*	144591	95	1538	0	0	1	1063.6899945363127	0	0	0.6501950585175552	0.6501950585175552	0	0	0.6916059782420759	0.6916059782420759
ALDP-9E966C	ORF10	144591	98	480	0	0	3	331.9708695561964	0	0	6.25	6.25	0	0	2.074817934726228	2.074817934726228
ALDP-9E967B	ORF1a	157716	1	41	1086	217	24	25.996094245352406	26487.80487804878	5292.682926829268	585.3658536585366	32365.853658536584	688.5794719622613	137.58908417662127	15.217225899718482	841.3857820386012
ALDP-9E967B	S	157716	71	445	37	6	1	282.15273022394683	83.14606741573033	13.48314606741573	2.247191011235955	98.87640449438202	23.45988992873266	3.8043064749296205	0.6340510791549367	27.89824748281722
ALDP-9E967B	ORF3a	157716	84	727	0	0	3	460.95513454563905	0	0	4.126547455295736	4.126547455295736	0	0	1.9021532374648102	1.9021532374648102
ALDP-9E967B	E	157716	87	910	3	4	18	576.9864820309924	3.2967032967032965	4.395604395604395	19.78021978021978	27.472527472527474	1.9021532374648102	2.536204316619747	11.412919424788862	15.85127697887342
ALDP-9E967B	M	157716	87	910	623	148	25	576.9864820309924	684.6153846153846	162.63736263736263	27.47252747252747	874.7252747252746	395.0138223135256	93.83955971493064	15.851276978873418	504.7046590073297
ALDP-9E967B	ORF6	157716	89	1792	28	8	3	1136.2195338456468	15.625	4.464285714285714	1.6741071428571428	21.763392857142858	17.75343021633823	5.072408633239494	1.9021532374648102	24.727992087042534
ALDP-9E967B	ORF7a	157716		0	0	0	0	0	0	0	0	0	0	0	0	0
ALDP-9E967B	ORF8	157716	92	783	0	0	1	496.4619949783155	0	0	1.277139208173691	1.277139208173691	0	0	0.6340510791549367	0.6340510791549367
ALDP-9E967B	N	157716	93	2084	136	35	9	1321.3624489588883	65.25911708253359	16.794625719769673	4.318618042226487	86.37236084452975	86.2309467650714	22.19178777042279	5.706459712394431	114.12919424788862
ALDP-9E967B	N*	157716	95	1633	0	0	1	1035.4054122600116	0	0	0.612369871402327	0.612369871402327	0	0	0.6340510791549367	0.6340510791549367
ALDP-9E967B	ORF10	157716	97|98	2541	0	0	8	1611.1237921326942	0	0	10.816635877030931	10.816635877030931	0	0	5.072408633239494	5.072408633239494
ALDP-9E9699	ORF1a	71201	1|2	434	139	29	1	609.5420008145952	69002.31481481482	14500.0	500.0	84002.31481481482	195.22197721942106	40.72976503139001	1.4044746562548278	237.35621690706589
ALDP-9E9699	S	71201	71	162	1	0	1	227.52489431328212	6.172839506172839	0	6.172839506172839	12.345679012345679	1.4044746562548278	0	1.4044746562548278	2.8089493125096556
ALDP-9E9699	ORF3a	71201		0	0	0	0	0	0	0	0	0	0	0	0	0
ALDP-9E9699	E	71201	87	491	0	1	11	689.5970562211205	0	2.0366598778004072	22.403258655804482	24.43991853360489	0	1.4044746562548278	15.449221218803107	16.853695875057934
ALDP-9E9699	M	71201	87	491	22	12	0	689.5970562211205	44.806517311608964	24.43991853360489	0	69.24643584521385	30.898442437606214	16.853695875057934	0	47.752138312664144
ALDP-9E9699	ORF6	71201	89	490	4	0	0	688.1925815648656	8.16326530612245	0	0	8.16326530612245	5.617898625019311	0	0	5.617898625019311
ALDP-9E9699	ORF7a	71201		0	0	0	0	0	0	0	0	0	0	0	0	0
ALDP-9E9699	ORF8	71201	93	1106	0	0	1	1553.3489698178396	0	0	0.9041591320072332	0.9041591320072332	0	0	1.4044746562548278	1.4044746562548278
ALDP-9E9699	N	71201	93	1106	54	15	0	1553.3489698178396	48.824593128390596	13.562386980108498	0	62.386980108499095	75.8416314377607	21.067119843822418	0	96.90875128158311
ALDP-9E9699	N*	71201		0	0	0	0	0	0	0	0	0	0	0	0	0
ALDP-9E9699	ORF10	71201	97|98	696	0	0	5	977.51436075336	0	0	18.582733173290656	18.582733173290656	0	0	7.022373281274139	7.022373281274139
ALDP-9E96B7	ORF1a	70600	1	4	86	16	2	5.6657223796034	21500.0	4000.0	500.0	26000.0	121.81303116147309	22.6628895184136	2.8328611898017	147.30878186968837
ALDP-9E96B7	S	70600	71	145	12	2	0	205.38243626062325	82.75862068965517	13.793103448275863	0	96.55172413793103	16.997167138810198	2.8328611898017	0	19.8300283286119
ALDP-9E96B7	ORF3a	70600	84|85	900	3	2	0	1274.787535410765	7.668067226890756	5.88235294117647	0	13.550420168067227	4.2492917847025495	2.8328611898017	0	7.0821529745042495
ALDP-9E96B7	E	70600	86|87	1124	5	2	7	1592.0679886685552	10.040160642570282	4.016064257028113	13.645636860541208	27.7018617601396	7.0821529745042495	2.8328611898017	9.91501416430595	19.8300283286119
ALDP-9E96B7	M	70600	87	498	113	19	0	705.3824362606233	226.90763052208837	38.15261044176707	0	265.06024096385545	160.05665722379604	26.91218130311615	0	186.96883852691218
ALDP-9E96B7	ORF6	70600	89	319	13	2	1	451.84135977337115	40.75235109717868	6.269592476489028	3.134796238244514	50.156739811912225	18.41359773371105	2.8328611898017	1.41643059490085	22.6628895184136
ALDP-9E96B7	ORF7a	70600	91	33	1	0	0	46.742209631728045	30.3030303030303	0	0	30.3030303030303	1.41643059490085	0	0	1.41643059490085
ALDP-9E96B7	ORF8	70600	92	280	0	0	1	396.600566572238	0	0	3.571428571428571	3.571428571428571	0	0	1.41643059490085	1.41643059490085
ALDP-9E96B7	N	70600	93	1104	86	26	3	1563.7393767705382	77.89855072463767	23.550724637681157	2.7173913043478257	104.16666666666666	121.81303116147309	36.8271954674221	4.2492917847025495	162.88951841359773
ALDP-9E96B7	N*	70600		0	0	0	0	0	0	0	0	0	0	0	0	0
ALDP-9E96B7	ORF10	70600	97|98	766	0	0	2	1084.985835694051	0	0	7.5286254852818315	7.5286254852818315	0	0	2.8328611898017	2.8328611898017
ALDP-9E96C6	ORF1a	111161	1|3	1378	622	144	8	1239.6434001133491	20700.74183976261	4800.0	266.6666666666667	25767.408506429278	559.5487626055901	129.54183571576363	7.1967686508757565	696.2873669722296
ALDP-9E96C6	S	111161	71	223	13	7	1	200.60992614316172	58.29596412556054	31.390134529147982	4.484304932735426	94.17040358744394	11.694749057673105	6.297172569516287	0.8995960813594696	18.89151770854886
ALDP-9E96C6	ORF3a	111161	84	534	0	0	1	480.3843074459568	0	0	1.8726591760299625	1.8726591760299625	0	0	0.8995960813594696	0.8995960813594696
ALDP-9E96C6	E	111161	87	545	4	0	10	490.27986434091093	7.339449541284403	0	18.34862385321101	25.68807339449541	3.5983843254378782	0	8.995960813594696	12.594345139032574
ALDP-9E96C6	M	111161	87	545	359	92	12	490.27986434091093	658.7155963302752	168.80733944954127	22.01834862385321	849.5412844036696	322.9549932080496	82.7628394850712	10.795152976313636	416.51298566943444
ALDP-9E96C6	ORF6	111161	89	625	28	5	2	562.2475508496685	44.8	8.0	3.2	56.0	25.18869027806515	4.497980406797348	1.7991921627189391	31.485862847581437
ALDP-9E96C6	ORF7a	111161	90	892	0	0	4	802.4397045726469	0	0	4.484304932735426	4.484304932735426	0	0	3.5983843254378782	3.5983843254378782
ALDP-9E96C6	ORF8	111161	92	516	0	0	1	464.1915779814863	0	0	1.937984496124031	1.937984496124031	0	0	0.8995960813594696	0.8995960813594696
ALDP-9E96C6	N	111161	93	1255	188	50	6	1128.9930821061344	149.800796812749	39.8406374501992	4.780876494023905	194.42231075697214	169.1240632955803	44.97980406797348	5.397576488156818	219.5014438517106
ALDP-9E96C6	N*	111161	95	762	0	0	4	685.4922139959158	0	0	5.2493438320209975	5.2493438320209975	0	0	3.5983843254378782	3.5983843254378782
ALDP-9E96C6	ORF10	111161	97|98	1288	0	0	4	1158.6797527909969	0	0	9.56810228598264	9.56810228598264	0	0	3.5983843254378787	3.5983843254378787
ALDP-9E96D5	ORF1a	109582	1	38	801	159	13	34.677228011899764	21078.947368421053	4184.210526315789	342.10526315789474	25605.263157894737	730.9594641455714	145.09682247084376	11.863262214597288	887.9195488310124
ALDP-9E96D5	S	109582	71	336	6	4	0	306.61970031574526	17.857142857142858	11.904761904761903	0	29.76190476190476	5.475351791352594	3.6502345275683963	0	9.125586318920991
ALDP-9E96D5	ORF3a	109582	84	603	0	0	1	550.2728550309357	0	0	1.658374792703151	1.658374792703151	0	0	0.9125586318920991	0.9125586318920991
ALDP-9E96D5	E	109582	87	743	4	4	17	678.0310634958296	5.383580080753701	5.383580080753701	22.88021534320323	33.64737550471063	3.6502345275683963	3.6502345275683963	15.513496742165684	22.813965797302476
ALDP-9E96D5	M	109582	87	743	263	71	5	678.0310634958296	353.97039030955585	95.5585464333782	6.7294751009421265	456.25841184387616	240.00292018762204	64.79166286433903	4.562793159460496	309.3573762114216
ALDP-9E96D5	ORF6	109582	89	853	53	15	4	778.4125130039605	62.13364595545135	17.584994138335286	4.6893317702227435	84.40797186400937	48.36560749028125	13.688379478381485	3.6502345275683963	65.70422149623113
ALDP-9E96D5	ORF7a	109582	90	962	1	1	1	877.8814038801993	1.0395010395010396	1.0395010395010396	1.0395010395010396	3.118503118503119	0.9125586318920991	0.9125586318920991	0.9125586318920991	2.737675895676297
ALDP-9E96D5	ORF8	109582	92	545	0	0	3	497.344454381194	0	0	5.504587155963303	5.504587155963303	0	0	2.737675895676297	2.737675895676297
ALDP-9E96D5	N	109582	93	1386	337	72	12	1264.8062638024494	243.14574314574315	51.948051948051955	8.658008658008658	303.7518037518038	307.5322589476374	65.70422149623113	10.950703582705188	384.18718402657373
ALDP-9E96D5	N*	109582	95	1026	0	0	2	936.2851563212936	0	0	1.949317738791423	1.949317738791423	0	0	1.8251172637841981	1.8251172637841981
ALDP-9E96D5	ORF10	109582	97|98	1631	0	0	5	1488.3831286160134	0	0	8.081557742647812	8.081557742647812	0	0	4.562793159460496	4.562793159460496
ALDP-9E96E4	ORF1a	39667	1	0	7	2	0	0.0	NA	NA	0	NA	17.646910530163613	5.041974437189603	0	22.688884967353218
ALDP-9E96E4	S	39667	71	56	2	0	0	141.1752842413089	35.714285714285715	0	0	35.714285714285715	5.041974437189603	0	0	5.041974437189603
ALDP-9E96E4	ORF3a	39667	84	195	1	0	1	491.5925076259863	5.128205128205128	0	5.128205128205128	10.256410256410255	2.5209872185948017	0	2.5209872185948017	5.041974437189603
ALDP-9E96E4	E	39667	87	205	5	1	7	516.8023798119343	24.390243902439025	4.878048780487805	34.146341463414636	63.41463414634147	12.604936092974008	2.5209872185948017	17.646910530163613	32.77283384173242
ALDP-9E96E4	M	39667	87	205	96	22	2	516.8023798119343	468.2926829268293	107.31707317073172	9.75609756097561	585.3658536585366	242.01477298510096	55.46171880908563	5.041974437189603	302.5184662313762
ALDP-9E96E4	ORF6	39667	89	97	13	2	2	244.53576020369576	134.02061855670104	20.618556701030926	20.618556701030926	175.25773195876286	32.77283384173242	5.041974437189603	5.041974437189603	42.856782716111624
ALDP-9E96E4	ORF7a	39667	91	31	1	0	0	78.15060377643884	32.25806451612903	0	0	32.25806451612903	2.5209872185948017	0	0	2.5209872185948017
ALDP-9E96E4	ORF8	39667	93	631	0	1	0	1590.7429349333197	0	1.5847860538827259	0	1.5847860538827259	0	2.5209872185948017	0	2.5209872185948017
ALDP-9E96E4	N	39667	93	631	135	31	8	1590.7429349333197	213.946117274168	49.1283676703645	12.678288431061807	275.7527733755943	340.3332745102982	78.15060377643884	20.167897748758413	438.6517760354955
ALDP-9E96E4	N*	39667	95	209	0	0	1	526.8863286863135	0	0	4.784688995215311	4.784688995215311	0	0	2.5209872185948017	2.5209872185948017
ALDP-9E96E4	ORF10	39667		0	0	0	0	0	0	0	0	0	0	0	0	0
ALDP-9E96F3	ORF1a	68377	1	6	142	36	5	8.774880442253975	23666.666666666668	6000.0	833.3333333333334	30500.0	207.6721704666774	52.64928265352385	7.312400368544979	267.6338534887462
ALDP-9E96F3	S	68377	71	104	1	1	1	152.09792766573557	9.615384615384615	9.615384615384615	9.615384615384615	28.846153846153847	1.4624800737089958	1.4624800737089958	1.4624800737089958	4.387440221126988
ALDP-9E96F3	ORF3a	68377	84|85	931	1	1	1	1361.568948623075	2.9154518950437316	1.7006802721088436	2.9154518950437316	7.531584062196306	1.4624800737089958	1.4624800737089958	1.4624800737089958	4.387440221126988
ALDP-9E96F3	E	68377	87	388	3	1	19	567.4422685990903	7.731958762886598	2.5773195876288657	48.96907216494845	59.27835051546391	4.387440221126988	1.4624800737089958	27.78712140047092	33.637041695306905
ALDP-9E96F3	M	68377	87	388	41	8	0	567.4422685990903	105.6701030927835	20.618556701030926	0	126.28865979381443	59.961683022068826	11.699840589671966	0	71.66152361174079
ALDP-9E96F3	ORF6	68377	89	225	7	1	1	329.05801658452407	31.11111111111111	4.444444444444445	4.444444444444445	40.0	10.23736051596297	1.4624800737089958	1.4624800737089958	13.162320663380962
ALDP-9E96F3	ORF7a	68377	91	62	0	0	1	90.67376456995774	0	0	16.129032258064516	16.129032258064516	0	0	1.4624800737089958	1.4624800737089958
ALDP-9E96F3	ORF8	68377	92	241	0	0	1	352.457697763868	0	0	4.149377593360996	4.149377593360996	0	0	1.4624800737089958	1.4624800737089958
ALDP-9E96F3	N	68377	93	976	38	12	2	1427.3805519399798	38.9344262295082	12.295081967213115	2.0491803278688523	53.278688524590166	55.57424280094184	17.54976088450795	2.9249601474179916	76.04896383286778
ALDP-9E96F3	N*	68377		0	0	0	0	0	0	0	0	0	0	0	0	0
ALDP-9E96F3	ORF10	68377	98	138	0	0	1	201.8222501718414	0	0	7.246376811594202	7.246376811594202	0	0	1.4624800737089958	1.4624800737089958
ALDP-9E970F	ORF1a	61775	1|3	536	57	18	3	867.664912990692	28500.0	8501.87265917603	1500.0	38501.87265917603	92.27033589639822	29.138000809388913	4.856333468231485	126.26467017401862
ALDP-9E970F	S	61775	71	101	3	1	0	163.49656009712666	29.7029702970297	9.900990099009901	0	39.603960396039604	4.856333468231485	1.6187778227438283	0	6.475111290975313
ALDP-9E970F	ORF3a	61775	84	215	0	0	1	348.0372318899231	0	0	4.651162790697675	4.651162790697675	0	0	1.6187778227438283	1.6187778227438283
ALDP-9E970F	E	61775	87	302	5	2	10	488.8709024686362	16.55629139072848	6.622516556291391	33.11258278145696	56.29139072847683	8.093889113719142	3.2375556454876566	16.187778227438283	27.519222986645083
ALDP-9E970F	M	61775	87	302	53	17	2	488.8709024686362	175.49668874172187	56.29139072847682	6.622516556291391	238.41059602649008	85.7952246054229	27.519222986645083	3.2375556454876566	116.55200323755564
ALDP-9E970F	ORF6	61775	89	420	4	1	0	679.8866855524079	9.523809523809524	2.380952380952381	0	11.904761904761905	6.475111290975313	1.6187778227438283	0	8.093889113719142
ALDP-9E970F	ORF7a	61775		0	0	0	0	0	0	0	0	0	0	0	0	0
ALDP-9E970F	ORF8	61775	92	186	0	0	1	301.0926750303521	0	0	5.376344086021505	5.376344086021505	0	0	1.6187778227438283	1.6187778227438283
ALDP-9E970F	N	61775	93	835	69	24	4	1351.6794819910967	82.63473053892216	28.742514970059883	4.790419161676647	116.1676646706587	111.69566976932416	38.85066774585188	6.475111290975313	157.02144880615137
ALDP-9E970F	N*	61775	95	279	0	0	2	451.6390125455281	0	0	7.168458781362006	7.168458781362006	0	0	3.2375556454876566	3.2375556454876566
ALDP-9E970F	ORF10	61775	97	351	0	0	1	568.1910157830838	0	0	2.8490028490028494	2.8490028490028494	0	0	1.6187778227438283	1.6187778227438283
ALDP-9E971E	ORF1a	37663	1	2	17	7	0	5.310251440405703	8500.0	3500.0	0	12000.0	45.13713724344848	18.58588004141996	0	63.72301728486843
ALDP-9E971E	S	37663	71	55	2	0	0	146.03191461115682	36.36363636363637	0	0	36.36363636363637	5.310251440405703	0	0	5.310251440405703
ALDP-9E971E	ORF3a	37663		0	0	0	0	0	0	0	0	0	0	0	0	0
ALDP-9E971E	E	37663	87	234	3	0	1	621.2994185274672	12.82051282051282	0	4.273504273504273	17.094017094017094	7.965377160608554	0	2.6551257202028515	10.620502880811406
ALDP-9E971E	M	37663	87	234	26	8	1	621.2994185274672	111.1111111111111	34.18803418803419	4.273504273504273	149.57264957264957	69.03326872527414	21.241005761622812	2.6551257202028515	92.9294002070998
ALDP-9E971E	ORF6	37663	89	90	6	0	2	238.96131481825662	66.66666666666667	0	22.22222222222222	88.88888888888889	15.930754321217108	0	5.310251440405703	21.241005761622812
ALDP-9E971E	ORF7a	37663		0	0	0	0	0	0	0	0	0	0	0	0	0
ALDP-9E971E	ORF8	37663		0	0	0	0	0	0	0	0	0	0	0	0	0
ALDP-9E971E	N	37663	93	498	58	12	1	1322.25260866102	116.46586345381526	24.096385542168676	2.0080321285140563	142.570281124498	153.9972917717654	31.861508642434217	2.6551257202028515	188.51392613440245
ALDP-9E971E	N*	37663		0	0	0	0	0	0	0	0	0	0	0	0	0
ALDP-9E971E	ORF10	37663		0	0	0	0	0	0	0	0	0	0	0	0	0
ALDP-9E972D	ORF1a	91117	1	16	890	176	13	17.55984064444615	55625.0	11000.0	812.5	67437.5	976.7661358473172	193.15824708890767	14.267370523612497	1184.1917534598374
ALDP-9E972D	S	91117	71	240	4	2	0	263.3976096666923	16.666666666666668	8.333333333333334	0	25.0	4.389960161111538	2.194980080555769	0	6.584940241667306
ALDP-9E972D	ORF3a	91117	84	489	0	0	2	536.6726296958855	0	0	4.08997955010225	4.08997955010225	0	0	2.194980080555769	2.194980080555769
ALDP-9E972D	E	91117	87	755	3	0	17	828.6049804098027	3.9735099337748343	0	22.516556291390728	26.490066225165563	3.292470120833653	0	18.657330684724034	21.949800805557686
ALDP-9E972D	M	91117	87	755	105	21	6	828.6049804098027	139.0728476821192	27.81456953642384	7.947019867549669	174.83443708609272	115.23645422917787	23.047290845835573	6.584940241667306	144.86868531668074
ALDP-9E972D	ORF6	91117	89	650	23	10	1	713.3685261806248	35.38461538461539	15.384615384615383	1.5384615384615383	52.307692307692314	25.242270926391342	10.974900402778845	1.0974900402778844	37.31466136944807
ALDP-9E972D	ORF7a	91117	90	784	0	0	1	860.4321915778614	0	0	1.2755102040816326	1.2755102040816326	0	0	1.0974900402778844	1.0974900402778844
ALDP-9E972D	ORF8	91117		0	0	0	0	0	0	0	0	0	0	0	0	0
ALDP-9E972D	N	91117	93	1809	88	25	2	1985.3594828626929	48.64566058595909	13.819789939192924	1.105583195135434	63.571033720287446	96.57912354445384	27.43725100694711	2.194980080555769	126.21135463195671
ALDP-9E972D	N*	91117		0	0	0	0	0	0	0	0	0	0	0	0	0
ALDP-9E972D	ORF10	91117		0	0	0	0	0	0	0	0	0	0	0	0	0
ALDP-9E973C	ORF1a	231678	1|2|3	6195	1509	308	25	2673.9699065081704	27400.6521857357	5600.0	454.54545454545456	33455.197640281156	651.3350426022324	132.9431365947565	10.790839009314652	795.0690182063036
ALDP-9E973C	S	231678	71	883	10	5	0	381.1324338089935	11.325028312570781	5.662514156285391	0	16.987542468856173	4.316335603725861	2.1581678018629304	0	6.474503405588791
ALDP-9E973C	ORF3a	231678	84|85	3282	2	0	1	1416.6213451428275	1.3934412309155442	0	0.9433962264150942	2.3368374573306383	0.8632671207451722	0	0.4316335603725861	1.2949006811177584
ALDP-9E973C	E	231678	87	1637	5	3	28	706.5841383299235	3.0543677458766036	1.832620647525962	17.10445937690898	21.991447770311545	2.1581678018629304	1.2949006811177581	12.08573969043241	15.538808173413099
ALDP-9E973C	M	231678	87	1637	243	59	6	706.5841383299235	148.44227244960294	36.04153940134392	3.665241295051924	188.14905314599878	104.88695517053841	25.46638006198258	2.5898013622355163	132.9431365947565
ALDP-9E973C	ORF6	231678	89	3231	14	5	9	1394.6080335638255	4.333023831631074	1.547508511296812	2.785515320334262	8.666047663262148	6.042869845216205	2.1581678018629304	3.8847020433532746	12.085739690432412
ALDP-9E973C	ORF7a	231678		0	0	0	0	0	0	0	0	0	0	0	0	0
ALDP-9E973C	ORF8	231678	92	1142	1	0	2	492.9255259454933	0.8756567425569177	0	1.7513134851138354	2.6269702276707534	0.4316335603725861	0	0.8632671207451722	1.2949006811177584
ALDP-9E973C	N	231678	93	2528	221	62	9	1091.1696406218975	87.42088607594937	24.525316455696203	3.560126582278481	115.50632911392405	95.39101684234153	26.761280743100336	3.8847020433532746	126.03699962879513
ALDP-9E973C	N*	231678	95	2232	0	0	3	963.4061067516121	0	0	1.3440860215053763	1.3440860215053763	0	0	1.2949006811177581	1.2949006811177581
ALDP-9E973C	ORF10	231678	97|98	3156	0	0	5	1362.2355165358817	0	0	4.732700250753126	4.732700250753126	0	0	2.1581678018629304	2.1581678018629304
ALDP-9E974B	ORF1a	184742	1	46	1611	329	29	24.89958969806541	35021.739130434784	7152.173913043478	630.4347826086956	42804.34782608696	872.0269348605082	178.08619588398955	15.697567418345583	1065.8106981628434
ALDP-9E974B	S	184742	71	753	12	2	4	407.59545744876635	15.936254980079681	2.6560424966799467	5.3120849933598935	23.904382470119522	6.495545138625759	1.0825908564376265	2.165181712875253	9.743317707938639
ALDP-9E974B	ORF3a	184742	84|85	3119	1	0	1	1688.3004406144787	0.41649312786339027	0	1.392757660167131	1.8092507880305213	0.5412954282188133	0	0.5412954282188133	1.0825908564376265
ALDP-9E974B	E	184742	87	1680	12	1	26	909.3763194076063	7.142857142857143	0.5952380952380952	15.476190476190476	23.214285714285715	6.495545138625759	0.5412954282188133	14.073681133689144	21.110521700533717
ALDP-9E974B	M	184742	87	1680	246	62	2	909.3763194076063	146.42857142857144	36.904761904761905	1.1904761904761905	184.52380952380955	133.15867534182806	33.56031654956642	1.0825908564376265	167.8015827478321
ALDP-9E974B	ORF6	184742	89	2108	27	14	4	1141.0507626852584	12.808349146110057	6.641366223908918	1.8975332068311195	21.347248576850095	14.614976561907957	7.578135995063385	2.165181712875253	24.358294269846596
ALDP-9E974B	ORF7a	184742	90	1212	0	0	3	656.0500590012017	0	0	2.4752475247524752	2.4752475247524752	0	0	1.6238862846564397	1.6238862846564397
ALDP-9E974B	ORF8	184742	92	698	0	0	5	377.82420889673165	0	0	7.163323782234958	7.163323782234958	0	0	2.7064771410940662	2.7064771410940662
ALDP-9E974B	N	184742	93	2670	205	50	6	1445.2587933442314	76.77902621722846	18.726591760299627	2.247191011235955	97.75280898876404	110.96556278485671	27.06477141094066	3.2477725693128794	141.27810676511024
ALDP-9E974B	N*	184742		0	0	0	0	0	0	0	0	0	0	0	0	0
ALDP-9E974B	ORF10	184742	97|98	2681	0	0	2	1451.2130430546383	0	0	2.3963431856616264	2.3963431856616264	0	0	1.0825908564376265	1.0825908564376265
ALDP-9E975A	ORF1a	132109	1	33	815	157	14	24.97937309343042	24696.969696969696	4757.575757575757	424.24242424242425	29878.787878787876	616.9148203377514	118.84125986874474	10.597309797212906	746.353390003709
ALDP-9E975A	S	132109	71	412	15	4	3	311.86368831797984	36.407766990291265	9.708737864077671	7.281553398058253	53.398058252427184	11.35426049701383	3.0278027992036876	2.2708520994027657	16.652915395620283
ALDP-9E975A	ORF3a	132109	84	633	0	1	2	479.14979297398355	0	1.5797788309636651	3.1595576619273302	4.739336492890995	0	0.7569506998009219	1.5139013996018438	2.2708520994027657
ALDP-9E975A	E	132109	87	1011	10	2	24	765.2771574987321	9.891196834817015	1.9782393669634029	23.738872403560833	35.60830860534125	7.569506998009219	1.5139013996018438	18.166816795222125	27.250225192833188
ALDP-9E975A	M	132109	87	1011	348	78	8	765.2771574987321	344.21364985163206	77.15133531157271	7.912957467853611	429.2779426310584	263.41884353072084	59.04215458447191	6.055605598407375	328.51660371360015
ALDP-9E975A	ORF6	132109	89	1354	42	9	5	1024.9112475304482	31.019202363367796	6.646971935007385	3.692762186115214	41.3589364844904	31.79192939163872	6.812556298208297	3.7847534990046094	42.389239188851626
ALDP-9E975A	ORF7a	132109	90|91	1149	1	1	2	869.7363540712593	9.523809523809524	0.9578544061302682	1.9157088122605364	12.397372742200329	0.7569506998009219	0.7569506998009219	1.5139013996018438	3.0278027992036876
ALDP-9E975A	ORF8	132109	92	541	0	0	2	409.5103285922988	0	0	3.696857670979667	3.696857670979667	0	0	1.5139013996018438	1.5139013996018438
ALDP-9E975A	N	132109	93	1780	216	53	7	1347.372245645641	121.34831460674157	29.775280898876403	3.932584269662921	155.0561797752809	163.50135115699914	40.11838708944886	5.298654898606453	208.91839314505444
ALDP-9E975A	N*	132109		0	0	0	0	0	0	0	0	0	0	0	0	0
ALDP-9E975A	ORF10	132109	98	392	0	0	3	296.7246743219614	0	0	7.653061224489796	7.653061224489796	0	0	2.2708520994027657	2.2708520994027657
ALDP-9E9769	ORF1a	72662	1	5	378	70	4	6.8811758553301585	75600.0	14000.0	800.0	90400.0	520.2168946629599	96.33646197462222	5.504940684264127	622.0582973218463
ALDP-9E9769	S	72662	71	173	26	8	2	238.08868459442348	150.28901734104048	46.24277456647399	11.560693641618498	208.09248554913296	35.78211444771682	11.009881368528253	2.7524703421320633	49.54446615837714
ALDP-9E9769	ORF3a	72662	84	444	0	0	2	611.0484159533181	0	0	4.504504504504505	4.504504504504505	0	0	2.7524703421320633	2.7524703421320633
ALDP-9E9769	E	72662	87	566	15	3	4	778.9491068233739	26.5017667844523	5.30035335689046	7.06713780918728	38.86925795053004	20.643527565990475	4.128705513198095	5.504940684264127	30.277173763452698
ALDP-9E9769	M	72662	87	566	376	67	7	778.9491068233739	664.3109540636043	118.37455830388694	12.36749116607774	795.0530035335689	517.4644243208279	92.20775646142413	9.633646197462221	619.3058269797142
ALDP-9E9769	ORF6	72662	89	502	113	21	5	690.870055875148	225.0996015936255	41.832669322709165	9.9601593625498	276.8924302788845	155.51457433046158	28.900938592386666	6.8811758553301585	191.2966887781784
ALDP-9E9769	ORF7a	72662		0	0	0	0	0	0	0	0	0	0	0	0	0
ALDP-9E9769	ORF8	72662		0	0	0	0	0	0	0	0	0	0	0	0	0
ALDP-9E9769	N	72662	93	1371	308	85	9	1886.8184195315293	224.65353756382203	61.99854121079504	6.564551422319475	293.21663019693653	423.88043268833775	116.97998954061269	12.386116539594285	553.2465387685447
ALDP-9E9769	N*	72662		0	0	0	0	0	0	0	0	0	0	0	0	0
ALDP-9E9769	ORF10	72662	98	269	0	0	1	370.2072610167625	0	0	3.717472118959108	3.717472118959108	0	0	1.3762351710660317	1.3762351710660317
ALDP-9E9778	ORF1a	80904	1	14	372	71	3	17.304459606447146	26571.428571428572	5071.428571428572	214.28571428571428	31857.14285714286	459.80421239988135	87.75833086126768	3.708098487095817	551.2706417482449
ALDP-9E9778	S	80904	71	147	15	5	1	181.69682586769505	102.04081632653062	34.013605442176875	6.802721088435375	142.85714285714286	18.540492435479088	6.180164145159695	1.2360328290319391	25.95668940967072
ALDP-9E9778	ORF3a	80904	84	537	0	0	1	663.7496291901513	0	0	1.8621973929236497	1.8621973929236497	0	0	1.2360328290319391	1.2360328290319391
ALDP-9E9778	E	80904	86|87	1079	8	1	9	1333.679422525462	17.927184954239163	2.34192037470726	21.07728337236534	41.34638870131177	9.888262632255513	1.2360328290319391	11.124295461287453	22.248590922574905
ALDP-9E9778	M	80904	87|88	1531	213	66	7	1892.3662612478988	497.39291653938835	154.56674473067915	16.39344262295082	668.3531038930183	263.27499258380305	81.57816671610799	8.652229803223573	353.50538910313463
ALDP-9E9778	ORF6	80904	89	520	37	14	1	642.7370710966084	71.15384615384615	26.923076923076923	1.923076923076923	99.99999999999999	45.733214674181745	17.304459606447146	1.2360328290319391	64.27370710966083
ALDP-9E9778	ORF7a	80904	90	800	0	0	4	988.8262632255513	0	0	5.0	5.0	0	0	4.9441313161277565	4.9441313161277565
ALDP-9E9778	ORF8	80904	92	504	0	0	1	622.9605458320973	0	0	1.9841269841269842	1.9841269841269842	0	0	1.2360328290319391	1.2360328290319391
ALDP-9E9778	N	80904	93	829	175	38	7	1024.6712152674775	211.09770808202654	45.838359469240054	8.443908323281063	265.37997587454765	216.30574508058933	46.96924750321369	8.652229803223573	271.9272223870266
ALDP-9E9778	N*	80904		0	0	0	0	0	0	0	0	0	0	0	0	0
ALDP-9E9778	ORF10	80904	97|98	973	0	0	6	1202.6599426480768	0	0	17.73752563226247	17.73752563226247	0	0	7.416196974191634	7.416196974191634
ALDP-9E9787	ORF1a	117488	1	14	738	134	10	11.916110581506198	52714.28571428571	9571.42857142857	714.2857142857142	63000.0	628.149257796541	114.05420128013074	8.511507558218712	750.7149666348904
ALDP-9E9787	S	117488	71	333	29	5	2	283.43320168868314	87.08708708708708	15.015015015015015	6.006006006006006	108.1081081081081	24.683371918834265	4.255753779109356	1.7023015116437425	30.641427209587363
ALDP-9E9787	ORF3a	117488	84|85	685	9	1	3	583.0382677379818	215.1886967837888	30.3030303030303	4.601226993865031	250.09295408068414	7.660356802396842	0.8511507558218713	2.5534522674656137	11.064959825684326
ALDP-9E9787	E	117488	87	844	7	3	16	718.3712379136593	8.293838862559243	3.5545023696682465	18.95734597156398	30.80568720379147	5.958055290753099	2.5534522674656137	13.61841209314994	22.129919651368652
ALDP-9E9787	M	117488	87	844	191	53	4	718.3712379136593	226.30331753554503	62.79620853080569	4.739336492890995	293.8388625592417	162.56979436197742	45.110990058559175	3.404603023287485	211.08538744382406
ALDP-9E9787	ORF6	117488	89	1157	34	6	3	984.7814244859051	29.386343993085564	5.185825410544512	2.592912705272256	37.16508210890233	28.93912569794362	5.106904534931227	2.5534522674656137	36.599482500340464
ALDP-9E9787	ORF7a	117488	91	88	1	0	1	74.90126651232467	11.363636363636365	0	11.363636363636365	22.72727272727273	0.8511507558218713	0	0.8511507558218713	1.7023015116437425
ALDP-9E9787	ORF8	117488	93	1589	0	0	1	1352.4785510009533	0	0	0.6293266205160478	0.6293266205160478	0	0	0.8511507558218713	0.8511507558218713
ALDP-9E9787	N	117488	93	1589	156	29	1	1352.4785510009533	98.17495280050346	18.250471994965388	0.6293266205160478	117.0547514159849	132.77951790821191	24.683371918834265	0.8511507558218713	158.31404058286805
ALDP-9E9787	N*	117488		0	0	0	0	0	0	0	0	0	0	0	0	0
ALDP-9E9787	ORF10	117488	98	355	0	0	4	302.1585183167643	0	0	11.267605633802818	11.267605633802818	0	0	3.404603023287485	3.404603023287485
ALDP-9E9796	ORF1a	295365	1|2|3	7907	2408	464	41	2677.0267296395987	40763.474362886984	7864.406779661017	694.9152542372882	49322.79639678529	815.262471856855	157.093765341188	13.881130127130838	986.2373673251739
ALDP-9E9796	S	295365	71	1521	13	3	2	514.9560713016099	8.547008547008547	1.9723865877712032	1.314924391847469	11.834319526627219	4.401333942748802	1.0156924483266467	0.6771282988844312	6.094154689959879
ALDP-9E9796	ORF3a	295365	84	1400	1	0	3	473.98980921910174	0.7142857142857143	0	2.142857142857143	2.857142857142857	0.3385641494422156	0	1.0156924483266467	1.3542565977688623
ALDP-9E9796	E	295365	87	2326	6	1	63	787.5002116025934	2.5795356835769563	0.42992261392949266	27.08512467755804	30.094582975064487	2.0313848966532935	0.3385641494422156	21.32954141485958	23.69949046095509
ALDP-9E9796	M	295365	87|88	2896	119	37	6	980.4817767846562	51.16079105760963	15.907136715391228	3.903999034559744	70.9719268075606	40.28913378362365	12.526873529361975	2.031384896653293	54.84739220963891
ALDP-9E9796	ORF6	295365	89	6120	41	9	6	2072.0125945863592	6.699346405228758	1.4705882352941175	0.9803921568627451	9.15032679738562	13.881130127130838	3.04707734497994	2.0313848966532935	18.95959236876407
ALDP-9E9796	ORF7a	295365	90|91	2357	1	0	2	797.9957002353021	2.288329519450801	0	1.0416666666666667	3.3299961861174676	0.3385641494422156	0	0.6771282988844312	1.0156924483266467
ALDP-9E9796	ORF8	295365	92	1268	0	0	3	429.2993414927293	0	0	2.365930599369085	2.365930599369085	0	0	1.0156924483266467	1.0156924483266467
ALDP-9E9796	N	295365	93	3695	76	19	5	1250.9945321889866	20.56833558863329	5.142083897158322	1.3531799729364007	27.063599458728014	25.730875357608383	6.432718839402096	1.6928207472110777	33.85641494422156
ALDP-9E9796	N*	295365	95	2808	0	0	4	950.6881316337412	0	0	1.4245014245014247	1.4245014245014247	0	0	1.3542565977688623	1.3542565977688623
ALDP-9E9796	ORF10	295365	97|98	4192	0	0	10	1419.2609144617677	0	0	6.566599816669357	6.566599816669357	0	0	3.3856414944221553	3.3856414944221553
ALDP-9E97B4	ORF1a	176709	1	5	205	48	4	2.829510664425694	41000.0	9600.0	800.0	51400.0	116.00993724145346	27.163302378486662	2.263608531540555	145.43684815148066
ALDP-9E97B4	S	176709	71	278	5	2	2	157.3207929420686	17.985611510791365	7.194244604316546	7.194244604316546	32.374100719424455	2.829510664425694	1.1318042657702776	1.1318042657702776	5.093119195966249
ALDP-9E97B4	ORF3a	176709	84|85	943	22	8	3	533.6457113106859	73.71679288376006	28.356773650679173	4.237288135593221	106.31085467003246	12.449846923473054	4.52721706308111	1.6977063986554164	18.67477038520958
ALDP-9E97B4	E	176709	87	723	7	0	16	409.1472420759554	9.681881051175658	0	22.130013831258644	31.811894882434302	3.9613149301959716	0	9.05443412616222	13.015749056358192
ALDP-9E97B4	M	176709	87	723	159	40	8	409.1472420759554	219.9170124481328	55.325034578146614	11.065006915629322	286.30705394190875	89.97843912873708	22.636085315405552	4.52721706308111	117.14174150722374
ALDP-9E97B4	ORF6	176709	89	504	27	7	1	285.21467497411	53.57142857142857	13.88888888888889	1.9841269841269842	69.44444444444444	15.279357587898748	3.9613149301959716	0.5659021328851388	19.806574650979858
ALDP-9E97B4	ORF7a	176709	90	1518	0	0	2	859.0394377196408	0	0	1.3175230566534915	1.3175230566534915	0	0	1.1318042657702776	1.1318042657702776
ALDP-9E97B4	ORF8	176709	92	677	0	0	2	383.11574396323897	0	0	2.954209748892171	2.954209748892171	0	0	1.1318042657702776	1.1318042657702776
ALDP-9E97B4	N	176709	93	2228	180	38	8	1260.8299520680894	80.7899461400359	17.0556552962298	3.5906642728904843	101.43626570915617	101.86238391932498	21.504281049635274	4.52721706308111	127.89388203204138
ALDP-9E97B4	N*	176709	95	817	0	0	4	462.34204256715844	0	0	4.8959608323133414	4.8959608323133414	0	0	2.263608531540555	2.263608531540555
ALDP-9E97B4	ORF10	176709	97|98	1400	0	0	4	792.2629860391944	0	0	8.5	8.5	0	0	2.263608531540555	2.263608531540555
ALDP-9E97C3	ORF1a	109208	1	3	12	0	0	2.7470514980587506	4000.0	0	0	4000.0	10.988205992235002	0	0	10.988205992235002
ALDP-9E97C3	S	109208	71	134	7	1	0	122.70163357995752	52.23880597014925	7.462686567164178	0	59.70149253731343	6.409786828803751	0.9156838326862501	0	7.325470661490002
ALDP-9E97C3	ORF3a	109208	84	714	4	0	4	653.7982565379826	5.602240896358544	0	5.602240896358544	11.204481792717088	3.6627353307450004	0	3.6627353307450004	7.325470661490001
ALDP-9E97C3	E	109208	87	765	7	2	16	700.4981320049814	9.15032679738562	2.6143790849673203	20.915032679738562	32.6797385620915	6.409786828803751	1.8313676653725002	14.650941322980001	22.892095817156253
ALDP-9E97C3	M	109208	87	765	236	80	7	700.4981320049814	308.4967320261438	104.57516339869281	9.15032679738562	422.22222222222223	216.10138451395503	73.25470661490002	6.409786828803751	295.7658779576588
ALDP-9E97C3	ORF6	109208	89	82	31	13	1	75.08607428027251	378.0487804878049	158.53658536585365	12.195121951219512	548.7804878048781	28.386198813273754	11.903889824921253	0.9156838326862501	41.20577247088126
ALDP-9E97C3	ORF7a	109208	90	1151	2	0	0	1053.952091421874	1.737619461337967	0	0	1.737619461337967	1.8313676653725002	0	0	1.8313676653725002
ALDP-9E97C3	ORF8	109208	92	600	0	0	1	549.4102996117501	0	0	1.6666666666666667	1.6666666666666667	0	0	0.9156838326862501	0.9156838326862501
ALDP-9E97C3	N	109208	93|94	2070	410	123	16	1895.4655336605379	287.9721982250844	86.1344537815126	11.204481792717088	385.3111337993141	375.43037140136255	112.62911142040876	14.650941322980001	502.7104241447513
ALDP-9E97C3	N*	109208	95	461	1	1	0	422.1302468683613	2.1691973969631237	2.1691973969631237	0	4.3383947939262475	0.9156838326862501	0.9156838326862501	0	1.8313676653725002
ALDP-9E97C3	ORF10	109208	97|98	1112	0	0	4	1018.2404219471101	0	0	13.021851863781306	13.021851863781306	0	0	3.662735330745001	3.662735330745001
ALDP-9E97D2	ORF1a	57274	1	5	234	56	4	8.729964730942486	46800.0	11200.0	800.0	58800.0	408.5623494081084	97.77560498655585	6.983971784753989	513.3219261794183
ALDP-9E97D2	S	57274	71	115	4	0	0	200.78918881167718	34.78260869565217	0	0	34.78260869565217	6.983971784753989	0	0	6.983971784753989
ALDP-9E97D2	ORF3a	57274	84	233	0	1	1	406.8163564619199	0	4.291845493562231	4.291845493562231	8.583690987124463	0	1.7459929461884973	1.7459929461884973	3.4919858923769946
ALDP-9E97D2	E	57274	87	308	0	0	7	537.7658274260572	0	0	22.727272727272727	22.727272727272727	0	0	12.221950623319481	12.221950623319481
ALDP-9E97D2	M	57274	87	308	23	2	1	537.7658274260572	74.67532467532467	6.4935064935064934	3.2467532467532467	84.4155844155844	40.15783776233544	3.4919858923769946	1.7459929461884973	45.39581660090093
ALDP-9E97D2	ORF6	57274		0	0	0	0	0	0	0	0	0	0	0	0	0
ALDP-9E97D2	ORF7a	57274		0	0	0	0	0	0	0	0	0	0	0	0	0
ALDP-9E97D2	ORF8	57274	92	169	0	0	1	295.07280790585605	0	0	5.9171597633136095	5.9171597633136095	0	0	1.7459929461884973	1.7459929461884973
ALDP-9E97D2	N	57274	93	748	18	5	2	1306.002723748996	24.06417112299465	6.684491978609626	2.6737967914438503	33.42245989304813	31.427873031392952	8.729964730942486	3.4919858923769946	43.649823654712435
ALDP-9E97D2	N*	57274		0	0	0	0	0	0	0	0	0	0	0	0	0
ALDP-9E97D2	ORF10	57274		0	0	0	0	0	0	0	0	0	0	0	0	0
ALDP-9E97E1	ORF1a	98646	1|3	963	346	70	7	976.21799160635	26539.514170040486	5384.615384615385	538.4615384615385	32462.591093117408	350.74914340165844	70.96080935871703	7.0960809358717025	428.8060336962472
ALDP-9E97E1	S	98646	71	185	1	0	1	187.5392818766093	5.405405405405405	0	5.405405405405405	10.81081081081081	1.0137258479816718	0	1.0137258479816718	2.0274516959633435
ALDP-9E97E1	ORF3a	98646	84|85	653	15	3	2	661.9629787320317	52.340807860679405	10.638297872340427	6.241517080537554	69.22062281355738	15.205887719725077	3.0411775439450155	2.0274516959633435	20.274516959633434
ALDP-9E97E1	E	98646	87	458	2	2	9	464.2864383756057	4.366812227074235	4.366812227074235	19.650655021834062	28.38427947598253	2.0274516959633435	2.0274516959633435	9.123532631835047	13.178436023761734
ALDP-9E97E1	M	98646	87	458	50	20	7	464.2864383756057	109.17030567685589	43.66812227074236	15.283842794759824	168.12227074235807	50.68629239908359	20.274516959633438	7.0960809358717025	78.05689029458873
ALDP-9E97E1	ORF6	98646	89	674	9	2	2	683.2512215396468	13.353115727002967	2.9673590504451037	2.9673590504451037	19.287833827893174	9.123532631835047	2.0274516959633435	2.0274516959633435	13.178436023761734
ALDP-9E97E1	ORF7a	98646	90	729	0	0	1	739.0061431786388	0	0	1.3717421124828533	1.3717421124828533	0	0	1.0137258479816718	1.0137258479816718
ALDP-9E97E1	ORF8	98646	92	266	0	0	3	269.6510755631247	0	0	11.278195488721805	11.278195488721805	0	0	3.0411775439450155	3.0411775439450155
ALDP-9E97E1	N	98646	93	1342	75	26	5	1360.4200879914035	55.886736214605065	19.374068554396423	3.7257824143070044	78.98658718330849	76.02943859862539	26.356872047523467	5.0686292399083595	107.45493988605722
ALDP-9E97E1	N*	98646		0	0	0	0	0	0	0	0	0	0	0	0	0
ALDP-9E97E1	ORF10	98646	97|98	923	0	0	2	935.6689576870831	0	0	6.706289235061614	6.706289235061614	0	0	2.0274516959633435	2.0274516959633435
ALDP-9E97F0	ORF1a	75909	1	1	115	23	1	1.3173668471459246	115000.0	23000.0	1000.0	139000.0	151.49718742178135	30.299437484356268	1.3173668471459246	183.11399175328356
ALDP-9E97F0	S	75909	71	123	0	1	0	162.03612219894873	0	8.130081300813009	0	8.130081300813009	0	1.3173668471459246	0	1.3173668471459246
ALDP-9E97F0	ORF3a	75909	85	422	0	1	0	555.9288094955803	0	2.3696682464454977	0	2.3696682464454977	0	1.3173668471459246	0	1.3173668471459246
ALDP-9E97F0	E	75909	87	360	0	2	10	474.2520649725329	0	5.555555555555555	27.77777777777778	33.333333333333336	0	2.634733694291849	13.173668471459246	15.808402165751096
ALDP-9E97F0	M	75909	87|88	628	37	13	2	827.3063800076407	102.77777777777779	37.06467661691543	5.555555555555555	145.39800995024876	48.74257334439921	17.12576901289702	2.634733694291849	68.50307605158808
ALDP-9E97F0	ORF6	75909	89	167	12	1	1	220.00026347336942	71.8562874251497	5.988023952095808	5.988023952095808	83.8323353293413	15.808402165751096	1.3173668471459246	1.3173668471459246	18.443135860042943
ALDP-9E97F0	ORF7a	75909		0	0	0	0	0	0	0	0	0	0	0	0	0
ALDP-9E97F0	ORF8	75909		0	0	0	0	0	0	0	0	0	0	0	0	0
ALDP-9E97F0	N	75909	93	1027	29	12	2	1352.9357520188646	28.237585199610518	11.684518013631939	1.9474196689386565	41.869522882181116	38.20363856723181	15.808402165751096	2.634733694291849	56.64677442727476
ALDP-9E97F0	N*	75909		0	0	0	0	0	0	0	0	0	0	0	0	0
ALDP-9E97F0	ORF10	75909	98	184	0	0	2	242.39549987485015	0	0	10.869565217391305	10.869565217391305	0	0	2.634733694291849	2.634733694291849
ALDP-9E981B	ORF1a	95960	1|2|3	1351	227	46	3	1407.8782826177573	32146.21284755513	6429.90832696715	428.57142857142856	39004.69260309371	236.55689870779491	47.93664026677783	3.1263026260942057	287.619841600667
ALDP-9E981B	S	95960	71	87	0	1	0	90.66277615673197	0	11.49425287356322	0	11.49425287356322	0	1.0421008753647354	0	1.0421008753647354
ALDP-9E981B	ORF3a	95960	84|85	1116	1	0	2	1162.9845769070446	1.3908205841446455	0	5.037783375314861	6.428603959459506	1.0421008753647354	0	2.084201750729471	3.126302626094206
ALDP-9E981B	E	95960	87	422	1	0	16	439.7665694039183	2.3696682464454977	0	37.91469194312796	40.28436018957346	1.0421008753647354	0	16.673614005835766	17.7157148812005
ALDP-9E981B	M	95960	87	422	60	11	1	439.7665694039183	142.18009478672985	26.066350710900476	2.3696682464454977	170.61611374407582	62.52605252188412	11.463109629012088	1.0421008753647354	75.03126302626094
ALDP-9E981B	ORF6	95960	89	527	2	1	1	549.1871613172156	3.795066413662239	1.8975332068311195	1.8975332068311195	7.590132827324478	2.084201750729471	1.0421008753647354	1.0421008753647354	4.168403501458942
ALDP-9E981B	ORF7a	95960	91	49	1	0	0	51.06294289287203	20.408163265306122	0	0	20.408163265306122	1.0421008753647354	0	0	1.0421008753647354
ALDP-9E981B	ORF8	95960	92	373	0	0	2	388.70362651104625	0	0	5.361930294906166	5.361930294906166	0	0	2.084201750729471	2.084201750729471
ALDP-9E981B	N	95960	93	1136	43	15	3	1183.8265944143393	37.85211267605634	13.204225352112678	2.6408450704225355	53.69718309859156	44.81033764068362	15.63151313047103	3.1263026260942057	63.56815339724886
ALDP-9E981B	N*	95960		0	0	0	0	0	0	0	0	0	0	0	0	0
ALDP-9E981B	ORF10	95960	97|98	764	0	0	6	796.1650687786578	0	0	20.062803937384004	20.062803937384004	0	0	6.252605252188412	6.252605252188412
ALDP-9E982A	ORF1a	40602	1	5	7	4	0	12.31466430225112	1400.0	800.0	0	2200.0	17.240530023151567	9.851731441800897	0	27.092261464952465
ALDP-9E982A	S	40602	71	39	3	0	0	96.05438155755874	76.92307692307692	0	0	76.92307692307692	7.388798581350673	0	0	7.388798581350673
ALDP-9E982A	ORF3a	40602	84	332	1	0	0	817.6937096694744	3.012048192771084	0	0	3.012048192771084	2.4629328604502243	0	0	2.4629328604502243
ALDP-9E982A	E	40602	87	190	2	1	2	467.9572434855426	10.526315789473685	5.2631578947368425	10.526315789473685	26.315789473684212	4.925865720900449	2.4629328604502243	4.925865720900449	12.31466430225112
ALDP-9E982A	M	40602	87	190	89	37	3	467.9572434855426	468.42105263157896	194.73684210526315	15.789473684210526	678.9473684210526	219.20102458006994	91.1285158366583	7.388798581350673	317.71833899807893
ALDP-9E982A	ORF6	40602	89	34	15	6	1	83.73971725530762	441.17647058823525	176.47058823529412	29.41176470588235	647.0588235294117	36.943992906753365	14.777597162701346	2.4629328604502243	54.18452292990494
ALDP-9E982A	ORF7a	40602		0	0	0	0	0	0	0	0	0	0	0	0	0
ALDP-9E982A	ORF8	40602	92	296	0	1	0	729.0281266932664	0	3.3783783783783785	0	3.3783783783783785	0	2.4629328604502243	0	2.4629328604502243
ALDP-9E982A	N	40602	93	603	80	22	3	1485.1485148514853	132.66998341625208	36.48424543946932	4.975124378109453	174.12935323383084	197.03462883601793	54.18452292990493	7.388798581350673	258.6079503472735
ALDP-9E982A	N*	40602		0	0	0	0	0	0	0	0	0	0	0	0	0
ALDP-9E982A	ORF10	40602	97	267	0	0	1	657.6030737402099	0	0	3.745318352059925	3.745318352059925	0	0	2.4629328604502243	2.4629328604502243
ALDP-9E9857	ORF1a	85021	1|3	771	306	59	8	906.8347819950365	30501.31406044678	5900.0	800.0	37201.31406044678	359.9110807918044	69.39462015266817	9.409440020700767	438.7151409651733
ALDP-9E9857	S	85021		0	0	0	0	0	0	0	0	0	0	0	0	0
ALDP-9E9857	ORF3a	85021	84	319	0	0	2	375.2014208254431	0	0	6.269592476489028	6.269592476489028	0	0	2.352360005175192	2.352360005175192
ALDP-9E9857	E	85021	87	457	2	0	14	537.5142611825314	4.3763676148796495	0	30.63457330415755	35.010940919037196	2.352360005175192	0	16.466520036226342	18.818880041401535
ALDP-9E9857	M	85021	87	457	11	6	2	537.5142611825314	24.070021881838073	13.129102844638949	4.3763676148796495	41.57549234135667	12.937980028463556	7.0570800155255755	2.352360005175192	22.347420049164324
ALDP-9E9857	ORF6	85021	89	623	2	0	1	732.7601416120723	3.2102728731942216	0	1.6051364365971108	4.815409309791333	2.352360005175192	0	1.176180002587596	3.5285400077627878
ALDP-9E9857	ORF7a	85021	91	49	0	0	1	57.632820126792204	0	0	20.408163265306122	20.408163265306122	0	0	1.176180002587596	1.176180002587596
ALDP-9E9857	ORF8	85021		0	0	0	0	0	0	0	0	0	0	0	0	0
ALDP-9E9857	N	85021	93	1147	11	6	2	1349.0784629679727	9.59023539668701	5.231037489102005	1.7436791630340016	16.564952048823017	12.937980028463556	7.0570800155255755	2.352360005175192	22.347420049164324
ALDP-9E9857	N*	85021	95	257	0	0	1	302.27826066501217	0	0	3.8910505836575875	3.8910505836575875	0	0	1.176180002587596	1.176180002587596
ALDP-9E9857	ORF10	85021	97|98	492	0	0	3	578.6805612730972	0	0	11.936972783702053	11.936972783702053	0	0	3.5285400077627878	3.5285400077627878
ALDP-9E9866	ORF1a	62738	1|3	649	35	13	0	1034.4607733749879	34001.543209876545	13000.0	0	47001.543209876545	55.78756096783448	20.721094073767095	0	76.50865504160157
ALDP-9E9866	S	62738	71	90	7	1	0	143.45372820300295	77.77777777777779	11.11111111111111	0	88.8888888888889	11.157512193566896	1.5939303133666995	0	12.751442506933596
ALDP-9E9866	ORF3a	62738	84	315	0	0	2	502.08804871051035	0	0	6.349206349206349	6.349206349206349	0	0	3.187860626733399	3.187860626733399
ALDP-9E9866	E	62738	87	374	3	1	12	596.1299371991456	8.02139037433155	2.6737967914438503	32.0855614973262	42.780748663101605	4.781790940100098	1.5939303133666995	19.127163760400393	25.502885013867193
ALDP-9E9866	M	62738	87	374	93	22	0	596.1299371991456	248.66310160427807	58.8235294117647	0	307.4866310160428	148.23551914310306	35.06646689406739	0	183.30198603717045
ALDP-9E9866	ORF6	62738	89	132	9	1	0	210.39880136440433	68.18181818181817	7.575757575757575	0	75.75757575757575	14.345372820300295	1.5939303133666995	0	15.939303133666995
ALDP-9E9866	ORF7a	62738	90	557	0	0	1	887.8191845452516	0	0	1.7953321364452421	1.7953321364452421	0	0	1.5939303133666995	1.5939303133666995
ALDP-9E9866	ORF8	62738		0	0	0	0	0	0	0	0	0	0	0	0	0
ALDP-9E9866	N	62738	93	1002	25	5	0	1597.118173993433	24.9500998003992	4.990019960079841	0	29.940119760479043	39.848257834167484	7.969651566833497	0	47.81790940100098
ALDP-9E9866	N*	62738		0	0	0	0	0	0	0	0	0	0	0	0	0
ALDP-9E9866	ORF10	62738	97	331	0	0	1	527.5909337243776	0	0	3.021148036253776	3.021148036253776	0	0	1.5939303133666995	1.5939303133666995
ALDP-9E9884	ORF1a	111829	1|3	1026	386	83	6	917.4722120380223	19201.988071570577	4150.0	300.0	23651.988071570577	345.16985755036706	74.22046159761778	5.365334573321768	424.7556537213066
ALDP-9E9884	S	111829	71	188	1	1	3	168.11381663074874	5.319148936170213	5.319148936170213	15.957446808510639	26.595744680851062	0.8942224288869614	0.8942224288869614	2.682667286660884	4.471112144434807
ALDP-9E9884	ORF3a	111829	84|85	1334	0	1	3	1192.8927201352064	0	0.9718172983479106	9.836065573770492	10.807882872118403	0	0.8942224288869614	2.682667286660884	3.5768897155478454
ALDP-9E9884	E	111829	87	580	3	0	10	518.6490087544375	5.172413793103448	0	17.24137931034483	22.413793103448278	2.682667286660884	0	8.942224288869614	11.624891575530498
ALDP-9E9884	M	111829	87	580	75	22	4	518.6490087544375	129.31034482758622	37.931034482758626	6.8965517241379315	174.1379310344828	67.0666821665221	19.67289343551315	3.5768897155478454	90.3164653175831
ALDP-9E9884	ORF6	111829	89	815	8	3	0	728.7912795428734	9.815950920245399	3.6809815950920246	0	13.496932515337424	7.153779431095691	2.682667286660884	0	9.836446717756575
ALDP-9E9884	ORF7a	111829	90|91	934	1	0	1	835.2037485804219	12.048192771084336	0	1.1750881316098707	13.223280902694206	0.8942224288869614	0	0.8942224288869614	1.7884448577739227
ALDP-9E9884	ORF8	111829	92	290	0	0	2	259.3245043772188	0	0	6.8965517241379315	6.8965517241379315	0	0	1.7884448577739227	1.7884448577739227
ALDP-9E9884	N	111829	93	1476	82	32	7	1319.872305037155	55.55555555555556	21.680216802168022	4.742547425474255	81.97831978319783	73.32623916873084	28.615117724382763	6.259557002208729	108.20091389532233
ALDP-9E9884	N*	111829	95	663	0	0	1	592.8694703520554	0	0	1.5082956259426847	1.5082956259426847	0	0	0.8942224288869614	0.8942224288869614
ALDP-9E9884	ORF10	111829		0	0	0	0	0	0	0	0	0	0	0	0	0
ALDP-9E9893	ORF1a	119331	1|2	1556	1228	211	13	1303.936110482607	49120.0	8400.65316786414	520.0	58040.65316786414	1029.070400817893	176.81909981480084	10.894067761101473	1216.7835683937953
ALDP-9E9893	S	119331	71|72	1996	7	4	1	1672.6584039352724	15.229454972483826	9.732360097323602	2.4330900243309004	27.39490509413833	5.866036486746947	3.352020849569684	0.838005212392421	10.056062548709052
ALDP-9E9893	ORF3a	119331	84	622	0	0	2	521.2392421080858	0	0	3.215434083601286	3.215434083601286	0	0	1.676010424784842	1.676010424784842
ALDP-9E9893	E	119331	86|87	1818	2	1	21	1523.4934761294214	2.2005422678415805	1.0869565217391304	22.82608695652174	26.113585746102448	1.676010424784842	0.838005212392421	17.598109460240842	20.112125097418105
ALDP-9E9893	M	119331	87	920	72	14	1	770.9647954010273	78.26086956521739	15.217391304347826	1.0869565217391304	94.56521739130434	60.33637529225431	11.732072973493894	0.838005212392421	72.90645347814062
ALDP-9E9893	ORF6	119331	89	1034	28	2	2	866.4973896137633	27.079303675048354	1.9342359767891681	1.9342359767891681	30.94777562862669	23.464145946987788	1.676010424784842	1.676010424784842	26.81616679655747
ALDP-9E9893	ORF7a	119331	90	989	0	0	1	828.7871550561044	0	0	1.0111223458038423	1.0111223458038423	0	0	0.838005212392421	0.838005212392421
ALDP-9E9893	ORF8	119331	92	551	0	0	2	461.740872028224	0	0	3.629764065335753	3.629764065335753	0	0	1.676010424784842	1.676010424784842
ALDP-9E9893	N	119331	93	1885	71	17	1	1579.6398253597135	37.6657824933687	9.018567639257295	0.5305039787798409	47.214854111405835	59.49837007986189	14.246088610671157	0.838005212392421	74.58246390292547
ALDP-9E9893	N*	119331		0	0	0	0	0	0	0	0	0	0	0	0	0
ALDP-9E9893	ORF10	119331	98	396	0	0	1	331.85006410739874	0	0	2.525252525252525	2.525252525252525	0	0	0.838005212392421	0.838005212392421
ALDP-9E98A2	ORF1a	63526	1	17	517	114	11	26.760696407770045	30411.76470588235	6705.882352941176	647.0588235294117	37764.70588235294	813.8400025186537	179.4540817932815	17.31574473443944	1010.6098290463747
ALDP-9E98A2	S	63526	71	116	2	0	0	182.60239901772502	17.241379310344826	0	0	17.241379310344826	3.148317224443535	0	0	3.148317224443535
ALDP-9E98A2	ORF3a	63526	84	358	0	0	1	563.5487831753927	0	0	2.793296089385475	2.793296089385475	0	0	1.5741586122217675	1.5741586122217675
ALDP-9E98A2	E	63526	87	483	6	2	7	760.3186097031137	12.422360248447205	4.140786749482402	14.492753623188406	31.055900621118013	9.444951673330603	3.148317224443535	11.01911028555237	23.61237918332651
ALDP-9E98A2	M	63526	87	483	223	53	6	760.3186097031137	461.6977225672878	109.73084886128365	12.422360248447205	583.8509316770187	351.0373705254541	83.43040644775367	9.444951673330603	443.91272864653837
ALDP-9E98A2	ORF6	63526	89	378	50	13	1	595.031955419828	132.27513227513228	34.39153439153439	2.6455026455026456	169.31216931216932	78.70793061108837	20.464061958882976	1.5741586122217675	100.74615118219312
ALDP-9E98A2	ORF7a	63526	90	511	0	0	1	804.3950508453231	0	0	1.9569471624266144	1.9569471624266144	0	0	1.5741586122217675	1.5741586122217675
ALDP-9E98A2	ORF8	63526	92	323	0	0	1	508.45323174763087	0	0	3.095975232198142	3.095975232198142	0	0	1.5741586122217675	1.5741586122217675
ALDP-9E98A2	N	63526	93	1115	218	46	8	1755.1868526272706	195.51569506726457	41.25560538116592	7.174887892376682	243.9461883408072	343.16657746434527	72.4112961622013	12.59326889777414	428.17114252432066
ALDP-9E98A2	N*	63526		0	0	0	0	0	0	0	0	0	0	0	0	0
ALDP-9E98A2	ORF10	63526	97	572	0	0	2	900.418726190851	0	0	3.4965034965034967	3.4965034965034967	0	0	3.148317224443535	3.148317224443535
ALDP-9E98C0	ORF1a	88378	1	7	284	69	1	7.920523207132997	40571.42857142857	9857.142857142857	142.85714285714286	50571.42857142857	321.34694154653874	78.07372875602526	1.1315033153047138	400.55217361786873
ALDP-9E98C0	S	88378	71	214	14	5	0	242.14170947520876	65.42056074766356	23.364485981308412	0	88.78504672897196	15.841046414265994	5.6575165765235695	0	21.498562990789566
ALDP-9E98C0	ORF3a	88378	84	582	1	0	2	658.5349295073435	1.718213058419244	0	3.436426116838488	5.154639175257732	1.1315033153047138	0	2.2630066306094276	3.3945099459141415
ALDP-9E98C0	E	88378	86|87	1171	11	1	15	1324.9903822218198	20.91254752851711	1.5503875968992247	28.517110266159694	50.98004539157603	12.446536468351852	1.1315033153047138	16.97254972957071	30.550589513227273
ALDP-9E98C0	M	88378	87	526	367	86	12	595.1707438502795	697.7186311787071	163.49809885931558	22.813688212927755	884.0304182509504	415.26171671683	97.30928511620539	13.578039783656566	526.1490416166919
ALDP-9E98C0	ORF6	88378	89	599	63	22	2	677.7704858675236	105.17529215358933	36.72787979966611	3.33889816360601	145.24207011686144	71.28470886419697	24.893072936703703	2.2630066306094276	98.4407884315101
ALDP-9E98C0	ORF7a	88378	91	57	1	0	0	64.49568897236868	17.543859649122805	0	0	17.543859649122805	1.1315033153047138	0	0	1.1315033153047138
ALDP-9E98C0	ORF8	88378	92	589	0	0	1	666.4554527144765	0	0	1.697792869269949	1.697792869269949	0	0	1.1315033153047138	1.1315033153047138
ALDP-9E98C0	N	88378	93	1100	261	61	14	1244.653646835185	237.27272727272725	55.45454545454545	12.727272727272727	305.45454545454544	295.3223652945303	69.02170223358755	15.841046414265994	380.18511394238385
ALDP-9E98C0	N*	88378		0	0	0	0	0	0	0	0	0	0	0	0	0
ALDP-9E98C0	ORF10	88378	97|98	1356	0	0	8	1534.318495553192	0	0	16.681750863913116	16.681750863913116	0	0	9.05202652243771	9.05202652243771
ALDP-9E98EE	ORF1a	104658	1	33	761	149	11	31.53127329014504	23060.60606060606	4515.151515151515	333.3333333333333	27909.090909090908	727.1302719333447	142.3684763706549	10.510424430048348	880.009172734048
ALDP-9E98EE	S	104658	71	262	15	2	0	250.33920006115156	57.25190839694656	7.633587786259541	0	64.8854961832061	14.332396950065927	1.9109862600087903	0	16.243383210074718
ALDP-9E98EE	ORF3a	104658	84	444	0	1	1	424.2389497219515	0	2.2522522522522523	2.2522522522522523	4.504504504504505	0	0.9554931300043952	0.9554931300043952	1.9109862600087903
ALDP-9E98EE	E	104658	87	710	1	1	12	678.4001223031206	1.4084507042253522	1.4084507042253522	16.901408450704228	19.71830985915493	0.9554931300043952	0.9554931300043952	11.465917560052743	13.376903820061534
ALDP-9E98EE	M	104658	87	710	163	51	3	678.4001223031206	229.5774647887324	71.83098591549296	4.225352112676057	305.63380281690144	155.74538019071642	48.730149630224155	2.8664793900131857	207.34200921095376
ALDP-9E98EE	ORF6	104658	89	951	25	3	2	908.6739666341798	26.288117770767613	3.1545741324921135	2.1030494216614093	31.54574132492114	23.88732825010988	2.8664793900131857	1.9109862600087903	28.66479390013186
ALDP-9E98EE	ORF7a	104658	90	632	0	2	1	603.8716581627777	0	3.1645569620253164	1.5822784810126582	4.746835443037975	0	1.9109862600087903	0.9554931300043952	2.8664793900131853
ALDP-9E98EE	ORF8	104658		0	0	0	0	0	0	0	0	0	0	0	0	0
ALDP-9E98EE	N	104658	93	1500	150	47	5	1433.239695006593	100.0	31.333333333333332	3.3333333333333335	134.66666666666669	143.32396950065927	44.90817711020657	4.777465650021976	193.00961226088782
ALDP-9E98EE	N*	104658	95	1026	0	0	2	980.3359513845095	0	0	1.949317738791423	1.949317738791423	0	0	1.9109862600087903	1.9109862600087903
ALDP-9E98EE	ORF10	104658	97|98	1413	0	0	2	1350.1117926962104	0	0	4.284284891301052	4.284284891301052	0	0	1.9109862600087903	1.9109862600087903
ALDP-9E98FD	ORF1a	292415	1|2|3	6870	1683	358	16	2349.400680539644	27097.63219440639	5774.193548387097	258.06451612903226	33129.89025892252	575.5518697741225	122.42873997571944	5.471675529641092	703.4522852794829
ALDP-9E98FD	S	292415	71	1018	18	0	0	348.1353555734145	17.68172888015717	0	0	17.68172888015717	6.155634970846228	0	0	6.155634970846228
ALDP-9E98FD	ORF3a	292415	84	1089	3	0	3	372.41591573619684	2.7548209366391188	0	2.7548209366391188	5.5096418732782375	1.0259391618077047	0	1.0259391618077047	2.0518783236154094
ALDP-9E98FD	E	292415	86|87	4012	21	5	49	1372.022639057504	10.602865542600862	2.5278058645096055	24.758578383854655	37.889249790965124	7.1815741326539335	1.7098986030128414	16.757006309525845	25.64847904519262
ALDP-9E98FD	M	292415	87|88	4403	308	107	14	1505.736709813108	155.61965121491042	54.00185546162426	7.077856420626896	216.69936309716158	105.32975394559102	36.5918301044748	4.787716088435956	146.7093001385018
ALDP-9E98FD	ORF6	292415	89	4408	49	9	7	1507.4466084161209	11.116152450090743	2.041742286751361	1.588021778584392	14.745916515426497	16.757006309525845	3.077817485423114	2.393858044217978	22.22868183916694
ALDP-9E98FD	ORF7a	292415	91	246	3	0	1	84.1270112682318	12.195121951219512	0	4.065040650406504	16.260162601626018	1.0259391618077047	0	0.34197972060256826	1.367918882410273
ALDP-9E98FD	ORF8	292415	92	1081	0	0	3	369.6800779713763	0	0	2.775208140610546	2.775208140610546	0	0	1.0259391618077047	1.0259391618077047
ALDP-9E98FD	N	292415	93	3139	328	75	14	1073.4743429714617	104.49187639375597	23.892959541255177	4.4600191143676335	132.8448550493788	112.16934835764239	25.64847904519262	4.787716088435956	142.60554349127096
ALDP-9E98FD	N*	292415	95|96	5963	1	1	4	2039.2250739531146	0.36968576709796674	0.36968576709796674	1.415994072319069	2.1553656065150024	0.34197972060256826	0.34197972060256826	1.367918882410273	2.0518783236154094
ALDP-9E98FD	ORF10	292415	97|98	3813	0	0	5	1303.9686746575928	0	0	3.25420680188389	3.25420680188389	0	0	1.7098986030128414	1.7098986030128414
ALDP-9E9909	ORF1a	188177	1	50	1283	256	23	26.57072862252029	25660.0	5120.0	460.0	31240.0	681.8048964538706	136.04213054730388	12.222535166359332	830.0695621675337
ALDP-9E9909	S	188177	71	649	18	3	1	344.88805752031334	27.73497688751926	4.622496147919876	1.5408320493066254	33.89830508474576	9.565462304107303	1.5942437173512172	0.5314145724504058	11.691120593908925
ALDP-9E9909	ORF3a	188177	84	728	1	0	4	386.86980874389536	1.3736263736263736	0	5.4945054945054945	6.868131868131869	0.5314145724504058	0	2.125658289801623	2.657072862252029
ALDP-9E9909	E	188177	87	1240	7	6	35	658.9540698385032	5.645161290322581	4.838709677419355	28.225806451612904	38.70967741935484	3.7199020071528404	3.1884874347024343	18.5995100357642	25.507899477619475
ALDP-9E9909	M	188177	87	1240	402	94	8	658.9540698385032	324.19354838709677	75.80645161290323	6.451612903225807	406.4516129032258	213.6286581250631	49.95296981033814	4.251316579603246	267.8329445150045
ALDP-9E9909	ORF6	188177	89	2095	21	1	3	1113.3135292836	10.023866348448687	0.477326968973747	1.431980906921241	11.933174224343675	11.15970602145852	0.5314145724504058	1.5942437173512172	13.285364311260143
ALDP-9E9909	ORF7a	188177		0	0	0	0	0	0	0	0	0	0	0	0	0
ALDP-9E9909	ORF8	188177	92	740	0	0	4	393.24678361330024	0	0	5.405405405405405	5.405405405405405	0	0	2.125658289801623	2.125658289801623
ALDP-9E9909	N	188177	93	2610	136	27	3	1386.9920340955591	52.10727969348659	10.344827586206897	1.149425287356322	63.60153256704981	72.27238185325518	14.348193456160955	1.5942437173512172	88.21481902676736
ALDP-9E9909	N*	188177	95	1854	0	0	2	985.2426173230523	0	0	1.0787486515641855	1.0787486515641855	0	0	1.0628291449008116	1.0628291449008116
ALDP-9E9909	ORF10	188177	97|98	2602	0	0	4	1382.7407175159556	0	0	3.2378699045365713	3.2378699045365713	0	0	2.125658289801623	2.125658289801623
ALDP-9E9927	ORF1a	55510	1	15	326	71	4	27.02215816969915	21733.333333333336	4733.333333333334	266.6666666666667	26733.33333333334	587.2815708881283	127.90488200324265	7.2059088452531075	722.392361736624
ALDP-9E9927	S	55510	71	118	17	5	0	212.57431093496666	144.0677966101695	42.37288135593221	0	186.4406779661017	30.625112592325706	9.007386056566384	0	39.63249864889209
ALDP-9E9927	ORF3a	55510		0	0	0	0	0	0	0	0	0	0	0	0	0
ALDP-9E9927	E	55510	87	444	9	3	12	799.8558818230949	20.27027027027027	6.756756756756757	27.027027027027028	54.054054054054056	16.21329490181949	5.40443163393983	21.61772653575932	43.23545307151864
ALDP-9E9927	M	55510	87	444	332	67	9	799.8558818230949	747.7477477477478	150.9009009009009	20.27027027027027	918.918918918919	598.0904341560079	120.69897315798954	16.21329490181949	735.0027022158168
ALDP-9E9927	ORF6	55510	89	338	71	13	3	608.8992974238876	210.0591715976331	38.46153846153846	8.875739644970414	257.39644970414196	127.90488200324265	23.419203747072597	5.40443163393983	156.72851738425507
ALDP-9E9927	ORF7a	55510		0	0	0	0	0	0	0	0	0	0	0	0	0
ALDP-9E9927	ORF8	55510		0	0	0	0	0	0	0	0	0	0	0	0	0
ALDP-9E9927	N	55510	93	1089	254	48	9	1961.8086831201583	233.2415059687787	44.0771349862259	8.264462809917356	285.583103764922	457.5752116735723	86.47090614303728	16.21329490181949	560.2594127184291
ALDP-9E9927	N*	55510		0	0	0	0	0	0	0	0	0	0	0	0	0
ALDP-9E9927	ORF10	55510	97	696	0	0	2	1253.8281390740406	0	0	2.873563218390805	2.873563218390805	0	0	3.6029544226265537	3.6029544226265537
ALDP-9E9945	ORF1a	40480	1|3	810	347	69	5	2000.98814229249	347000.0	68001.23609394314	5000.0	420001.2360939431	857.2134387351779	170.45454545454544	12.351778656126482	1040.0197628458498
ALDP-9E9945	S	40480	71	134	25	5	1	331.02766798418975	186.56716417910448	37.31343283582089	7.462686567164178	231.34328358208955	61.758893280632414	12.351778656126482	2.4703557312252964	76.58102766798419
ALDP-9E9945	ORF3a	40480	84	229	1	0	0	565.7114624505929	4.366812227074235	0	0	4.366812227074235	2.4703557312252964	0	0	2.4703557312252964
ALDP-9E9945	E	40480	87	349	4	0	3	862.1541501976285	11.461318051575931	0	8.595988538681949	20.05730659025788	9.881422924901186	0	7.41106719367589	17.292490118577074
ALDP-9E9945	M	40480	87	349	233	54	6	862.1541501976285	667.621776504298	154.72779369627509	17.191977077363898	839.541547277937	575.5928853754941	133.399209486166	14.82213438735178	723.8142292490119
ALDP-9E9945	ORF6	40480	89	214	20	1	1	528.6561264822135	93.45794392523365	4.672897196261682	4.672897196261682	102.80373831775702	49.40711462450593	2.4703557312252964	2.4703557312252964	54.34782608695652
ALDP-9E9945	ORF7a	40480	90	351	0	0	1	867.0948616600791	0	0	2.8490028490028494	2.8490028490028494	0	0	2.4703557312252964	2.4703557312252964
ALDP-9E9945	ORF8	40480	92	216	1	0	0	533.596837944664	4.62962962962963	0	0	4.62962962962963	2.4703557312252964	0	0	2.4703557312252964
ALDP-9E9945	N	40480	93	863	157	41	6	2131.916996047431	181.92352259559675	47.50869061413673	6.952491309385864	236.38470451911934	387.84584980237156	101.28458498023716	14.82213438735178	503.9525691699605
ALDP-9E9945	N*	40480	95	336	4	1	0	830.0395256916996	11.904761904761903	2.976190476190476	0	14.88095238095238	9.881422924901186	2.4703557312252964	0	12.351778656126482
ALDP-9E9945	ORF10	40480		0	0	0	0	0	0	0	0	0	0	0	0	0
ALDP-9E9954	ORF1a	272576	1|2	3052	1378	273	26	1119.6877201220943	25981.46551995319	5150.943396226416	490.5660377358491	31622.974953915458	505.54707677858653	100.15555294670109	9.53862409016201	615.2412538154496
ALDP-9E9954	S	272576	71	1080	17	5	2	396.2197698990373	15.74074074074074	4.62962962962963	1.8518518518518516	22.22222222222222	6.236792674336698	1.8343507865696171	0.7337403146278468	8.804883775534162
ALDP-9E9954	ORF3a	272576	84|85	1690	30	9	12	620.0105658605306	55.79036348267117	16.624401239785854	15.779092702169626	88.19385742462664	11.006104719417703	3.3018314158253106	4.402441887767081	18.710378023010094
ALDP-9E9954	E	272576	86|87	3851	14	4	42	1412.8169758159192	7.605912747387538	2.1881838074398248	22.923199399466313	32.717295954293675	5.136182202394928	1.4674806292556937	15.408546607184785	22.012209438835406
ALDP-9E9954	M	272576	87|89	6224	343	77	14	2283.3998591218597	187.3171950629476	42.12253829321663	7.658643326039387	237.09837668220362	125.83646395867574	28.249002113172104	5.136182202394928	159.22164827424277
ALDP-9E9954	ORF6	272576	89	4396	39	5	8	1612.7612115520074	8.871701546860782	1.1373976342129208	1.8198362147406735	11.828935395814376	14.307936135243013	1.8343507865696171	2.9349612585113873	19.077248180324016
ALDP-9E9954	ORF7a	272576	90|91	2113	4	1	5	775.1966424043202	14.814814814814813	3.7037037037037033	9.035188199594058	27.553706718112572	1.4674806292556937	0.3668701573139234	1.8343507865696171	3.6687015731392343
ALDP-9E9954	ORF8	272576	92	1281	1	0	3	469.96067151913593	0.7806401249024201	0	2.34192037470726	3.12256049960968	0.3668701573139234	0	1.1006104719417702	1.4674806292556937
ALDP-9E9954	N	272576	93	2621	351	73	15	961.5666823197934	133.91835177413202	27.851964898893552	5.723006486074017	167.4933231590996	128.77142521718713	26.78152148391641	5.503052359708851	161.05599906081238
ALDP-9E9954	N*	272576	95	2127	3	2	2	780.3328246067151	1.4104372355430186	0.9402914903620123	0.9402914903620123	3.291020216267043	1.1006104719417702	0.7337403146278468	0.7337403146278468	2.568091101197464
ALDP-9E9954	ORF10	272576	97|98	3609	0	0	6	1324.0343977459497	0	0	4.193108282327613	4.193108282327613	0	0	2.2012209438835404	2.2012209438835404
ALDP-9E9963	ORF1a	229545	1|3	3687	1597	329	28	1606.2210024178264	27051.12309158522	5576.271186440678	474.5762711864407	33101.97054921234	695.7241499488117	143.32701648914156	12.198043956522685	851.249210394476
ALDP-9E9963	S	229545	71	720	41	8	1	313.6639874534405	56.94444444444445	11.11111111111111	1.3888888888888888	69.44444444444444	17.86142150776536	3.4851554161493388	0.43564442701866735	21.782221350933366
ALDP-9E9963	ORF3a	229545	84	1080	1	0	3	470.4959811801607	0.9259259259259258	0	2.7777777777777777	3.7037037037037033	0.43564442701866735	0	1.306933281056002	1.7425777080746694
ALDP-9E9963	E	229545	87	1639	21	5	25	714.0212158835957	12.812690665039659	3.0506406345332517	15.25320317266626	31.11653447223917	9.148532967392013	2.1782221350933364	10.891110675466683	22.217865777952035
ALDP-9E9963	M	229545	87|88	4067	493	127	14	1771.76588468492	300.5949000525695	77.4862721171446	8.541793776693105	386.62296594640725	214.77270252020298	55.32684223137075	6.099021978261343	276.1985667298351
ALDP-9E9963	ORF6	229545	89	2784	60	13	4	1212.8340848199698	21.551724137931036	4.669540229885058	1.4367816091954024	27.658045977011497	26.13866562112004	5.663377551242675	1.7425777080746694	33.544620880437385
ALDP-9E9963	ORF7a	229545	90|91	1745	1	1	2	760.1995251475745	6.8965517241379315	0.625	7.5215517241379315	15.043103448275863	0.43564442701866735	0.43564442701866735	0.8712888540373347	1.7425777080746694
ALDP-9E9963	ORF8	229545	92|93	3880	0	0	4	1690.3003768324293	0	0	3.54811472358661	3.54811472358661	0	0	1.7425777080746694	1.7425777080746694
ALDP-9E9963	N	229545	93	2945	239	52	13	1282.9728375699754	81.15449915110356	17.65704584040747	4.4142614601018675	103.2258064516129	104.11901805746149	22.6535102049707	5.663377551242675	132.43590581367488
ALDP-9E9963	N*	229545		0	0	0	0	0	0	0	0	0	0	0	0	0
ALDP-9E9963	ORF10	229545	97|98	3249	0	0	5	1415.40874338365	0	0	5.565494041254857	5.565494041254857	0	0	2.178222135093337	2.178222135093337
ALDP-9E9972	ORF1a	135085	1	39	1222	198	12	28.870711033793537	31333.333333333332	5076.923076923077	307.6923076923077	36717.94871794871	904.6156123921975	146.57437909464412	8.883295702705704	1060.0732871895473
ALDP-9E9972	S	135085	71	333	86	20	2	246.51145575008326	258.25825825825825	60.06006006006006	6.006006006006006	324.3243243243243	63.663619202724206	14.805492837842838	1.4805492837842837	79.94966132435133
ALDP-9E9972	ORF3a	135085	84|85	863	8	4	2	638.8570159529185	33.15723753722025	22.082412832580925	8.289309384305062	63.52895975410623	5.922197135137135	2.961098567568568	1.4805492837842837	10.363844986489985
ALDP-9E9972	E	135085	86|87	1815	8	0	14	1343.5984750342377	7.305936073059361	0	13.261035007610351	20.566971080669713	5.922197135137135	0	10.363844986489987	16.286042121627123
ALDP-9E9972	M	135085	87	1095	274	64	13	810.6007328718954	250.2283105022831	58.44748858447489	11.872146118721462	320.54794520547944	202.83525187844688	47.37757708109708	9.623570344597844	259.8363993041418
ALDP-9E9972	ORF6	135085	89	1040	30	5	2	769.8856275678276	28.846153846153847	4.8076923076923075	1.923076923076923	35.57692307692307	22.20823925676426	3.7013732094607095	1.4805492837842837	27.390161750009252
ALDP-9E9972	ORF7a	135085	90	1066	0	0	1	789.1327682570233	0	0	0.9380863039399624	0.9380863039399624	0	0	0.7402746418921419	0.7402746418921419
ALDP-9E9972	ORF8	135085	92	605	0	0	4	447.8661583447459	0	0	6.6115702479338845	6.6115702479338845	0	0	2.9610985675685675	2.9610985675685675
ALDP-9E9972	N	135085	93	2147	328	80	14	1589.3696561424288	152.7713088029809	37.26129482999534	6.520726595249186	196.55333022822543	242.81008254062255	59.22197135137135	10.363844986489987	312.3958988784839
ALDP-9E9972	N*	135085	95	1076	3	0	1	796.5355146759447	2.7881040892193307	0	0.929368029739777	3.717472118959108	2.220823925676426	0	0.7402746418921419	2.961098567568568
ALDP-9E9972	ORF10	135085	97|98	1869	0	0	6	1383.5733056964132	0	0	8.729277222427907	8.729277222427907	0	0	4.441647851352851	4.441647851352851
ALDP-9E9990	ORF1a	91554	1	18	700	129	12	19.660528212857987	38888.88888888889	7166.666666666667	666.6666666666667	46722.22222222222	764.5760971666995	140.9004521921489	13.10701880857199	918.5835681674204
ALDP-9E9990	S	91554	71	334	24	4	0	364.8120235052537	71.8562874251497	11.976047904191615	0	83.83233532934132	26.21403761714398	4.369006269523997	0	30.583043886667976
ALDP-9E9990	ORF3a	91554	84	484	1	0	1	528.6497586124036	2.066115702479339	0	2.066115702479339	4.132231404958678	1.0922515673809992	0	1.0922515673809992	2.1845031347619983
ALDP-9E9990	E	91554	87	667	4	0	16	728.5317954431265	5.997001499250374	0	23.988005997001498	29.98500749625187	4.369006269523997	0	17.476025078095986	21.845031347619983
ALDP-9E9990	M	91554	87	667	184	51	7	728.5317954431265	275.8620689655172	76.46176911544228	10.494752623688155	362.81859070464765	200.97428839810385	55.704829936430954	7.645760971666994	264.3248793062018
ALDP-9E9990	ORF6	91554	89	1075	27	10	2	1174.1704349345741	25.116279069767444	9.30232558139535	1.8604651162790697	36.27906976744187	29.490792319286978	10.922515673809992	2.1845031347619983	42.59781112785897
ALDP-9E9990	ORF7a	91554	90	726	0	0	1	792.9746379186054	0	0	1.3774104683195594	1.3774104683195594	0	0	1.0922515673809992	1.0922515673809992
ALDP-9E9990	ORF8	91554		0	0	0	0	0	0	0	0	0	0	0	0	0
ALDP-9E9990	N	91554	93	1294	134	35	3	1413.3735281910128	103.5548686244204	27.04791344667697	2.3183925811437405	132.9211746522411	146.36171002905388	38.22880485833497	3.2767547021429975	187.86726958953184
ALDP-9E9990	N*	91554	95	748	0	0	1	817.0041724009874	0	0	1.3368983957219251	1.3368983957219251	0	0	1.0922515673809992	1.0922515673809992
ALDP-9E9990	ORF10	91554	98	341	0	0	2	372.4577844769207	0	0	5.865102639296187	5.865102639296187	0	0	2.1845031347619983	2.1845031347619983
ALDP-9E99AF	ORF1a	24731	1	9	366	80	5	36.39157332902026	40666.66666666667	8888.888888888889	555.5555555555555	50111.11111111112	1479.9239820468238	323.4806518135134	20.21754073834459	1823.6221745986816
ALDP-9E99AF	S	24731	71	41	7	2	0	165.78383405442563	170.73170731707316	48.78048780487805	0	219.5121951219512	28.30455703368242	8.087016295337834	0	36.391573329020254
ALDP-9E99AF	ORF3a	24731		0	0	0	0	0	0	0	0	0	0	0	0	0
ALDP-9E99AF	E	24731	87	203	3	1	2	820.8321539767902	14.778325123152708	4.926108374384236	9.852216748768472	29.556650246305416	12.130524443006752	4.043508147668917	8.087016295337834	24.261048886013505
ALDP-9E99AF	M	24731	87	203	228	60	4	820.8321539767902	1123.1527093596058	295.5665024630542	19.704433497536943	1438.4236453201968	921.9198576685131	242.61048886013506	16.17403259067567	1180.704379119324
ALDP-9E99AF	ORF6	24731	89	130	4	0	0	525.6560591969593	30.769230769230766	0	0	30.769230769230766	16.17403259067567	0	0	16.17403259067567
ALDP-9E99AF	ORF7a	24731	90	218	0	0	1	881.484776191824	0	0	4.587155963302752	4.587155963302752	0	0	4.043508147668917	4.043508147668917
ALDP-9E99AF	ORF8	24731		0	0	0	0	0	0	0	0	0	0	0	0	0
ALDP-9E99AF	N	24731	93	653	90	21	3	2640.410820427803	137.82542113323123	32.159264931087286	4.594180704441041	174.57886676875955	363.9157332902026	84.91367110104727	12.130524443006752	460.95992883425663
ALDP-9E99AF	N*	24731		0	0	0	0	0	0	0	0	0	0	0	0	0
ALDP-9E99AF	ORF10	24731	98	54	0	0	1	218.34943997412154	0	0	18.51851851851852	18.51851851851852	0	0	4.043508147668917	4.043508147668917
ALDP-9E99BE	ORF1a	111256	1|2	1437	972	214	10	1291.6157330840583	42218.09851792632	9304.347826086956	434.7826086956522	51957.22895270894	873.6607463867117	192.3491766736176	8.988279283813906	1074.9982023441432
ALDP-9E99BE	S	111256	71	261	10	3	1	234.59408930754296	38.314176245210724	11.494252873563218	3.8314176245210727	53.63984674329502	8.988279283813906	2.696483785144172	0.8988279283813907	12.583590997339469
ALDP-9E99BE	ORF3a	111256	84	545	0	0	1	489.8612209678579	0	0	1.8348623853211008	1.8348623853211008	0	0	0.8988279283813907	0.8988279283813907
ALDP-9E99BE	E	111256	87	890	1	2	17	799.9568562594377	1.1235955056179776	2.247191011235955	19.10112359550562	22.471910112359552	0.8988279283813907	1.7976558567627814	15.280074782483641	17.976558567627812
ALDP-9E99BE	M	111256	87|88	2185	201	38	7	1963.9390235133387	225.49130189579625	42.69662921348314	7.865168539325842	276.05309964860527	180.66441360465953	34.155461278492844	6.291795498669734	221.1116703818221
ALDP-9E99BE	ORF6	111256	89	908	16	1	0	816.1357589703027	17.621145374449338	1.1013215859030836	0	18.72246696035242	14.381246854102251	0.8988279283813907	0	15.280074782483641
ALDP-9E99BE	ORF7a	111256		0	0	0	0	0	0	0	0	0	0	0	0	0
ALDP-9E99BE	ORF8	111256	92	491	0	0	2	441.3245128352628	0	0	4.0733197556008145	4.0733197556008145	0	0	1.7976558567627814	1.7976558567627814
ALDP-9E99BE	N	111256	93	1502	148	35	3	1350.0395484288488	98.5352862849534	23.30226364846871	1.9973368841544608	123.83488681757657	133.02653340044583	31.458977493348673	2.696483785144172	167.18199467893868
ALDP-9E99BE	N*	111256	95	1309	3	0	2	1176.5657582512404	2.291825821237586	0	1.5278838808250574	3.8197097020626436	2.696483785144172	0	1.7976558567627814	4.494139641906953
ALDP-9E99BE	ORF10	111256	97|98	1786	0	0	5	1605.3066800891638	0	0	6.470698167727014	6.470698167727014	0	0	4.494139641906953	4.494139641906953
ALDP-9E99CD	ORF1a	222381	1	35	1639	327	27	15.738754659795577	46828.57142857143	9342.857142857141	771.4285714285713	56942.85714285714	737.0233967829986	147.04493639294725	12.141325023270873	896.2096581992166
ALDP-9E99CD	S	222381	71	701	34	6	0	315.22477190047715	48.50213980028531	8.559201141226819	0	57.06134094151213	15.28907595522999	2.6980722273935274	0	17.987148182623518
ALDP-9E99CD	ORF3a	222381	84	690	2	1	2	310.2783061502557	2.8985507246376816	1.4492753623188408	2.8985507246376816	7.246376811594204	0.8993574091311758	0.4496787045655879	0.8993574091311758	2.2483935228279393
ALDP-9E99CD	E	222381	86|87	2991	10	5	42	1344.9890053556733	5.861664712778429	2.9308323563892147	24.811035439123078	33.603532508290726	4.496787045655879	2.2483935228279397	18.886505591754695	25.631686160238516
ALDP-9E99CD	M	222381	87	1706	505	121	20	767.1518699888929	296.01406799531065	70.926143024619	11.723329425556859	378.6635404454865	227.0877458056219	54.41112325243614	8.993574091311759	290.4924431493698
ALDP-9E99CD	ORF6	222381	89	2873	33	8	6	1291.9269182169342	11.486251305255829	2.78454577097111	2.0884093282283325	16.35920640445527	14.839397250664401	3.597429636524703	2.6980722273935274	21.134899114582634
ALDP-9E99CD	ORF7a	222381		0	0	0	0	0	0	0	0	0	0	0	0	0
ALDP-9E99CD	ORF8	222381	92	732	0	0	2	329.16481174201033	0	0	2.73224043715847	2.73224043715847	0	0	0.8993574091311758	0.8993574091311758
ALDP-9E99CD	N	222381	93	3239	432	102	12	1456.5093240879394	133.37449830194504	31.49120098795925	3.704847175054029	168.5705464649583	194.26120037233397	45.86722786568997	5.396144454787055	245.524572692811
ALDP-9E99CD	N*	222381	95	2812	0	0	2	1264.4965172384332	0	0	0.7112375533428166	0.7112375533428166	0	0	0.8993574091311758	0.8993574091311758
ALDP-9E99CD	ORF10	222381	98	633	0	0	1	284.64661999001714	0	0	1.5797788309636651	1.5797788309636651	0	0	0.4496787045655879	0.4496787045655879
ALDP-9E99DC	ORF1a	75608	1	9	529	96	10	11.903502274891546	58777.77777777778	10666.666666666668	1111.111111111111	70555.55555555556	699.6614114908475	126.9706909321765	13.226113638768386	839.8582160617924
ALDP-9E99DC	S	75608	71	185	14	2	1	244.68310231721512	75.67567567567568	10.81081081081081	5.405405405405405	91.89189189189189	18.51655909427574	2.645222727753677	1.3226113638768384	22.484393185906253
ALDP-9E99DC	ORF3a	75608	84	404	1	0	1	534.3349910062427	2.4752475247524752	0	2.4752475247524752	4.9504950495049505	1.3226113638768384	0	1.3226113638768384	2.645222727753677
ALDP-9E99DC	E	75608	87	574	12	2	6	759.1789228653053	20.905923344947738	3.4843205574912894	10.452961672473869	34.8432055749129	15.871336366522062	2.645222727753677	7.935668183261031	26.45222727753677
ALDP-9E99DC	M	75608	87	574	291	58	5	759.1789228653053	506.96864111498263	101.0452961672474	8.710801393728223	616.7247386759583	384.87990688816	76.71145910485663	6.613056819384193	468.2044228124009
ALDP-9E99DC	ORF6	75608	89	484	46	13	3	640.1439001163898	95.0413223140496	26.859504132231407	6.198347107438017	128.09917355371903	60.84012273833457	17.1939477303989	3.9678340916305155	82.001904560364
ALDP-9E99DC	ORF7a	75608		0	0	0	0	0	0	0	0	0	0	0	0	0
ALDP-9E99DC	ORF8	75608	92	348	0	0	1	460.2687546291398	0	0	2.873563218390805	2.873563218390805	0	0	1.3226113638768384	1.3226113638768384
ALDP-9E99DC	N	75608	93	1437	100	33	6	1900.592529891017	69.58942240779402	22.964509394572023	4.17536534446764	96.72929714683367	132.26113638768385	43.64617500793567	7.935668183261031	183.84297957888054
ALDP-9E99DC	N*	75608	95	718	1	0	0	949.6349592635701	1.392757660167131	0	0	1.392757660167131	1.3226113638768384	0	0	1.3226113638768384
ALDP-9E99DC	ORF10	75608	97	901	0	0	7	1191.6728388530314	0	0	7.769145394006659	7.769145394006659	0	0	9.25827954713787	9.25827954713787
ALDP-9E99EB	ORF1a	178580	1	52	1342	282	15	29.118602307089258	25807.69230769231	5423.076923076924	288.46153846153845	31519.230769230773	751.483928771419	157.9124202038302	8.39959681935267	917.7959457946018
ALDP-9E99EB	S	178580	71	616	5	1	1	344.94344271474966	8.116883116883116	1.6233766233766234	1.6233766233766234	11.363636363636363	2.7998656064508904	0.5599731212901781	0.5599731212901781	3.919811849031247
ALDP-9E99EB	ORF3a	178580	84|85	1153	9	1	2	645.6490088475753	18.089072531258832	1.3089005235602094	3.8795946109638084	23.277567665782847	5.039758091611603	0.5599731212901781	1.1199462425803561	6.719677455482137
ALDP-9E99EB	E	178580	87	1254	8	0	30	702.2062940978833	6.379585326953748	0	23.923444976076556	30.303030303030305	4.4797849703214245	0	16.79919363870534	21.278978609026765
ALDP-9E99EB	M	178580	87|88	3030	224	55	3	1696.7185575092394	178.39400405189878	43.85964912280702	2.3923444976076556	224.64599767231346	125.4339791689999	30.798521670959794	1.679919363870534	157.91242020383024
ALDP-9E99EB	ORF6	178580	89	1990	48	15	2	1114.3465113674542	24.12060301507538	7.5376884422110555	1.0050251256281406	32.663316582914575	26.878709821928545	8.39959681935267	1.1199462425803561	36.39825288386157
ALDP-9E99EB	ORF7a	178580		0	0	0	0	0	0	0	0	0	0	0	0	0
ALDP-9E99EB	ORF8	178580	92	758	0	1	1	424.45962593795497	0	1.3192612137203166	1.3192612137203166	2.638522427440633	0	0.5599731212901781	0.5599731212901781	1.1199462425803561
ALDP-9E99EB	N	178580	93	2640	122	40	6	1478.32904020607	46.21212121212121	15.15151515151515	2.2727272727272725	63.63636363636363	68.31672079740173	22.398924851607124	3.359838727741068	94.07548437674991
ALDP-9E99EB	N*	178580	95	1586	1	0	2	888.1173703662224	0.6305170239596469	0	1.2610340479192939	1.8915510718789408	0.5599731212901781	0	1.1199462425803561	1.679919363870534
ALDP-9E99EB	ORF10	178580	97|98	2653	0	0	7	1485.6086907828426	0	0	5.887758433298716	5.887758433298716	0	0	3.9198118490312464	3.9198118490312464
ALDP-9E99FA	ORF1a	116483	1	22	817	149	10	18.886876196526533	37136.36363636364	6772.727272727273	454.54545454545456	44363.63636363637	701.3899023891898	127.91566151283878	8.584943725693877	837.8905076277225
ALDP-9E99FA	S	116483	71	276	13	2	1	236.94444682915102	47.10144927536231	7.246376811594202	3.623188405797101	57.97101449275362	11.16042684340204	1.7169887451387755	0.8584943725693878	13.735909961110204
ALDP-9E99FA	ORF3a	116483	84	433	1	0	0	371.7280633225449	2.3094688221709005	0	0	2.3094688221709005	0.8584943725693878	0	0	0.8584943725693878
ALDP-9E99FA	E	116483	87	741	5	0	17	636.1443300739163	6.747638326585695	0	22.941970310391362	29.689608636977056	4.292471862846939	0	14.594404333679591	18.88687619652653
ALDP-9E99FA	M	116483	87	741	374	84	18	636.1443300739163	504.72334682861	113.36032388663968	24.291497975708502	642.3751686909582	321.076895340951	72.11352729582858	15.45289870624898	408.64332134302856
ALDP-9E99FA	ORF6	116483	89	1170	38	12	9	1004.4384159061838	32.478632478632484	10.256410256410257	7.6923076923076925	50.42735042735043	32.62278615763674	10.301932470832654	7.72644935312449	50.651167981593886
ALDP-9E99FA	ORF7a	116483		0	0	0	0	0	0	0	0	0	0	0	0	0
ALDP-9E99FA	ORF8	116483	92	511	0	0	2	438.69062438295714	0	0	3.9138943248532287	3.9138943248532287	0	0	1.7169887451387755	1.7169887451387755
ALDP-9E99FA	N	116483	93	1820	262	60	6	1562.4597580762859	143.95604395604394	32.967032967032964	3.2967032967032965	180.2197802197802	224.9255256131796	51.50966235416327	5.150966235416327	281.5861542027592
ALDP-9E99FA	N*	116483		0	0	0	0	0	0	0	0	0	0	0	0	0
ALDP-9E99FA	ORF10	116483	98	451	0	0	2	387.1809620287939	0	0	4.434589800443459	4.434589800443459	0	0	1.7169887451387755	1.7169887451387755
ALDP-9E9A06	ORF1a	180346	1	39	1264	241	17	21.625098421922303	32410.25641025641	6179.48717948718	435.8974358974359	39025.64102564103	700.8749847515331	133.63201845341732	9.42632495314562	843.9333281580961
ALDP-9E9A06	S	180346	71	670	9	1	4	371.5081010945627	13.432835820895521	1.4925373134328357	5.970149253731343	20.8955223880597	4.990407328135916	0.5544897031262129	2.2179588125048517	7.76285584376698
ALDP-9E9A06	ORF3a	180346		0	0	0	0	0	0	0	0	0	0	0	0	0
ALDP-9E9A06	E	180346	87	1298	8	3	30	719.7276346578244	6.163328197226502	2.311248073959938	23.112480739599384	31.587057010785824	4.435917625009703	1.6634691093786387	16.634691093786387	22.73407782817473
ALDP-9E9A06	M	180346	87	1298	226	46	10	719.7276346578244	174.1140215716487	35.43913713405239	7.704160246533128	217.25731895223421	125.31467290652412	25.506526343805795	5.5448970312621295	156.36609628159206
ALDP-9E9A06	ORF6	180346	89	2354	23	5	2	1305.2687611591052	9.770603228547154	2.1240441801189465	0.8496176720475785	12.74426508071368	12.753263171902898	2.7724485156310648	1.1089794062524259	16.63469109378639
ALDP-9E9A06	ORF7a	180346		0	0	0	0	0	0	0	0	0	0	0	0	0
ALDP-9E9A06	ORF8	180346	92	687	0	0	2	380.93442604770826	0	0	2.911208151382824	2.911208151382824	0	0	1.1089794062524259	1.1089794062524259
ALDP-9E9A06	N	180346	93	1984	138	36	2	1100.1075710024065	69.55645161290323	18.14516129032258	1.0080645161290323	88.70967741935485	76.51957903141738	19.961629312543664	1.1089794062524259	97.59018775021347
ALDP-9E9A06	N*	180346	95	1651	0	0	1	915.4624998613775	0	0	0.6056935190793459	0.6056935190793459	0	0	0.5544897031262129	0.5544897031262129
ALDP-9E9A06	ORF10	180346	98	469	0	0	3	260.0556707661939	0	0	6.396588486140725	6.396588486140725	0	0	1.6634691093786387	1.6634691093786387
ALDP-9E9A15	ORF1a	15478	1	1	41	7	2	6.460783046905285	41000.0	7000.0	2000.0	50000.0	264.8921049231167	45.225481328337	12.92156609381057	323.0391523452642
ALDP-9E9A15	S	15478	71	40	7	1	0	258.43132187621137	175.0	25.0	0	200.0	45.225481328337	6.460783046905285	0	51.68626437524228
ALDP-9E9A15	ORF3a	15478		0	0	0	0	0	0	0	0	0	0	0	0	0
ALDP-9E9A15	E	15478	87	124	0	0	5	801.1370978162553	0	0	40.32258064516129	40.32258064516129	0	0	32.30391523452642	32.30391523452642
ALDP-9E9A15	M	15478	87	124	129	26	2	801.1370978162553	1040.3225806451612	209.67741935483872	16.129032258064516	1266.1290322580646	833.4410130507817	167.9803592195374	12.92156609381057	1014.3429383641297
ALDP-9E9A15	ORF6	15478	89	81	13	7	1	523.3234267993281	160.49382716049382	86.41975308641975	12.345679012345679	259.25925925925924	83.9901796097687	45.225481328337	6.460783046905285	135.676443985011
ALDP-9E9A15	ORF7a	15478		0	0	0	0	0	0	0	0	0	0	0	0	0
ALDP-9E9A15	ORF8	15478		0	0	0	0	0	0	0	0	0	0	0	0	0
ALDP-9E9A15	N	15478	93	323	26	2	0	2086.832924150407	80.4953560371517	6.191950464396284	0	86.68730650154798	167.9803592195374	12.92156609381057	0	180.901925313348
ALDP-9E9A15	N*	15478		0	0	0	0	0	0	0	0	0	0	0	0	0
ALDP-9E9A15	ORF10	15478		0	0	0	0	0	0	0	0	0	0	0	0	0
ALDP-9E9A24	ORF1a	125730	1|2	1167	903	203	11	928.1794321164399	28188.38105726872	6343.75	343.75	34875.88105726872	718.2056788356	161.45709059094884	8.748906386701663	888.4116758132504
ALDP-9E9A24	S	125730	71|72	2159	56	11	6	1717.171717171717	131.8396291114586	26.25298329355609	14.319809069212411	172.41242147422713	44.539887059572095	8.748906386701663	4.772130756382724	58.06092420265648
ALDP-9E9A24	ORF3a	125730	84	567	0	0	1	450.9663564781675	0	0	1.7636684303350971	1.7636684303350971	0	0	0.7953551260637874	0.7953551260637874
ALDP-9E9A24	E	125730	86|87	1685	10	8	18	1340.173387417482	10.2880658436214	8.23045267489712	18.892236478335903	37.41075499685442	7.953551260637874	6.3628410085102995	14.316392269148174	28.63278453829635
ALDP-9E9A24	M	125730	87|88	1969	259	100	23	1566.0542432195975	266.43510779251335	102.88065843621399	23.662551440329217	392.97831766905654	205.99697765052093	79.53551260637875	18.29316789946711	303.8256581563668
ALDP-9E9A24	ORF6	125730	89	1321	26	9	6	1050.6641215302632	19.68205904617714	6.813020439061318	4.5420136260408785	31.03709311127934	20.679233277658472	7.158196134574087	4.772130756382724	32.60956016861528
ALDP-9E9A24	ORF7a	125730		0	0	0	0	0	0	0	0	0	0	0	0	0
ALDP-9E9A24	ORF8	125730	92	469	0	0	1	373.0215541239163	0	0	2.1321961620469083	2.1321961620469083	0	0	0.7953551260637874	0.7953551260637874
ALDP-9E9A24	N	125730	93	1669	82	22	2	1327.4477054004612	49.13121629718394	13.181545835829837	1.1983223487118035	63.51108448172558	65.21912033723056	17.497812773403325	1.5907102521275749	84.30764336276147
ALDP-9E9A24	N*	125730	95	1267	0	0	1	1007.7149447228187	0	0	0.7892659826361484	0.7892659826361484	0	0	0.7953551260637874	0.7953551260637874
ALDP-9E9A24	ORF10	125730	97|98	1746	0	0	3	1388.6900501073728	0	0	4.289807613589849	4.289807613589849	0	0	2.386065378191362	2.386065378191362
ALDP-9E9A33	ORF1a	206498	1	38	1243	222	14	18.402115274724213	32710.526315789473	5842.105263157895	368.42105263157896	38921.05263157895	601.9428759600578	107.5070944997046	6.779726680161552	716.2296971399239
ALDP-9E9A33	S	206498	71	703	13	2	1	340.4391325823979	18.49217638691323	2.8449502133712663	1.4224751066856332	22.75960170697013	6.295460488721441	0.9685323828802217	0.48426619144011085	7.748259063041774
ALDP-9E9A33	ORF3a	206498	84	954	0	0	3	461.98994663386577	0	0	3.1446540880503147	3.1446540880503147	0	0	1.4527985743203324	1.4527985743203324
ALDP-9E9A33	E	206498	87	1363	25	7	31	660.0548189328711	18.34189288334556	5.1357300073367576	22.743947175348495	46.221570066030814	12.106654786002771	3.389863340080776	15.012251934643436	30.50877006072698
ALDP-9E9A33	M	206498	87	1363	308	71	11	660.0548189328711	225.97212032281732	52.09097578870139	8.070432868672047	286.13352898019076	149.15398696355413	34.38289959224787	5.326928105841219	188.86381466164323
ALDP-9E9A33	ORF6	206498	89|90	3614	36	10	3	1750.1380158645607	17.37231689539034	4.7755491881566385	1.4326647564469914	23.580530839993973	17.43358289184399	4.842661914401108	1.4527985743203324	23.729043380565432
ALDP-9E9A33	ORF7a	206498		0	0	0	0	0	0	0	0	0	0	0	0	0
ALDP-9E9A33	ORF8	206498	92	958	0	0	1	463.92701139962617	0	0	1.0438413361169103	1.0438413361169103	0	0	0.48426619144011085	0.48426619144011085
ALDP-9E9A33	N	206498	93	2232	261	55	8	1080.8821392943273	116.93548387096773	24.641577060931898	3.584229390681003	145.16129032258064	126.39347596586893	26.634640529206095	3.874129531520887	156.90224602659592
ALDP-9E9A33	N*	206498	95	1824	0	0	2	883.3015331867622	0	0	1.0964912280701753	1.0964912280701753	0	0	0.9685323828802217	0.9685323828802217
ALDP-9E9A33	ORF10	206498	97|98	1735	0	0	5	840.2018421485923	0	0	6.715389019360417	6.715389019360417	0	0	2.421330957200554	2.421330957200554
ALDP-9E9A42	ORF1a	206306	1|4	1657	1099	235	15	803.1758649772667	23362.323245671996	5000.0	319.1489361702128	28681.472181842208	532.7038476825686	113.90846606497145	7.270753153083284	653.8830669006234
ALDP-9E9A42	S	206306	71	573	10	0	1	277.7427704477814	17.452006980802793	0	1.7452006980802794	19.19720767888307	4.847168768722189	0	0.4847168768722189	5.331885645594408
ALDP-9E9A42	ORF3a	206306	84	559	0	0	1	270.95673417157036	0	0	1.7889087656529514	1.7889087656529514	0	0	0.4847168768722189	0.4847168768722189
ALDP-9E9A42	E	206306	87	1312	10	3	34	635.9485424563512	7.621951219512195	2.2865853658536586	25.914634146341463	35.823170731707314	4.847168768722189	1.4541506306166567	16.480373813655444	22.78169321299429
ALDP-9E9A42	M	206306	87	1312	295	84	14	635.9485424563512	224.84756097560975	64.02439024390243	10.670731707317072	299.5426829268293	142.99147867730457	40.71621765726639	6.786036276211065	190.49373261078202
ALDP-9E9A42	ORF6	206306	89	2060	25	10	2	998.516766356771	12.135922330097086	4.854368932038835	0.970873786407767	17.961165048543688	12.117921921805472	4.847168768722189	0.9694337537444379	17.934524444272096
ALDP-9E9A42	ORF7a	206306	90	1276	0	0	3	618.4987348889513	0	0	2.3510971786833856	2.3510971786833856	0	0	1.4541506306166567	1.4541506306166567
ALDP-9E9A42	ORF8	206306		0	0	0	0	0	0	0	0	0	0	0	0	0
ALDP-9E9A42	N	206306	93	2580	151	44	14	1250.5695423303248	58.52713178294574	17.05426356589147	5.426356589147287	81.0077519379845	73.19224840770505	21.32754258237763	6.786036276211065	101.30582726629375
ALDP-9E9A42	N*	206306	95	2344	2	1	0	1136.1763593884812	0.8532423208191127	0.42662116040955633	0	1.279863481228669	0.9694337537444379	0.4847168768722189	0	1.4541506306166567
ALDP-9E9A42	ORF10	206306	97|98	3146	0	0	5	1524.9192946400008	0	0	6.618676442672741	6.618676442672741	0	0	2.4235843843610945	2.4235843843610945
CAMC-11D3530	ORF1a	180326	1	76	1527	269	21	42.14589133014651	20092.105263157897	3539.4736842105262	276.3157894736842	23907.894736842107	846.7996850149174	149.17427326065015	11.645575235961536	1007.6195335115291
CAMC-11D3530	S	180326	71|72	2881	93	20	8	1597.6620121335802	108.9824499531318	23.58490566037736	9.433962264150944	142.0013178776601	51.57326175925823	11.091024034249081	4.436409613699633	67.10069540720694
CAMC-11D3530	ORF3a	180326	84|85	3671	1	1	6	2035.7574614864188	0.39016777214202103	0.9025270758122743	5.415162454873646	6.707857302827941	0.5545512017124541	0.5545512017124541	3.3273072102747245	4.436409613699633
CAMC-11D3530	E	180326	87	1593	19	5	21	883.4000643279394	11.927181418706843	3.138731952291274	13.182674199623353	28.24858757062147	10.536472832536628	2.7727560085622702	11.645575235961536	24.954804077060434
CAMC-11D3530	M	180326	87	1593	376	86	10	883.4000643279394	236.03264281230383	53.98618957940992	6.277463904582548	296.2962962962963	208.51125184388275	47.69140334727105	5.5455120171245404	261.74816720827835
CAMC-11D3530	ORF6	180326	89	3453	79	28	16	1914.865299513104	22.8786562409499	8.10889081957718	4.633651896901245	35.62119895742833	43.809544935283874	15.527433647948714	8.872819227399265	68.20979781063185
CAMC-11D3530	ORF7a	180326	90	1274	0	0	2	706.4982309816666	0	0	1.5698587127158556	1.5698587127158556	0	0	1.1091024034249082	1.1091024034249082
CAMC-11D3530	ORF8	180326		0	0	0	0	0	0	0	0	0	0	0	0	0
CAMC-11D3530	N	180326	93	2882	824	221	23	1598.2165633352927	285.91256072172104	76.68285912560721	7.980569049271339	370.5759888965996	456.9501902110622	122.55581557845235	12.754677639386443	592.2606834289011
CAMC-11D3530	N*	180326	95|96	4078	3	1	2	2261.4598005833877	1.4392305098444385	0.45065344749887337	0.9013068949977467	2.7911908523410585	1.6636536051373623	0.5545512017124541	1.1091024034249082	3.3273072102747245
CAMC-11D3530	ORF10	180326	97|98	3311	0	0	9	1836.1190288699354	0	0	6.809125005793419	6.809125005793419	0	0	4.990960815412087	4.990960815412087
CAMC-11D354F	ORF1a	111238	1	37	897	145	10	33.26201477912225	24243.243243243243	3918.918918918919	270.27027027027026	28432.432432432433	806.3791150506122	130.35113899926284	8.989733724087094	945.7199877739621
CAMC-11D354F	S	111238	71	485	72	17	2	436.00208561822404	148.4536082474227	35.05154639175258	4.123711340206186	187.62886597938146	64.72608281342707	15.282547330948058	1.7979467448174187	81.80657688919256
CAMC-11D354F	ORF3a	111238	84|85	2033	2	0	2	1827.612866106906	2.1210888186380377	0	2.6917900403768504	4.812878859014888	1.7979467448174187	0	1.7979467448174187	3.5958934896348373
CAMC-11D354F	E	111238	87	927	14	0	20	833.3483162228736	15.102481121898597	0	21.57497303128371	36.67745415318231	12.58562721372193	0	17.979467448174187	30.56509466189612
CAMC-11D354F	M	111238	87	927	242	50	9	833.3483162228736	261.0571736785329	53.937432578209275	9.70873786407767	324.7033441208198	217.55155612290764	44.94866862043546	8.090760351678384	270.5909850950215
CAMC-11D354F	ORF6	111238	89	1529	41	7	12	1374.5302864129164	26.81491170699804	4.578155657292348	7.848266841072597	39.24133420536299	36.85790826875708	6.292813606860965	10.787680468904512	53.93840234452256
CAMC-11D354F	ORF7a	111238		0	0	0	0	0	0	0	0	0	0	0	0	0
CAMC-11D354F	ORF8	111238		0	0	0	0	0	0	0	0	0	0	0	0	0
CAMC-11D354F	N	111238	93	1931	580	146	15	1735.9175821212177	300.36250647332986	75.60849300880372	7.767995857068876	383.73899533920246	521.4045559970514	131.25011237167155	13.48460058613064	666.1392689548536
CAMC-11D354F	N*	111238	95	1313	4	1	1	1180.3520379726353	3.0464584920030466	0.7616146230007617	0.7616146230007617	4.56968773800457	3.5958934896348373	0.8989733724087093	0.8989733724087093	5.393840234452256
CAMC-11D354F	ORF10	111238	98	664	0	0	5	596.918319279383	0	0	7.53012048192771	7.53012048192771	0	0	4.494866862043547	4.494866862043547
CAMC-11D355E	ORF1a	170012	1|3	3002	1199	241	17	1765.7577112203844	17362.65978841469	3492.7536231884055	246.37681159420288	21101.7902231973	705.244335693951	141.7546996682587	9.99929416747053	856.9983295296803
CAMC-11D355E	S	170012	71	946	94	22	8	556.4313107310072	99.36575052854123	23.255813953488374	8.456659619450317	131.07822410147992	55.290214808366464	12.940263040255982	4.705550196456721	72.93602804507917
CAMC-11D355E	ORF3a	170012	84|85	3220	4	1	1	1893.9839540738299	3.09586590074395	0.8710801393728224	0.8710801393728224	4.838026179489595	2.3527750982283604	0.5881937745570901	0.5881937745570901	3.5291626473425404
CAMC-11D355E	E	170012	86|87	2656	11	3	30	1562.2426652236313	6.970849176172369	1.9011406844106462	19.30533706742289	28.177326928005904	6.470131520127991	1.7645813236712702	17.6458132367127	25.880526080511963
CAMC-11D355E	M	170012	87	1578	244	59	4	928.1697762510881	154.62610899873258	37.38910012674271	2.5348542458808616	194.55006337135615	143.51928099192997	34.70343269886831	2.3527750982283604	180.57548878902665
CAMC-11D355E	ORF6	170012	89	3272	60	16	13	1924.5700303507988	18.337408312958438	4.88997555012225	3.973105134474328	27.200488997555016	35.2916264734254	9.411100392913442	7.646519069242171	52.34924593558101
CAMC-11D355E	ORF7a	170012	90|91	1615	1	0	2	949.9329459097005	2.525252525252525	0	3.3455970699613027	5.870849595213828	0.5881937745570901	0	1.1763875491141802	1.7645813236712704
CAMC-11D355E	ORF8	170012	92|93	3416	1	0	4	2009.2699338870198	0.3889537145079735	0	4.733727810650888	5.122681525158861	0.5881937745570901	0	2.3527750982283604	2.9409688727854504
CAMC-11D355E	N	170012	93	2571	884	210	25	1512.2461943862786	343.8350836250486	81.68028004667444	9.723842862699339	435.23920653442235	519.9632967084676	123.52069265698891	14.704844363927252	658.1888337293838
CAMC-11D355E	N*	170012	95	2108	3	0	2	1239.912476766346	1.4231499051233396	0	0.9487666034155597	2.3719165085388996	1.7645813236712702	0	1.1763875491141802	2.9409688727854504
CAMC-11D355E	ORF10	170012	97|98	3259	0	0	12	1916.9235112815563	0	0	8.286344446751393	8.286344446751393	0	0	7.058325294685082	7.058325294685082
CAMC-11D356D	ORF1a	78101	1	43	641	135	8	55.05691348382223	14906.976744186048	3139.5348837209303	186.046511627907	18232.558139534885	820.7321289100012	172.85310047246514	10.2431466946646	1003.8283760771309
CAMC-11D356D	S	78101	71	219	57	16	5	280.40614076644346	260.2739726027397	73.05936073059361	22.831050228310502	356.16438356164383	72.98242019948529	20.4862933893292	6.401966684165376	99.87068027297987
CAMC-11D356D	ORF3a	78101	84	429	0	0	3	549.2887415013893	0	0	6.993006993006993	6.993006993006993	0	0	3.8411800104992255	3.8411800104992255
CAMC-11D356D	E	78101	87	558	11	2	4	714.459481952856	19.71326164874552	3.584229390681003	7.168458781362006	30.465949820788527	14.084326705163827	2.56078667366615	5.1215733473323	21.766686726162277
CAMC-11D356D	M	78101	87	558	576	117	13	714.459481952856	1032.258064516129	209.6774193548387	23.29749103942652	1265.2329749103944	737.5065620158513	149.8060204094698	16.645113378829976	903.9576958041511
CAMC-11D356D	ORF6	78101	89	460	86	28	5	588.9809349432146	186.95652173913044	60.869565217391305	10.869565217391305	258.69565217391306	110.11382696764446	35.8510134313261	6.401966684165376	152.36680708313594
CAMC-11D356D	ORF7a	78101	90|91	816	3	0	0	1044.8009628557893	13.194444444444443	0	0	13.194444444444443	3.841180010499225	0	0	3.841180010499225
CAMC-11D356D	ORF8	78101		0	0	0	0	0	0	0	0	0	0	0	0	0
CAMC-11D356D	N	78101	93	1708	751	199	17	2186.9118193108925	439.6955503512881	116.51053864168618	9.953161592505856	566.1592505854801	961.5753959616394	254.79827402978196	21.766686726162277	1238.1403567175837
CAMC-11D356D	N*	78101	95	1019	4	1	1	1304.7208102329037	3.925417075564279	0.9813542688910698	0.9813542688910698	5.888125613346419	5.1215733473323	1.280393336833075	1.280393336833075	7.682360020998451
CAMC-11D356D	ORF10	78101	97|98	1981	1	0	3	2536.459200266322	0.6365372374283896	0	7.317073170731708	7.953610408160097	1.280393336833075	0	3.8411800104992255	5.1215733473323
CAMC-11D357C	ORF1a	114937	1	41	668	163	9	35.67171580953044	16292.682926829268	3975.609756097561	219.5121951219512	20487.80487804878	581.1879551406423	141.8168213891088	7.8303766411164375	730.8351531708676
CAMC-11D357C	S	114937	71	550	72	15	5	478.52301695711566	130.9090909090909	27.27272727272727	9.09090909090909	167.27272727272728	62.6430131289315	13.050627735194062	4.350209245064687	80.04385010919026
CAMC-11D357C	ORF3a	114937	84|85	2263	1	0	3	1968.9047043162777	0.6622516556291391	0	3.9840637450199203	4.646315400649059	0.8700418490129376	0	2.6101255470388125	3.4801673960517503
CAMC-11D357C	E	114937	87	957	11	0	15	832.6300495053812	11.49425287356322	0	15.673981191222571	27.168234064785793	9.570460339142313	0	13.050627735194062	22.621088074336377
CAMC-11D357C	M	114937	87	957	426	116	13	832.6300495053812	445.141065830721	121.21212121212122	13.584117032392895	579.9373040752351	370.63782767951136	100.92485448550076	11.310544037168187	482.8732262021803
CAMC-11D357C	ORF6	114937	89|90	2655	79	22	15	2309.961109129349	42.313872522763795	12.517026963096692	8.034279592929835	62.86517907879032	68.73330607202206	19.140920678284626	13.050627735194062	100.92485448550076
CAMC-11D357C	ORF7a	114937	90	788	0	0	2	685.5929770221948	0	0	2.5380710659898478	2.5380710659898478	0	0	1.7400836980258751	1.7400836980258751
CAMC-11D357C	ORF8	114937	92	581	0	0	3	505.4943142765167	0	0	5.163511187607574	5.163511187607574	0	0	2.6101255470388125	2.6101255470388125
CAMC-11D357C	N	114937	93	1760	902	217	24	1531.27365426277	512.5	123.29545454545455	13.636363636363637	649.4318181818181	784.7777478096697	188.79908123580745	20.8810043763105	994.4578334217877
CAMC-11D357C	N*	114937	95	1631	6	1	4	1419.038255740101	3.678724708767627	0.6131207847946045	2.452483139178418	6.7443286327406495	5.220251094077625	0.8700418490129376	3.4801673960517503	9.570460339142313
CAMC-11D357C	ORF10	114937	97|98	2535	0	0	9	2205.5560872477968	0	0	6.645162183489541	6.645162183489541	0	0	7.8303766411164375	7.8303766411164375
CAMC-11D358B	ORF1a	138127	1	42	932	204	11	30.40679953955418	22190.47619047619	4857.142857142857	261.90476190476187	27309.52380952381	674.7413612110594	147.6901691921203	7.963685593692761	830.3952159968724
CAMC-11D358B	S	138127	71	609	46	9	0	440.8985933235356	75.53366174055829	14.77832512315271	0	90.311986863711	33.30268520998791	6.515742758475896	0	39.8184279684638
CAMC-11D358B	ORF3a	138127	84|85	2602	2	0	1	1883.773628617142	1.8572434994693081	0	1.314060446780552	3.17130394624986	1.4479428352168657	0	0.7239714176084329	2.1719142528252986
CAMC-11D358B	E	138127	87	1157	4	4	23	837.6349301729567	3.4572169403630078	3.4572169403630078	19.878997407087294	26.79343128781331	2.8958856704337315	2.8958856704337315	16.651342604993953	22.443113945861416
CAMC-11D358B	M	138127	87	1157	412	102	13	837.6349301729567	356.0933448573898	88.1590319792567	11.235955056179774	455.48833189282624	298.27622405467434	73.84508459606015	9.411628428909626	381.5329370796441
CAMC-11D358B	ORF6	138127	89	2717	29	4	6	1967.030341642112	10.673536989326463	1.472211998527788	2.208317997791682	14.354066985645932	20.995171110644552	2.8958856704337315	4.343828505650597	28.234885286728883
CAMC-11D358B	ORF7a	138127	90|93	2621	2	0	1	1897.5290855517023	1.731681243797727	0	1.1641443538998837	2.895825597697611	1.4479428352168657	0	0.7239714176084329	2.1719142528252986
CAMC-11D358B	ORF8	138127	93	1762	1	0	0	1275.6376378260586	0.5675368898978433	0	0	0.5675368898978433	0.7239714176084329	0	0	0.7239714176084329
CAMC-11D358B	N	138127	93	1762	1153	277	21	1275.6376378260586	654.3700340522134	157.2077185017026	11.91827468785471	823.4960272417708	834.739044502523	200.54008267753588	15.20339976977709	1050.4825269498358
CAMC-11D358B	N*	138127	95	1694	6	1	1	1226.4075814286853	3.541912632821724	0.5903187721369539	0.5903187721369539	4.722550177095632	4.343828505650597	0.7239714176084329	0.7239714176084329	5.791771340867463
CAMC-11D358B	ORF10	138127	97|98	2598	0	0	7	1880.8777429467084	0	0	6.877341342256473	6.877341342256473	0	0	5.06779992325903	5.06779992325903
CAMC-11D359A	ORF1a	164118	1	47	1303	261	9	28.637931244592306	27723.40425531915	5553.191489361702	191.48936170212767	33468.08510638298	793.9409449298674	159.03191606039556	5.4838591744963985	958.4567201647594
CAMC-11D359A	S	164118	71	826	66	16	5	503.2964086815584	79.90314769975787	19.37046004842615	6.053268765133172	105.32687651331719	40.214967279640256	9.749082976882487	3.046588430275777	53.010638686798515
CAMC-11D359A	ORF3a	164118	84|85	3235	2	0	3	1971.142714388428	1.426608385193966	0	2.400318219663294	3.82692660485726	1.218635372110311	0	1.8279530581654664	3.0465884302757775
CAMC-11D359A	E	164118	86|87	2599	10	3	24	1583.616666057349	6.397952655150352	1.9193857965451055	15.680542072096774	23.997880523792233	6.093176860551554	1.8279530581654662	14.62362446532373	22.54475438404075
CAMC-11D359A	M	164118	87	1563	291	57	10	952.363543304208	186.18042226487523	36.468330134357004	6.397952655150352	229.0467050543826	177.3114466420502	34.73110810514386	6.093176860551554	218.1357316077456
CAMC-11D359A	ORF6	164118	89|90	3977	41	13	8	2423.2564374413532	14.632405424696644	4.6395431834403995	3.8434552827008064	23.11540389083785	24.982025128261373	7.92112991871702	4.874541488441244	37.777696535419636
CAMC-11D359A	ORF7a	164118	90	1175	0	0	1	715.9482811148076	0	0	0.851063829787234	0.851063829787234	0	0	0.6093176860551555	0.6093176860551555
CAMC-11D359A	ORF8	164118	92	799	0	0	3	486.84483115806916	0	0	3.7546933667083855	3.7546933667083855	0	0	1.8279530581654662	1.8279530581654662
CAMC-11D359A	N	164118	93	2322	729	194	21	1414.8356670200708	313.95348837209303	83.54866494401378	9.04392764857881	406.54608096468564	444.19259313420827	118.20763109470015	12.795671407158263	575.1958956360667
CAMC-11D359A	N*	164118	95	2044	4	0	1	1245.4453502967376	1.9569471624266144	0	0.4892367906066536	2.446183953033268	2.437270744220622	0	0.6093176860551555	3.0465884302757775
CAMC-11D359A	ORF10	164118	97|98	3261	0	0	12	1986.9849742258618	0	0	9.679066186367606	9.679066186367606	0	0	7.311812232661865	7.311812232661865
CAMC-11D35A9	ORF1a	96015	1	27	1267	272	19	28.120606155288236	46925.92592592593	10074.074074074075	703.7037037037037	57703.7037037037	1319.5854814351924	283.28906941623706	19.7885747018695	1622.6631255532989
CAMC-11D35A9	S	96015	71	291	16	2	0	303.07764411810655	54.98281786941581	6.872852233676976	0	61.85567010309279	16.664062906837476	2.0830078633546845	0	18.74707077019216
CAMC-11D35A9	ORF3a	96015	84	751	0	0	1	782.1694526896839	0	0	1.3315579227696406	1.3315579227696406	0	0	1.0415039316773422	1.0415039316773422
CAMC-11D35A9	E	96015	87	814	5	1	16	847.7842003853565	6.142506142506143	1.2285012285012287	19.65601965601966	27.02702702702703	5.207519658386711	1.0415039316773422	16.664062906837476	22.913086496901528
CAMC-11D35A9	M	96015	87	814	122	29	6	847.7842003853565	149.8771498771499	35.62653562653563	7.371007371007371	192.8746928746929	127.06347966463574	30.203614018642924	6.249023590064053	163.5161172733427
CAMC-11D35A9	ORF6	96015	89	416	62	20	4	433.26563557777433	149.03846153846155	48.07692307692308	9.615384615384615	206.73076923076925	64.57324376399521	20.830078633546844	4.166015726709369	89.56933812425143
CAMC-11D35A9	ORF7a	96015	90	765	0	0	3	796.7505077331667	0	0	3.9215686274509802	3.9215686274509802	0	0	3.1245117950320265	3.1245117950320265
CAMC-11D35A9	ORF8	96015		0	0	0	0	0	0	0	0	0	0	0	0	0
CAMC-11D35A9	N	96015	93	2201	489	104	13	2292.35015362183	222.17174011812813	47.25124943207633	5.906406179009541	275.329395729214	509.2954225902203	108.31640889444358	13.539551111805448	631.1513825964693
CAMC-11D35A9	N*	96015	95	793	6	1	1	825.9126178201324	7.566204287515762	1.2610340479192939	1.2610340479192939	10.088272383354349	6.249023590064053	1.0415039316773422	1.0415039316773422	8.332031453418738
CAMC-11D35A9	ORF10	96015	97|98	1647	0	0	5	1715.3569754725825	0	0	5.601756698743641	5.601756698743641	0	0	5.207519658386711	5.207519658386711
CAMC-11D35B8	ORF1a	93952	1	34	1042	215	18	36.188692098092645	30647.05882352941	6323.529411764705	529.4117647058823	37499.99999999999	1109.0769754768392	228.84025885558583	19.158719346049047	1357.075953678474
CAMC-11D35B8	S	93952	71	297	29	6	3	316.11886920980925	97.64309764309765	20.202020202020204	10.101010101010102	127.94612794612796	30.86682561307902	6.386239782016348	3.193119891008174	40.44618528610354
CAMC-11D35B8	ORF3a	93952	84	532	0	0	1	566.2465940054495	0	0	1.8796992481203008	1.8796992481203008	0	0	1.0643732970027249	1.0643732970027249
CAMC-11D35B8	E	93952	87	939	8	3	14	999.4465258855586	8.519701810436635	3.194888178913738	14.909478168264112	26.624068157614484	8.514986376021799	3.193119891008174	14.901226158038147	26.609332425068118
CAMC-11D35B8	M	93952	87	939	201	47	9	999.4465258855586	214.05750798722045	50.05324813631523	9.584664536741215	273.6954206602769	213.93903269754767	50.02554495912806	9.579359673024523	273.5439373297002
CAMC-11D35B8	ORF6	93952	89	937	29	12	5	997.3177792915532	30.94983991462113	12.806830309498398	5.336179295624333	49.092849519743865	30.86682561307902	12.772479564032697	5.321866485013624	48.96117166212534
CAMC-11D35B8	ORF7a	93952	90	692	0	0	1	736.5463215258856	0	0	1.4450867052023122	1.4450867052023122	0	0	1.0643732970027249	1.0643732970027249
CAMC-11D35B8	ORF8	93952	92	145	0	0	3	154.3341280653951	0	0	20.689655172413794	20.689655172413794	0	0	3.193119891008174	3.193119891008174
CAMC-11D35B8	N	93952	93	1696	481	102	13	1805.1771117166213	283.60849056603774	60.14150943396226	7.665094339622642	351.41509433962267	511.9635558583106	108.56607629427792	13.836852861035423	634.3664850136239
CAMC-11D35B8	N*	93952	95	1163	3	1	2	1237.866144414169	2.5795356835769563	0.8598452278589853	1.7196904557179706	5.159071367153913	3.193119891008174	1.0643732970027249	2.1287465940054497	6.386239782016349
CAMC-11D35B8	ORF10	93952	97|98	1706	0	0	8	1815.8208446866486	0	0	10.75529025839585	10.75529025839585	0	0	8.514986376021799	8.514986376021799
CAMC-11D35C7	ORF1a	108412	1	40	506	117	4	36.896284544146404	12650.0	2925.0	100.0	15675.0	466.73799948345203	107.92163229162824	3.6896284544146405	578.3492602294949
CAMC-11D35C7	S	108412	71	398	46	16	4	367.11803121425675	115.57788944723617	40.201005025125625	10.050251256281406	165.8291457286432	42.430727225768365	14.758513817658562	3.6896284544146405	60.87886949784156
CAMC-11D35C7	ORF3a	108412	84	831	0	0	3	766.5203114046416	0	0	3.6101083032490977	3.6101083032490977	0	0	2.7672213408109805	2.7672213408109805
CAMC-11D35C7	E	108412	87	1092	13	9	20	1007.2685680551969	11.904761904761903	8.241758241758241	18.315018315018314	38.46153846153846	11.991292476847581	8.301664022432941	18.448142272073202	38.74109877135372
CAMC-11D35C7	M	108412	87	1092	304	75	8	1007.2685680551969	278.38827838827837	68.68131868131867	7.326007326007326	354.3956043956043	280.4117625355127	69.18053352027451	7.379256908829281	356.9715529646165
CAMC-11D35C7	ORF6	108412	89	1028	30	6	7	948.2345127845626	29.182879377431906	5.836575875486381	6.809338521400778	41.82879377431906	27.672213408109805	5.534442681621961	6.4568497952256205	39.66350588495739
CAMC-11D35C7	ORF7a	108412	91|93	274	2	0	1	252.73954912740288	19.801980198019802	0	5.780346820809249	25.58232701882905	1.8448142272073202	0	0.9224071136036601	2.7672213408109805
CAMC-11D35C7	ORF8	108412		0	0	0	0	0	0	0	0	0	0	0	0	0
CAMC-11D35C7	N	108412	93	173	1716	375	64	159.5764306534332	9919.075144508672	2167.6300578034684	369.9421965317919	12456.647398843932	1582.8506069438808	345.90266760137257	59.03405527063425	1987.7873298158877
CAMC-11D35C7	N*	108412	95|96	2954	5	1	3	2724.790613585212	2.880184331797235	0.5760368663594471	1.9730917951162668	5.429312993272949	4.6120355680183005	0.9224071136036601	2.7672213408109805	8.301664022432941
CAMC-11D35C7	ORF10	108412	97|98	2397	0	0	8	2211.0098513079733	0	0	6.7063538908657545	6.7063538908657545	0	0	7.379256908829281	7.379256908829281
CAMC-11D35D6	ORF1a	135208	1|3	2309	623	134	9	1707.7391870303534	11107.58670978378	2392.8571428571427	160.71428571428572	13661.15813835521	460.77155197917284	99.10656174190876	6.656410863262529	566.5345245843441
CAMC-11D35D6	S	135208	71	708	103	32	9	523.6376545766523	145.48022598870057	45.19774011299435	12.711864406779661	203.38983050847457	76.1789243240045	23.667238624933436	6.656410863262529	106.50257381220047
CAMC-11D35D6	ORF3a	135208	85	1618	1	0	0	1196.674752973197	0.6180469715698392	0	0	0.6180469715698392	0.7396012070291699	0	0	0.7396012070291699
CAMC-11D35D6	E	135208	86|87	2026	19	5	11	1498.4320454410981	17.07103255461309	4.432624113475177	9.751773049645392	31.255429717733662	14.052422933554228	3.6980060351458497	8.13561327732087	25.88604224602095
CAMC-11D35D6	M	135208	87|88	2344	532	125	17	1733.6252292763743	471.56704927211655	110.81560283687945	15.070921985815604	597.4535740948116	393.4678421395184	92.45015087864624	12.573220519495889	498.4912135376605
CAMC-11D35D6	ORF6	135208	89	2498	95	22	8	1847.5238151588665	38.03042433947157	8.807045636509207	3.2025620496397114	50.04003202562049	70.26211466777114	16.27122655464174	5.916809656233359	92.45015087864624
CAMC-11D35D6	ORF7a	135208	90|91|92	2116	2	0	3	1564.9961540737236	4.975124378109452	0	3.4017065039272194	8.376830882036671	1.4792024140583397	0	2.2188036210875097	3.6980060351458492
CAMC-11D35D6	ORF8	135208		0	0	0	0	0	0	0	0	0	0	0	0	0
CAMC-11D35D6	N	135208	93	2115	941	213	20	1564.2565528666944	444.9172576832151	100.70921985815602	9.456264775413711	555.0827423167848	695.9647358144489	157.53505709721318	14.792024140583399	868.2918170522455
CAMC-11D35D6	N*	135208	95|96	3322	6	2	6	2456.955209750902	3.151260504201681	1.050420168067227	3.3312690379395766	7.532949710208484	4.4376072421750195	1.4792024140583397	4.4376072421750195	10.354416898408378
CAMC-11D35D6	ORF10	135208	97|98	2805	0	0	12	2074.5813857168214	0	0	11.339414615855835	11.339414615855835	0	0	8.875214484350039	8.875214484350039
CAMC-11D35E5	ORF1a	161925	1	57	1356	277	24	35.201482167670214	23789.473684210527	4859.649122807017	421.05263157894734	29070.17543859649	837.4247336729967	171.06685193762544	14.821676702176934	1023.313262312799
CAMC-11D35E5	S	161925	71	713	51	15	6	440.32731202717304	71.52875175315569	21.03786816269285	8.41514726507714	100.98176718092567	31.49606299212598	9.263547938860583	3.7054191755442334	44.465030106530804
CAMC-11D35E5	ORF3a	161925	84	792	1	0	5	489.1153311718388	1.2626262626262625	0	6.313131313131313	7.575757575757576	0.6175698625907056	0	3.087849312953528	3.7054191755442334
CAMC-11D35E5	E	161925	86|87	2585	3	1	27	1596.418094796974	2.311248073959938	0.7704160246533127	20.814402170334375	23.896066268947628	1.8527095877721167	0.6175698625907056	16.674386289949048	19.144665740311872
CAMC-11D35E5	M	161925	87	1298	173	41	9	801.6056816427358	133.28197226502311	31.587057010785824	6.933744221879815	171.80277349768875	106.83958622819206	25.32036436621893	5.55812876331635	137.71807935772733
CAMC-11D35E5	ORF6	161925	89	1862	29	6	10	1149.9150841438936	15.574650912996777	3.2223415682062297	5.370569280343716	24.16756176154672	17.90952601513046	3.7054191755442334	6.175698625907056	27.79064381658175
CAMC-11D35E5	ORF7a	161925	90	1064	1	0	2	657.0943337965107	0.9398496240601504	0	1.8796992481203008	2.819548872180451	0.6175698625907056	0	1.2351397251814111	1.8527095877721167
CAMC-11D35E5	ORF8	161925		0	0	0	0	0	0	0	0	0	0	0	0	0
CAMC-11D35E5	N	161925	93	261	1276	320	57	161.18573413617415	4888.888888888889	1226.0536398467432	218.39080459770113	6333.333333333333	788.0191446657403	197.62235602902578	35.201482167670214	1020.8429828624363
CAMC-11D35E5	N*	161925	95	1957	5	1	0	1208.5842210900107	2.5549310168625445	0.5109862033725089	0	3.0659172202350535	3.087849312953528	0.6175698625907056	0	3.7054191755442334
CAMC-11D35E5	ORF10	161925	97|98	3332	0	0	12	2057.742782152231	0	0	6.392573311483767	6.392573311483767	0	0	7.410838351088467	7.410838351088467
CAMC-11D35F4	ORF1a	109903	1	41	999	208	9	37.3056240502989	24365.853658536584	5073.170731707317	219.5121951219512	29658.53658536585	908.9833762499659	189.25780006005297	8.189039425675368	1106.4302157356942
CAMC-11D35F4	S	109903	71	373	53	20	1	339.39018953076805	142.0911528150134	53.61930294906166	2.680965147453083	198.39142091152814	48.22434328453273	18.19786539038971	0.9098932695194855	67.33210194444193
CAMC-11D35F4	ORF3a	109903	84	685	0	0	4	623.2768896208476	0	0	5.839416058394161	5.839416058394161	0	0	3.639573078077942	3.639573078077942
CAMC-11D35F4	E	109903	86|87	1640	21	3	17	1492.224962011956	22.767192289182965	3.2017075773745995	18.498248852683496	44.46714871924106	19.107758659909194	2.729679808558456	15.468185581831253	37.3056240502989
CAMC-11D35F4	M	109903	87	937	333	74	8	852.5699935397578	355.38954108858053	78.97545357524012	8.537886872998932	442.90288153681956	302.99445874998867	67.33210194444192	7.279146156155884	377.60570685058644
CAMC-11D35F4	ORF6	109903	89	771	69	13	10	701.5277107995232	89.49416342412451	16.861219195849547	12.970168612191959	119.325551232166	62.78263559684449	11.82861250375331	9.098932695194854	83.71018079579267
CAMC-11D35F4	ORF7a	109903	91	131	1	0	0	119.19601830705258	7.633587786259541	0	0	7.633587786259541	0.9098932695194855	0	0	0.9098932695194855
CAMC-11D35F4	ORF8	109903	92|93	2508	2	0	0	2282.0123199548693	2.3108562330463496	0	0	2.3108562330463496	1.819786539038971	0	0	1.819786539038971
CAMC-11D35F4	N	109903	93	1952	787	187	22	1776.1116621020356	403.17622950819674	95.79918032786885	11.27049180327869	510.24590163934425	716.086003111835	170.15004140014378	20.01765192942868	906.2536964414074
CAMC-11D35F4	N*	109903	95	1261	3	1	2	1147.375412864071	2.379064234734338	0.7930214115781127	1.5860428231562254	4.7581284694686765	2.729679808558456	0.9098932695194855	1.819786539038971	5.459359617116913
CAMC-11D35F4	ORF10	109903	97|98	2210	0	0	9	2010.8641256380627	0	0	10.995477395383244	10.995477395383244	0	0	8.189039425675368	8.189039425675368
CAMC-11D3600	ORF1a	257819	1|2	2266	1381	271	14	878.9111741182768	18171.052631578947	3565.7894736842104	171.5092525835136	21908.35135784667	535.6471012609621	105.11250140602515	5.430166124296502	646.1897687912838
CAMC-11D3600	S	257819	71	1127	111	29	10	437.1283730058684	98.49157054125999	25.732031943212068	8.873114463176575	133.09671694764862	43.053459985493696	11.248201257471326	3.8786900887832156	58.18035133174824
CAMC-11D3600	ORF3a	257819	84|85	5016	1	1	3	1945.550948533661	0.7451564828614009	0.2721829069134458	2.2354694485842024	3.252808838359049	0.3878690088783216	0.3878690088783216	1.1636070266349647	1.939345044391608
CAMC-11D3600	E	257819	86|87	3987	28	5	38	1546.4337383978682	12.909002704583438	2.2665457842248413	17.225747960108794	32.40129644891707	10.860332248593004	1.9393450443916078	14.73902233737622	27.53869963036083
CAMC-11D3600	M	257819	87	2206	316	78	9	855.6390335855774	143.24569356300998	35.35811423390753	4.0797824116047146	182.68359020852225	122.56660680554963	30.253782692509084	3.490821079904894	156.3112105779636
CAMC-11D3600	ORF6	257819	89	4565	44	9	14	1770.622025529538	9.638554216867469	1.971522453450164	3.066812705366922	14.676889375684556	17.06623639064615	3.490821079904894	5.430166124296502	25.987223594847546
CAMC-11D3600	ORF7a	257819	90|91|93	2448	2	1	2	949.5033337341313	3.8535645472061657	4.464285714285714	1.1730205278592374	9.490870789351117	0.7757380177566432	0.3878690088783216	0.7757380177566432	1.939345044391608
CAMC-11D3600	ORF8	257819		0	0	0	0	0	0	0	0	0	0	0	0	0
CAMC-11D3600	N	257819	93	519	2323	589	80	201.3040156078489	4475.915221579961	1134.8747591522158	154.1425818882466	5764.932562620424	901.019707624341	228.45484622933142	31.029520710265725	1160.504074563938
CAMC-11D3600	N*	257819	95|96	6152	8	5	3	2386.1701426194345	2.308802308802309	1.443001443001443	0.9493628399471348	4.701166591750887	3.1029520710265728	1.9393450443916078	1.1636070266349647	6.205904142053145
CAMC-11D3600	ORF10	257819	97|98	5430	0	0	13	2106.1287182092865	0	0	4.180664005388388	4.180664005388388	0	0	5.04229711541818	5.04229711541818
CAMC-11D361F	ORF1a	95568	1	57	345	68	3	59.6433952787544	6052.631578947368	1192.982456140351	52.63157894736842	7298.245614035088	360.9994977398292	71.15352419219823	3.139126067302863	435.2921479993303
CAMC-11D361F	S	95568	71	409	104	26	8	427.96752050895697	254.278728606357	63.56968215158925	19.559902200489	337.4083129584352	108.82303699983258	27.205759249958145	8.371002846140968	144.3997990959317
CAMC-11D361F	ORF3a	95568		0	0	0	0	0	0	0	0	0	0	0	0	0
CAMC-11D361F	E	95568	86|87	1576	11	2	13	1649.0875606897707	14.157014157014157	2.574002574002574	16.695579899584907	33.42659663060164	11.51012891344383	2.092750711535242	13.602879624979073	27.205759249958145
CAMC-11D361F	M	95568	87	777	368	69	8	813.0336514314415	473.6164736164736	88.8030888030888	10.296010296010296	572.7155727155728	385.06613092248455	72.19989954796584	8.371002846140968	465.6370333165914
CAMC-11D361F	ORF6	95568	89	1214	57	14	9	1270.299681901892	46.952224052718286	11.532125205930807	7.413509060955519	65.89785831960461	59.6433952787544	14.649254980746694	9.417378201908589	83.71002846140968
CAMC-11D361F	ORF7a	95568	90	755	0	0	1	790.0133936045538	0	0	1.3245033112582782	1.3245033112582782	0	0	1.046375355767621	1.046375355767621
CAMC-11D361F	ORF8	95568		0	0	0	0	0	0	0	0	0	0	0	0	0
CAMC-11D361F	N	95568	93	1572	825	214	13	1644.9020592667002	524.8091603053435	136.1323155216285	8.26972010178117	669.2111959287532	863.2596685082873	223.9243261342709	13.602879624979073	1100.7868742675373
CAMC-11D361F	N*	95568	95	1597	3	3	1	1671.0614431608908	1.878522229179712	1.878522229179712	0.6261740763932373	4.383218534752661	3.139126067302863	3.139126067302863	1.046375355767621	7.324627490373347
CAMC-11D361F	ORF10	95568	97|98	2305	0	0	8	2411.895195044366	0	0	12.0872090366376	12.0872090366376	0	0	8.371002846140968	8.371002846140968
CAMC-11D362E	ORF1a	133430	1	50	914	189	18	37.47283219665742	18280.0	3780.0	360.0	22420.0	685.0033725548976	141.64730570336505	13.490219590796672	840.1408978490593
CAMC-11D362E	S	133430	71	462	66	12	8	346.24896949711456	142.85714285714286	25.974025974025974	17.316017316017316	186.14718614718615	49.4641384995878	8.993479727197782	5.995653151465188	64.45327137825076
CAMC-11D362E	ORF3a	133430	84|85	2408	3	0	0	1804.6915985910214	2.428691308749475	0	0	2.428691308749475	2.2483699317994454	0	0	2.2483699317994454
CAMC-11D362E	E	133430	87	1056	19	7	23	791.4262159934048	17.992424242424242	6.628787878787879	21.780303030303028	46.40151515151515	14.23967623472982	5.246196507532039	17.237502810462413	36.72337555272428
CAMC-11D362E	M	133430	87	1056	554	135	12	791.4262159934048	524.6212121212121	127.84090909090908	11.363636363636363	663.8257575757576	415.1989807389642	101.17664693097504	8.993479727197782	525.3691073971371
CAMC-11D362E	ORF6	133430	89	946	98	24	5	708.9859851607584	103.5940803382664	25.36997885835095	5.2854122621564485	134.2494714587738	73.44675110544854	17.986959454395564	3.7472832196657424	95.18099377950985
CAMC-11D362E	ORF7a	133430	90|91	1318	1	0	2	987.7838567038896	5.813953488372094	0	1.7452006980802794	7.559154186452373	0.7494566439331485	0	1.498913287866297	2.2483699317994454
CAMC-11D362E	ORF8	133430	92	667	0	0	1	499.88758150341	0	0	1.4992503748125936	1.4992503748125936	0	0	0.7494566439331485	0.7494566439331485
CAMC-11D362E	N	133430	93	2456	1301	311	29	1840.6655174998125	529.7231270358307	126.62866449511401	11.807817589576548	668.1596091205212	975.0430937570261	233.08101626320916	21.734242674061306	1229.8583526942966
CAMC-11D362E	N*	133430	95	1866	2	3	0	1398.486097579255	1.0718113612004287	1.607717041800643	0	2.679528403001072	1.498913287866297	2.2483699317994454	0	3.7472832196657424
CAMC-11D362E	ORF10	133430	97|98	3038	0	0	5	2276.849284268905	0	0	4.652255639097744	4.652255639097744	0	0	3.7472832196657424	3.7472832196657424
CAMC-11D363D	ORF1a	139875	1	63	1102	214	23	45.0402144772118	17492.06349206349	3396.8253968253966	365.07936507936506	21253.96825396825	787.846291331546	152.99374441465594	16.44325290437891	957.2832886505809
CAMC-11D363D	S	139875	71	493	51	11	2	352.45755138516535	103.44827586206897	22.31237322515213	4.056795131845842	129.81744421906694	36.46112600536193	7.864164432529044	1.4298480786416443	45.755138516532625
CAMC-11D363D	ORF3a	139875	84|85	2541	1	0	5	1816.6219839142093	0.6082725060827251	0	5.574136008918617	6.182408515001343	0.7149240393208222	0	3.574620196604111	4.289544235924933
CAMC-11D363D	E	139875	86|87	2084	10	3	20	1489.9016979445935	9.060891413832591	2.67379679144385	17.97354738531209	29.708235590588533	7.149240393208221	2.1447721179624666	14.298480786416444	23.592493297587133
CAMC-11D363D	M	139875	87	1122	442	106	11	802.1447721179625	393.9393939393939	94.4741532976827	9.80392156862745	498.2174688057041	315.9964253798034	75.78194816800715	7.864164432529044	399.64253798033957
CAMC-11D363D	ORF6	139875	89	1421	77	27	6	1015.9070598748883	54.1871921182266	19.000703729767768	4.2223786066150595	77.41027445460944	55.04915102770331	19.3029490616622	4.289544235924933	78.64164432529044
CAMC-11D363D	ORF7a	139875	90|91	1177	0	1	1	841.4655942806078	0	6.622516556291391	0.9746588693957114	7.5971754256871025	0	0.7149240393208222	0.7149240393208222	1.4298480786416443
CAMC-11D363D	ORF8	139875	92|93	3010	3	1	1	2151.921358355675	2.4916943521594686	0.4152823920265781	1.6611295681063123	4.568106312292359	2.1447721179624666	0.7149240393208222	0.7149240393208222	3.5746201966041107
CAMC-11D363D	N	139875	93	2408	1053	251	22	1721.5370866845399	437.2923588039867	104.2358803986711	9.136212624584719	550.6644518272425	752.8150134048258	179.44593386952636	15.728328865058089	947.9892761394102
CAMC-11D363D	N*	139875	95	1756	9	0	1	1255.4066130473639	5.125284738041002	0	0.5694760820045558	5.694760820045558	6.434316353887399	0	0.7149240393208222	7.149240393208221
CAMC-11D363D	ORF10	139875	97|98	2735	0	0	8	1955.3172475424485	0	0	6.535273764417433	6.535273764417433	0	0	5.719392314566578	5.719392314566578
CAMC-11D364C	ORF1a	165251	1|3	2742	1091	212	19	1659.2940436063927	26609.756097560974	5146.7116966615795	463.4146341463414	32219.882428368895	660.2078050964897	128.2896926493637	11.497661133669387	799.9951588795227
CAMC-11D364C	S	165251	71	800	59	12	5	484.1120477334479	73.75	15.0	6.25	95.0	35.703263520341785	7.2616807160017185	3.0257002983340495	45.99064453467756
CAMC-11D364C	ORF3a	165251	84	712	0	1	2	430.85972248276863	0	1.404494382022472	2.808988764044944	4.213483146067416	0	0.60514005966681	1.21028011933362	1.8154201790004298
CAMC-11D364C	E	165251	86|87	2666	16	4	29	1613.3033990717154	12.558869701726845	3.1397174254317113	22.696412782619678	38.394999909778235	9.68224095466896	2.42056023866724	17.549061730337485	29.651862923673683
CAMC-11D364C	M	165251	87	1274	404	88	11	770.9484360155159	317.11145996860284	69.07378335949764	8.634222919937205	394.81946624803766	244.4765841053912	53.25232525067927	6.656540656334909	304.3854500124054
CAMC-11D364C	ORF6	165251	89|90	3613	86	21	10	2186.371035576184	35.42009884678748	8.649093904448106	4.550636387017844	48.619829138253436	52.04204513134565	12.707941253003009	6.051400596668099	70.80138698101676
CAMC-11D364C	ORF7a	165251	90|91	1501	0	2	3	908.3152295598817	0	4.0084388185654	2.531645569620253	6.540084388185653	0	1.21028011933362	1.8154201790004296	3.0257002983340495
CAMC-11D364C	ORF8	165251	92|93	3330	1	0	1	2015.116398690477	0.3859513701273639	0	1.3531799729364005	1.7391313430637645	0.60514005966681	0	0.60514005966681	1.21028011933362
CAMC-11D364C	N	165251	93|94	3503	1018	246	23	2119.805629012835	393.6090346475993	94.94403705133152	8.876881512929371	497.42995321186015	616.0325807408125	148.86445467803523	13.918221372336628	778.8152567911843
CAMC-11D364C	N*	165251	95	2254	8	1	3	1363.9856944889896	3.54924578527063	0.44365572315882873	1.3309671694764862	5.323868677905945	4.84112047733448	0.60514005966681	1.8154201790004296	7.2616807160017185
CAMC-11D364C	ORF10	165251	97|98	3458	0	0	9	2092.5743263278287	0	0	6.480535709015886	6.480535709015886	0	0	5.446260537001289	5.446260537001289
CAMC-11D365B	ORF1a	60367	1	34	843	154	11	56.32216277105041	24794.11764705882	4529.411764705882	323.52941176470586	29647.05882352941	1396.4583298822204	255.10626666887535	18.221876190633953	1669.7864727417298
CAMC-11D365B	S	60367	71	173	18	4	2	286.58041645269765	104.04624277456648	23.121387283236995	11.560693641618498	138.72832369942196	29.817615584673742	6.6261367965941655	3.3130683982970828	39.75682077956499
CAMC-11D365B	ORF3a	60367	84	535	0	0	2	886.2457965444696	0	0	3.7383177570093458	3.7383177570093458	0	0	3.3130683982970828	3.3130683982970828
CAMC-11D365B	E	60367	87	551	3	0	8	912.7503437308462	5.44464609800363	0	14.519056261343012	19.96370235934664	4.969602597445624	0	13.252273593188331	18.221876190633957
CAMC-11D365B	M	60367	87	551	95	22	7	912.7503437308462	172.41379310344826	39.92740471869328	12.704174228675136	225.04537205081667	157.37074891911143	36.443752381267906	11.59573939403979	205.41024069441912
CAMC-11D365B	ORF6	60367	89	237	7	4	1	392.59860519820427	29.535864978902953	16.877637130801688	4.219409282700422	50.63291139240506	11.59573939403979	6.6261367965941655	1.6565341991485414	19.8784103897825
CAMC-11D365B	ORF7a	60367	90	518	0	0	1	858.0847151589444	0	0	1.9305019305019304	1.9305019305019304	0	0	1.6565341991485414	1.6565341991485414
CAMC-11D365B	ORF8	60367		0	0	0	0	0	0	0	0	0	0	0	0	0
CAMC-11D365B	N	60367	93	44	1236	310	30	72.88750476253581	28090.909090909092	7045.454545454546	681.8181818181819	35818.18181818182	2047.476270147597	513.5256017360479	49.69602597445624	2610.6978978581014
CAMC-11D365B	N*	60367		0	0	0	0	0	0	0	0	0	0	0	0	0
CAMC-11D365B	ORF10	60367	97|98	1072	0	0	3	1775.8046614872362	0	0	8.654290200424862	8.654290200424862	0	0	4.969602597445624	4.969602597445624
CAMC-11D366A	ORF1a	152630	1	54	1262	251	12	35.379676341479396	23370.370370370372	4648.148148148148	222.22222222222223	28240.74074074074	826.8361396842037	164.4499770687283	7.862150298106532	999.1482670510385
CAMC-11D366A	S	152630	71	597	46	11	7	391.1419773308	77.05192629815745	18.425460636515915	11.725293132328309	107.20268006700168	30.138242809408375	7.2069711065976545	4.586254340562144	41.931468256568174
CAMC-11D366A	ORF3a	152630	84|85	3118	1	0	2	2042.8487191246807	0.47709923664122134	0	1.9569471624266144	2.4340463990678356	0.6551791915088777	0	1.3103583830177554	1.9655375745266332
CAMC-11D366A	E	152630	86|87	2216	8	2	22	1451.8770883836728	5.738880918220947	1.4347202295552368	16.281107422495438	23.45470857027162	5.241433532071022	1.3103583830177554	14.413942213195309	20.965734128284087
CAMC-11D366A	M	152630	87	1394	341	82	7	913.3197929633754	244.61979913916787	58.82352941176471	5.0215208034433285	308.4648493543759	223.4161043045273	53.72469370372797	4.586254340562144	281.72705234881744
CAMC-11D366A	ORF6	152630	89	1900	79	23	12	1244.8404638668676	41.578947368421055	12.105263157894738	6.315789473684211	60.00000000000001	51.75915612920134	15.069121404704187	7.862150298106532	74.69042783201205
CAMC-11D366A	ORF7a	152630	90|91	1351	0	1	2	885.1470877284937	0	5.291005291005291	1.721170395869191	7.012175686874482	0	0.6551791915088777	1.3103583830177554	1.9655375745266332
CAMC-11D366A	ORF8	152630	92	587	0	0	2	384.5901854157112	0	0	3.4071550255536627	3.4071550255536627	0	0	1.3103583830177554	1.3103583830177554
CAMC-11D366A	N	152630	93	2675	966	233	26	1752.6043372862478	361.1214953271028	87.10280373831776	9.7196261682243	457.9439252336449	632.9030989975759	152.6567516215685	17.03465897923082	802.5945095983751
CAMC-11D366A	N*	152630	95	1899	7	0	1	1244.1852846753586	3.686150605581885	0	0.526592943654555	4.21274354923644	4.586254340562144	0	0.6551791915088777	5.241433532071022
CAMC-11D366A	ORF10	152630	97|98	2925	0	0	6	1916.3991351634672	0	0	5.292636028285294	5.292636028285294	0	0	3.931075149053266	3.931075149053266
CAMC-11D3679	ORF1a	109699	1	40	876	150	6	36.46341352245691	21900.0	3750.0	150.0	25800.0	798.5487561418063	136.73780070921342	5.469512028368536	940.7560688793882
CAMC-11D3679	S	109699	71	428	23	10	2	390.1585246902889	53.73831775700935	23.364485981308412	4.672897196261682	81.77570093457945	20.966462775412722	9.115853380614228	1.8231706761228454	31.905486832149794
CAMC-11D3679	ORF3a	109699	84|85	673	19	3	4	613.4969325153374	227.21390275466814	41.66666666666667	31.105564799408395	299.9861342207432	17.32012142316703	2.734756014184268	3.646341352245691	23.70121878959699
CAMC-11D3679	E	109699	87	942	5	2	15	858.7133884538601	5.3078556263269645	2.1231422505307855	15.923566878980893	23.354564755838645	4.557926690307114	1.8231706761228454	13.67378007092134	20.0548774373513
CAMC-11D3679	M	109699	87	942	236	60	7	858.7133884538601	250.5307855626327	63.69426751592357	7.43099787685775	321.656050955414	215.13413978249577	54.69512028368536	6.381097366429959	276.2103574326111
CAMC-11D3679	ORF6	109699	89	944	62	28	3	860.5365591299831	65.67796610169492	29.661016949152543	3.1779661016949152	98.51694915254238	56.518290959808205	25.524389465719835	2.734756014184268	84.7774364397123
CAMC-11D3679	ORF7a	109699	90	807	1	0	2	735.6493678155681	1.2391573729863692	0	2.4783147459727384	3.7174721189591073	0.9115853380614227	0	1.8231706761228454	2.734756014184268
CAMC-11D3679	ORF8	109699		0	0	0	0	0	0	0	0	0	0	0	0	0
CAMC-11D3679	N	109699	93	1893	743	157	21	1725.6310449502732	392.4986793449551	82.93713681986264	11.09350237717908	486.5293185419969	677.307906179637	143.11889807564336	19.143292099289877	839.5700963545702
CAMC-11D3679	N*	109699	95	1287	8	1	0	1173.210330085051	6.216006216006217	0.7770007770007771	0	6.993006993006993	7.292682704491382	0.9115853380614227	0	8.204268042552805
CAMC-11D3679	ORF10	109699	97|98	2287	0	0	6	2084.795668146474	0	0	6.977794321350769	6.977794321350769	0	0	5.469512028368536	5.469512028368536
CAMC-11D38DD	ORF1a	119807	1	43	1306	294	28	35.89105811847388	30372.093023255817	6837.209302325582	651.1627906976745	37860.46511627907	1090.0865558773694	245.39467643793768	23.370921565517875	1358.852153880825
CAMC-11D38DD	S	119807	71	638	30	7	4	532.5231413857288	47.02194357366771	10.971786833855798	6.269592476489028	64.26332288401254	25.04027310591201	5.842730391379469	3.338703080788268	34.22170657807975
CAMC-11D38DD	ORF3a	119807	84|85	2247	1	0	3	1875.5164556328095	0.9881422924901185	0	2.7860011841705203	3.774143476660639	0.834675770197067	0	2.504027310591201	3.338703080788268
CAMC-11D38DD	E	119807	87	943	4	0	11	787.0992512958342	4.241781548250265	0	11.66489925768823	15.906680805938496	3.338703080788268	0	9.181433472167736	12.520136552956004
CAMC-11D38DD	M	119807	87	943	88	23	6	787.0992512958342	93.31919406150584	24.390243902439025	6.362672322375398	124.07211028632027	73.45146777734189	19.197542714532542	5.008054621182402	97.65706511305683
CAMC-11D38DD	ORF6	119807	89	1586	37	5	6	1323.7957715325483	23.329129886506934	3.152585119798234	3.783102143757881	30.26481715006305	30.88300349729148	4.173378850985335	5.008054621182402	40.064436969459216
CAMC-11D38DD	ORF7a	119807	90	1063	0	0	1	887.2603437194822	0	0	0.9407337723424272	0.9407337723424272	0	0	0.834675770197067	0.834675770197067
CAMC-11D38DD	ORF8	119807	92	827	0	0	1	690.2768619529744	0	0	1.2091898428053205	1.2091898428053205	0	0	0.834675770197067	0.834675770197067
CAMC-11D38DD	N	119807	93	1907	236	68	9	1591.7266937658067	123.75458835867855	35.658101730466704	4.719454640797063	164.13214472994233	196.9834817665078	56.757952373400556	7.5120819317736025	261.25351607168193
CAMC-11D38DD	N*	119807	95	1195	2	1	1	997.437545385495	1.6736401673640167	0.8368200836820083	0.8368200836820083	3.3472803347280333	1.669351540394134	0.834675770197067	0.834675770197067	3.338703080788268
CAMC-11D38DD	ORF10	119807	97|98	2620	0	0	14	2186.8505179163158	0	0	12.529848944219365	12.529848944219365	0	0	11.685460782758938	11.685460782758938
CAMC-11D38EC	ORF1a	65258	1|3	1118	695	146	13	1713.1999141867661	24821.428571428572	5179.488859764089	464.2857142857143	30465.203145478376	1065.0035244720953	223.72735909773513	19.92092923472984	1308.6518128045602
CAMC-11D38EC	S	65258	71	285	15	2	2	436.7280639921542	52.631578947368425	7.017543859649123	7.017543859649123	66.66666666666667	22.98568757853443	3.064758343804591	3.064758343804591	29.115204266143614
CAMC-11D38EC	ORF3a	65258		0	0	0	0	0	0	0	0	0	0	0	0	0
CAMC-11D38EC	E	65258	86|87	1079	1	0	10	1653.4371264825768	2.074688796680498	0	20.347241046171384	22.42192984285188	1.5323791719022954	0	15.323791719022955	16.85617089092525
CAMC-11D38EC	M	65258	87	482	66	18	5	738.6067608569064	136.92946058091286	37.344398340248965	10.37344398340249	184.64730290456433	101.13702534555149	27.58282509424132	7.661895859511477	136.3817462993043
CAMC-11D38EC	ORF6	65258	89	763	19	6	9	1169.2053081614513	24.90170380078637	7.863695937090433	11.795543905635649	44.560943643512445	29.115204266143614	9.194275031413772	13.79141254712066	52.100891844678046
CAMC-11D38EC	ORF7a	65258	90	539	0	0	2	825.9523736553372	0	0	3.7105751391465676	3.7105751391465676	0	0	3.064758343804591	3.064758343804591
CAMC-11D38EC	ORF8	65258		0	0	0	0	0	0	0	0	0	0	0	0	0
CAMC-11D38EC	N	65258	93	1085	303	69	12	1662.6314015139906	279.26267281105993	63.594470046082954	11.059907834101383	353.9170506912443	464.3108890863955	105.73416286125838	18.388550062827544	588.4336020104814
CAMC-11D38EC	N*	65258	95	649	2	0	0	994.5140825645897	3.081664098613251	0	0	3.081664098613251	3.064758343804591	0	0	3.064758343804591
CAMC-11D38EC	ORF10	65258	97|98	1316	0	0	5	2016.6109902234207	0	0	8.515326355119917	8.515326355119917	0	0	7.661895859511477	7.661895859511477
CAMC-11D38FB	ORF1a	131935	1	64	956	217	22	48.50873536211013	14937.5	3390.625	343.75	18671.875	724.59923447152	164.47493083715466	16.674877780725357	905.7490430894002
CAMC-11D38FB	S	131935	71	768	58	9	7	582.1048243453215	75.52083333333333	11.71875	9.114583333333334	96.35416666666666	43.961041421912306	6.821540910296737	5.305642930230795	56.08822526243984
CAMC-11D38FB	ORF3a	131935	84|85	2305	2	0	2	1747.0724220259976	1.9489073436181528	0	2.594033722438392	4.542941066056544	1.5158979800659416	0	1.5158979800659416	3.031795960131883
CAMC-11D38FB	E	131935	86|87	2228	10	5	36	1688.7103497934588	10.26694045174538	5.13347022587269	36.27324798836741	51.67365866598548	7.579489900329707	3.7897449501648537	27.28616364118695	38.65539849168151
CAMC-11D38FB	M	131935	87|88	2066	168	56	11	1565.9226134081177	172.48459958932239	57.49486652977413	11.182691367496297	241.1621574865928	127.3354303255391	42.44514344184636	8.337438890362678	178.11801265774812
CAMC-11D38FB	ORF6	131935	89	2853	40	11	16	2162.4284685640655	14.020329477742726	3.8555906063792498	5.60813179109709	23.484051875219066	30.31795960131883	8.337438890362678	12.127183840527533	50.782582332209046
CAMC-11D38FB	ORF7a	131935	91	427	1	0	1	323.6442187440785	2.34192037470726	0	2.34192037470726	4.68384074941452	0.7579489900329708	0	0.7579489900329708	1.5158979800659416
CAMC-11D38FB	ORF8	131935	92|93	2592	1	0	1	1964.6037821654602	1.2610340479192939	0	0.5558643690939411	1.816898417013235	0.7579489900329708	0	0.7579489900329708	1.5158979800659416
CAMC-11D38FB	N	131935	93	1799	254	80	9	1363.5502330693143	141.18954974986104	44.469149527515285	5.00277932184547	190.66147859922182	192.51904346837458	60.63591920263766	6.821540910296737	259.976503581309
CAMC-11D38FB	N*	131935	95	1402	0	0	3	1062.644484026225	0	0	2.1398002853067046	2.1398002853067046	0	0	2.273846970098912	2.273846970098912
CAMC-11D38FB	ORF10	131935	97|98	2659	0	0	11	2015.3863644976693	0	0	8.723259783080792	8.723259783080792	0	0	8.337438890362678	8.337438890362678
CAMC-11D3907	ORF1a	62100	1	22	762	181	10	35.42673107890499	34636.36363636364	8227.272727272728	454.54545454545456	43318.18181818182	1227.0531400966183	291.46537842190014	16.10305958132045	1534.6215780998389
CAMC-11D3907	S	62100	71	236	8	1	1	380.03220611916265	33.898305084745765	4.237288135593221	4.237288135593221	42.3728813559322	12.882447665056361	1.6103059581320451	1.6103059581320451	16.10305958132045
CAMC-11D3907	ORF3a	62100		0	0	0	0	0	0	0	0	0	0	0	0	0
CAMC-11D3907	E	62100	87	515	2	0	9	829.3075684380033	3.883495145631068	0	17.475728155339805	21.359223300970875	3.2206119162640903	0	14.492753623188406	17.713365539452496
CAMC-11D3907	M	62100	87	515	39	7	1	829.3075684380033	75.72815533980582	13.592233009708737	1.941747572815534	91.26213592233009	62.80193236714976	11.272141706924316	1.6103059581320451	75.68438003220612
CAMC-11D3907	ORF6	62100	89	313	12	3	6	504.0257648953301	38.33865814696485	9.584664536741213	19.169329073482427	67.09265175718849	19.32367149758454	4.830917874396135	9.66183574879227	33.81642512077295
CAMC-11D3907	ORF7a	62100	91	62	1	0	0	99.8389694041868	16.129032258064516	0	0	16.129032258064516	1.6103059581320451	0	0	1.6103059581320451
CAMC-11D3907	ORF8	62100		0	0	0	0	0	0	0	0	0	0	0	0	0
CAMC-11D3907	N	62100	93	1258	45	16	3	2025.7648953301127	35.77106518282989	12.718600953895072	2.384737678855326	50.87440381558028	72.46376811594203	25.764895330112722	4.830917874396135	103.05958132045089
CAMC-11D3907	N*	62100	95	565	1	0	0	909.8228663446055	1.7699115044247788	0	0	1.7699115044247788	1.6103059581320451	0	0	1.6103059581320451
CAMC-11D3907	ORF10	62100	97|98	1133	0	0	3	1824.476650563607	0	0	6.281271129141312	6.281271129141312	0	0	4.830917874396135	4.830917874396135
CAMC-11D3916	ORF1a	90876	1|2	1164	585	166	6	1280.866235309653	17177.355543987505	4882.35294117647	176.47058823529412	22236.179073399268	643.7343192922224	182.66649060257933	6.6024032747920245	833.0032131695937
CAMC-11D3916	S	90876	71	349	50	14	5	384.03979048373606	143.26647564469914	40.11461318051576	14.326647564469916	197.7077363896848	55.02002728993354	15.40560764118139	5.502002728993354	75.92763766010827
CAMC-11D3916	ORF3a	90876	84	800	0	0	4	880.3204366389366	0	0	5.0	5.0	0	0	4.401602183194683	4.401602183194683
CAMC-11D3916	E	90876	86|87	1567	4	2	10	1724.327655266517	6.069802731411229	2.6187722687558908	15.174506828528072	23.863081828695194	4.401602183194683	2.2008010915973415	11.004005457986707	17.606408732778732
CAMC-11D3916	M	90876	87	659	213	61	8	725.163959681324	323.21699544764795	92.56449165402124	12.139605462822457	427.92109256449163	234.38531625511686	67.12443329371891	8.803204366389366	310.31295391522514
CAMC-11D3916	ORF6	90876	89	949	52	15	5	1044.2801179629384	54.79452054794521	15.806111696522656	5.268703898840886	75.86933614330876	57.22082838153088	16.50600818698006	5.502002728993354	79.2288392975043
CAMC-11D3916	ORF7a	90876		0	0	0	0	0	0	0	0	0	0	0	0	0
CAMC-11D3916	ORF8	90876	92	630	0	0	1	693.2523438531625	0	0	1.5873015873015872	1.5873015873015872	0	0	1.1004005457986707	1.1004005457986707
CAMC-11D3916	N	90876	93	1382	538	141	15	1520.7535542937628	389.2908827785818	102.0260492040521	10.85383502170767	502.1707670043416	592.0154936396848	155.15647695761257	16.50600818698006	763.6779787842773
CAMC-11D3916	N*	90876	95	1199	2	1	1	1319.380254412606	1.6680567139282734	0.8340283569641367	0.8340283569641367	3.3361134278565467	2.2008010915973415	1.1004005457986707	1.1004005457986707	4.401602183194683
CAMC-11D3916	ORF10	90876	97|98	2316	0	0	9	2548.527664069721	0	0	8.863744484320994	8.863744484320994	0	0	9.903604912188037	9.903604912188037
CAMC-11D3A8C	ORF1a	189903	1|2|3	5342	1509	307	22	2813.0150655861153	25983.55257867539	5276.344694448143	379.31034482758616	31639.20761795112	794.6161987962275	161.66147980811255	11.584861745206764	967.8625403495469
CAMC-11D3A8C	S	189903	71|73	3223	96	20	7	1697.182245672791	96.9913434060647	20.32520325203252	7.1138211382113825	124.4303677963086	50.55212397908406	10.531692495642512	3.6860923734748794	64.76990884820145
CAMC-11D3A8C	ORF3a	189903	84|85	3812	3	1	5	2007.340589669463	1.7514150072992367	0.4364906154517678	3.0663393991467056	5.2542450218977095	1.5797538743463768	0.5265846247821256	2.6329231239106283	4.7392616230391305
CAMC-11D3A8C	E	189903	86|87	2839	12	3	29	1494.9737497564547	7.712082262210797	2.0647702705139586	18.637532133676093	28.41438466640085	6.319015497385507	1.5797538743463768	15.270954118681642	23.169723490413524
CAMC-11D3A8C	M	189903	87	1556	359	80	15	819.3656761609875	230.719794344473	51.41388174807198	9.640102827763496	291.7737789203085	189.0438802967831	42.126769982570046	7.898769371731884	239.069419651085
CAMC-11D3A8C	ORF6	189903	89	3704	88	28	16	1950.4694501929932	23.758099352051836	7.559395248380129	4.319654427645788	35.63714902807775	46.339446980827056	14.744369493899518	8.42535399651401	69.50917047124058
CAMC-11D3A8C	ORF7a	189903	90|91	1902	2	1	2	1001.5639563356029	2.794297400216257	2.092050209205021	1.404494382022472	6.29084199144375	1.0531692495642513	0.5265846247821256	1.0531692495642513	2.6329231239106283
CAMC-11D3A8C	ORF8	189903	92	973	0	0	2	512.3668399130082	0	0	2.055498458376156	2.055498458376156	0	0	1.0531692495642513	1.0531692495642513
CAMC-11D3A8C	N	189903	93	2958	841	205	17	1557.6373201055276	284.3137254901961	69.30358350236646	5.747126436781609	359.36443542934416	442.85766944176765	107.94984808033576	8.951938621296135	559.7594561433995
CAMC-11D3A8C	N*	189903	95	2253	4	1	3	1186.395159634129	1.7754105636928539	0.44385264092321347	1.3315579227696404	3.5508211273857078	2.1063384991285026	0.5265846247821256	1.5797538743463768	4.212676998257005
CAMC-11D3A8C	ORF10	189903	97|98	3888	0	1	9	2047.3610211529044	0	0.3863987635239567	5.774580905956485	6.160979669480442	0	0.5265846247821256	4.7392616230391305	5.265846247821256
CAMC-11D3A9B	ORF1a	157089	1	65	881	177	10	41.377817670237896	13553.846153846154	2723.076923076923	153.84615384615384	16430.76923076923	560.8285748843012	112.67498042510934	6.365818103113522	679.869373412524
CAMC-11D3A9B	S	157089	71	728	67	11	6	463.4315579066644	92.03296703296704	15.10989010989011	8.241758241758243	115.38461538461539	42.6509812908606	7.002399913424874	3.8194908618681134	53.472872066153585
CAMC-11D3A9B	ORF3a	157089	85	1859	1	0	0	1183.4055853688037	0.5379236148466918	0	0	0.5379236148466918	0.6365818103113522	0	0	0.6365818103113522
CAMC-11D3A9B	E	157089	87	1295	12	5	26	824.3734443532011	9.266409266409267	3.8610038610038613	20.07722007722008	33.20463320463321	7.638981723736227	3.182909051556761	16.55112706809516	27.373017843388148
CAMC-11D3A9B	M	157089	87|88	2628	287	50	15	1672.9369974982337	221.62162162162164	38.610038610038615	11.560998357697532	271.7926585893578	182.6989795593581	31.82909051556761	9.548727154670283	224.07679722959597
CAMC-11D3A9B	ORF6	157089	89	2779	98	20	13	1769.0608508552477	35.26448362720403	7.196833393306945	4.6779417056495145	47.13925872616049	62.38501741051252	12.731636206227044	8.27556353404758	83.39221715078715
CAMC-11D3A9B	ORF7a	157089	91	379	1	0	0	241.26450610800248	2.638522427440633	0	0	2.638522427440633	0.6365818103113522	0	0	0.6365818103113522
CAMC-11D3A9B	ORF8	157089	92	839	0	0	2	534.0921388512245	0	0	2.3837902264600714	2.3837902264600714	0	0	1.2731636206227044	1.2731636206227044
CAMC-11D3A9B	N	157089	93	2158	1041	236	21	1373.743546651898	482.3911028730306	109.36051899907322	9.731232622798888	601.4828544949027	662.6816645341177	150.2333072334791	13.368218016538396	826.2831897841352
CAMC-11D3A9B	N*	157089	95|96	3642	4	2	3	2318.4309531539448	2.052334530528476	1.026167265264238	1.6168347194875103	4.695336515280224	2.5463272412454088	1.2731636206227044	1.9097454309340565	5.729236292802169
CAMC-11D3A9B	ORF10	157089	97|98	3252	0	0	13	2070.164047132517	0	0	8.44856484391368	8.44856484391368	0	0	8.275563534047578	8.275563534047578
CAMC-11D3AB9	ORF1a	97850	1	31	468	88	3	31.681144609095554	15096.774193548386	2838.7096774193546	96.7741935483871	18032.25806451613	478.2830863566684	89.93357179356157	3.0659172202350535	571.282575370465
CAMC-11D3AB9	S	97850	71	374	67	13	3	382.2176801226367	179.14438502673798	34.75935828877005	8.02139037433155	221.92513368983958	68.4721512519162	13.285641287685232	3.0659172202350535	84.82370975983649
CAMC-11D3AB9	ORF3a	97850	84	689	0	0	2	704.1389882473173	0	0	2.902757619738752	2.902757619738752	0	0	2.0439448134900355	2.0439448134900355
CAMC-11D3AB9	E	97850	86|87	1363	7	1	19	1392.9483903934592	9.408602150537634	1.3440860215053763	25.809057272395645	36.56174544443866	7.153806847215125	1.0219724067450178	19.41747572815534	27.593254982115482
CAMC-11D3AB9	M	97850	87	744	306	73	8	760.3474706182933	411.2903225806452	98.11827956989248	10.75268817204301	520.1612903225807	312.72355646397546	74.6039856923863	8.175779253960142	395.50332141032186
CAMC-11D3AB9	ORF6	97850	89	1290	37	10	3	1318.344404701073	28.682170542635657	7.751937984496124	2.3255813953488373	38.75968992248062	37.81297904956566	10.219724067450178	3.0659172202350535	51.09862033725089
CAMC-11D3AB9	ORF7a	97850	90|91|93	849	2	0	3	867.6545733265201	22.52252252252252	0	4.518072289156626	27.04059481167915	2.0439448134900355	0	3.0659172202350535	5.109862033725089
CAMC-11D3AB9	ORF8	97850		0	0	0	0	0	0	0	0	0	0	0	0	0
CAMC-11D3AB9	N	97850	93	111	1487	357	45	113.43893714869698	13396.396396396396	3216.2162162162163	405.4054054054054	17018.018018018018	1519.6729688298415	364.8441492079714	45.988758303525806	1930.5058763413388
CAMC-11D3AB9	N*	97850	95	1609	5	2	1	1644.3536024527336	3.107520198881293	1.2430080795525171	0.6215040397762586	4.9720323182100685	5.109862033725089	2.0439448134900355	1.0219724067450178	8.175779253960142
CAMC-11D3AB9	ORF10	97850	97|98	2179	0	0	6	2226.877874297394	0	0	7.404361743338113	7.404361743338113	0	0	6.131834440470107	6.131834440470107
CAMC-11D3AC8	ORF1a	135376	1|3	2500	960	189	19	1846.7084268998935	13319.856306058942	2625.0	263.8888888888889	16208.74519494783	709.1360359295592	139.61115707363194	14.034984044439192	862.7821770476303
CAMC-11D3AC8	S	135376	71	442	36	16	7	326.4980498759012	81.44796380090497	36.199095022624434	15.83710407239819	133.4841628959276	26.592601347358467	11.818933932159318	5.170783595319702	43.58231887483749
CAMC-11D3AC8	ORF3a	135376	84|85	2451	1	0	3	1810.5129417326557	0.5984440454817475	0	3.846153846153846	4.444597891635594	0.7386833707599574	0	2.216050112279872	2.9547334830398295
CAMC-11D3AC8	E	135376	87	1009	25	6	18	745.331521096797	24.777006937561946	5.946481665014867	17.8394449950446	48.56293359762142	18.467084268998935	4.432100224559744	13.296300673679234	36.19548516723791
CAMC-11D3AC8	M	135376	87	1009	547	147	22	745.331521096797	542.1209117938554	145.68880079286424	21.80376610505451	709.613478691774	404.05980380569673	108.58645550171374	16.25103415671906	528.8972934641295
CAMC-11D3AC8	ORF6	135376	89	1244	121	32	15	918.922113225387	97.26688102893891	25.723472668810288	12.057877813504824	135.04823151125402	89.38068786195484	23.637867864318636	11.080250561399362	124.09880628767284
CAMC-11D3AC8	ORF7a	135376	90	909	0	0	1	671.4631840208012	0	0	1.1001100110011002	1.1001100110011002	0	0	0.7386833707599574	0.7386833707599574
CAMC-11D3AC8	ORF8	135376		0	0	0	0	0	0	0	0	0	0	0	0	0
CAMC-11D3AC8	N	135376	93	2457	1207	287	29	1814.9450419572154	491.24949124949126	116.80911680911682	11.803011803011804	619.8616198616199	891.5908285072686	212.00212740810778	21.421817752038766	1125.0147736674153
CAMC-11D3AC8	N*	135376	95	2012	3	0	1	1486.2309419690343	1.4910536779324055	0	0.4970178926441352	1.9880715705765408	2.216050112279872	0	0.7386833707599574	2.9547334830398295
CAMC-11D3AC8	ORF10	135376	97|98	3204	0	0	19	2366.7415199149036	0	0	11.769729951207125	11.769729951207125	0	0	14.034984044439192	14.034984044439192
CAMC-11D3AD7	ORF1a	77434	1	29	862	203	14	37.451248805434304	29724.137931034482	7000.0	482.7586206896552	37206.89655172413	1113.2060851822196	262.1587416380401	18.07991321641656	1393.4447400366762
CAMC-11D3AD7	S	77434	71	201	25	10	3	259.57589689283776	124.37810945273631	49.75124378109452	14.925373134328357	189.0547263681592	32.28555931502957	12.914223726011828	3.874267117803549	49.07405015884495
CAMC-11D3AD7	ORF3a	77434	84	481	1	0	0	621.174161221169	2.079002079002079	0	0	2.079002079002079	1.2914223726011829	0	0	1.2914223726011829
CAMC-11D3AD7	E	77434	87	582	6	2	9	751.6078208538885	10.309278350515465	3.436426116838488	15.463917525773196	29.20962199312715	7.748534235607098	2.5828447452023657	11.622801353410646	21.95418033422011
CAMC-11D3AD7	M	77434	87	582	267	60	12	751.6078208538885	458.7628865979382	103.09278350515464	20.61855670103093	582.4742268041238	344.80977348451586	77.48534235607097	15.497068471214195	437.79218431180107
CAMC-11D3AD7	ORF6	77434	89	435	60	16	8	561.7687320815146	137.93103448275863	36.7816091954023	18.39080459770115	193.1034482758621	77.48534235607097	20.662757961618926	10.331378980809463	108.47947929849936
CAMC-11D3AD7	ORF7a	77434	90	537	0	1	0	693.4938140868352	0	1.8621973929236497	0	1.8621973929236497	0	1.2914223726011829	0	1.2914223726011829
CAMC-11D3AD7	ORF8	77434		0	0	0	0	0	0	0	0	0	0	0	0	0
CAMC-11D3AD7	N	77434	93	1627	623	158	23	2101.1442002221247	382.9133374308543	97.11124769514444	14.136447449293177	494.161032575292	804.556138130537	204.0447348709869	29.702714569827208	1038.303587571351
CAMC-11D3AD7	N*	77434	95	806	6	1	2	1040.8864323165535	7.444168734491314	1.2406947890818858	2.4813895781637716	11.166253101736972	7.748534235607098	1.2914223726011829	2.5828447452023657	11.622801353410646
CAMC-11D3AD7	ORF10	77434	97|98	1426	0	0	5	1841.568303329287	0	0	13.32815734989648	13.32815734989648	0	0	6.457111863005914	6.457111863005914
CAMC-11D3AE6	ORF1a	114201	1	45	934	151	13	39.40420836945386	20755.555555555555	3355.5555555555557	288.8888888888889	24400.0	817.8562359348867	132.22301030638963	11.38343797339778	961.4626842146741
CAMC-11D3AE6	S	114201	71	374	31	8	5	327.4927540039054	82.88770053475936	21.390374331550802	13.368983957219251	117.64705882352942	27.145121321179325	7.005192599014019	4.378245374383762	38.5285592945771
CAMC-11D3AE6	ORF3a	114201	84	655	0	0	3	573.5501440442729	0	0	4.580152671755725	4.580152671755725	0	0	2.6269472246302574	2.6269472246302574
CAMC-11D3AE6	E	114201	86|87	1457	6	2	12	1275.8207020954283	7.542531983664622	2.3612750885478158	14.626357249308068	24.530164321520505	5.253894449260514	1.7512981497535047	10.50778889852103	17.512981497535048
CAMC-11D3AE6	M	114201	87	847	423	90	14	741.6747664206093	499.4096812278631	106.25737898465171	16.528925619834713	622.1959858323495	370.39955867286625	78.80841673890772	12.259087048274534	461.4670624600485
CAMC-11D3AE6	ORF6	114201	89|90	2176	58	20	17	1905.4123869318132	41.13475177304965	14.184397163120568	12.65300075921708	67.9721496953873	50.78764634285164	17.512981497535048	14.88603427290479	83.18666211329148
CAMC-11D3AE6	ORF7a	114201	91	139	1	0	0	121.71522140786858	7.194244604316546	0	0	7.194244604316546	0.8756490748767524	0	0	0.8756490748767524
CAMC-11D3AE6	ORF8	114201	92	464	0	0	1	406.3011707428131	0	0	2.155172413793103	2.155172413793103	0	0	0.8756490748767524	0.8756490748767524
CAMC-11D3AE6	N	114201	93	1887	694	182	19	1652.3498042924318	367.77954425013246	96.44939056703763	10.0688924218336	474.29782723900365	607.7004579644662	159.36813162756894	16.637332422658297	783.7059220146934
CAMC-11D3AE6	N*	114201	95	1374	5	1	0	1203.1418288806578	3.6390101892285296	0.727802037845706	0	4.366812227074235	4.378245374383762	0.8756490748767524	0	5.253894449260514
CAMC-11D3AE6	ORF10	114201	97|98	2128	0	0	4	1863.381231337729	0	0	4.037751773382187	4.037751773382187	0	0	3.50259629950701	3.50259629950701
CAMC-11D3AF5	ORF1a	107822	1|3	1817	823	150	9	1685.1848416835155	22216.778013969026	4054.054054054054	243.24324324324326	26514.075311266322	763.2950603772886	139.11817625345478	8.347090575207286	910.7603272059506
CAMC-11D3AF5	S	107822	71	413	50	17	7	383.0387119511788	121.06537530266344	41.162227602905574	16.949152542372882	179.1767554479419	46.37272541781826	15.766726642058208	6.492181558494556	68.63163361837103
CAMC-11D3AF5	ORF3a	107822	84	860	1	0	4	797.610877186474	1.1627906976744187	0	4.651162790697675	5.813953488372094	0.9274545083563651	0	3.7098180334254605	4.637272541781826
CAMC-11D3AF5	E	107822	87	798	6	5	9	740.1086976683794	7.518796992481203	6.265664160401002	11.278195488721805	25.062656641604008	5.564727050138191	4.637272541781826	8.347090575207286	18.549090167127304
CAMC-11D3AF5	M	107822	87	798	247	52	6	740.1086976683794	309.5238095238095	65.16290726817043	7.518796992481203	382.2055137844612	229.08126356402218	48.22763443453099	5.564727050138191	282.87362504869134
CAMC-11D3AF5	ORF6	107822	89	1029	58	9	3	954.3506890986997	56.36540330417882	8.746355685131196	2.915451895043732	68.02721088435375	53.79236148466918	8.347090575207286	2.7823635250690955	64.92181558494556
CAMC-11D3AF5	ORF7a	107822		0	0	0	0	0	0	0	0	0	0	0	0	0
CAMC-11D3AF5	ORF8	107822	92	606	0	0	2	562.0374320639573	0	0	3.3003300330033003	3.3003300330033003	0	0	1.8549090167127302	1.8549090167127302
CAMC-11D3AF5	N	107822	93	1693	589	147	9	1570.1804826473262	347.90313053750737	86.82811577082103	5.31600708800945	440.04725339633785	546.270705421899	136.3358127283857	8.347090575207286	690.953608725492
CAMC-11D3AF5	N*	107822	95	1309	0	1	1	1214.037951438482	0	0.7639419404125287	0.7639419404125287	1.5278838808250574	0	0.9274545083563651	0.9274545083563651	1.8549090167127302
CAMC-11D3AF5	ORF10	107822	97|98	2255	0	0	9	2091.409916343603	0	0	11.114688670475859	11.114688670475859	0	0	8.347090575207286	8.347090575207286
CAMC-11D3B10	ORF1a	161198	1|2|3	3910	1846	350	26	2425.5884068040546	36158.09290914117	6862.745098039216	509.80392156862746	43530.64192874901	1145.1754984553156	217.12428193898188	16.129232372610083	1378.4290127669076
CAMC-11D3B10	S	161198	71	675	17	3	3	418.7396865966079	25.185185185185183	4.444444444444444	4.444444444444444	34.07407407407407	10.546036551321977	1.8610652737627018	1.8610652737627018	14.26816709884738
CAMC-11D3B10	ORF3a	161198	84	749	1	0	1	464.6459633494212	1.335113484646195	0	1.335113484646195	2.67022696929239	0.6203550912542339	0	0.6203550912542339	1.2407101825084679
CAMC-11D3B10	E	161198	86|87	2506	5	0	21	1554.6098586831104	3.855050115651504	0	16.24733032199394	20.102380437645444	3.1017754562711697	0	13.027456916338913	16.129232372610083
CAMC-11D3B10	M	161198	87	1297	76	18	7	804.6005533567414	58.596761757902854	13.878180416345414	5.397070161912105	77.87201233616038	47.14698693532178	11.16639164257621	4.342485638779637	62.65586421667762
CAMC-11D3B10	ORF6	161198	89	2633	36	6	16	1633.394955272398	13.672616786935055	2.278769464489176	6.076718571971136	22.028104823395367	22.33278328515242	3.7221305475254036	9.925681460067743	35.98059529274556
CAMC-11D3B10	ORF7a	161198	90	969	0	0	1	601.1240834253526	0	0	1.0319917440660475	1.0319917440660475	0	0	0.6203550912542339	0.6203550912542339
CAMC-11D3B10	ORF8	161198		0	0	0	0	0	0	0	0	0	0	0	0	0
CAMC-11D3B10	N	161198	93	2891	159	46	8	1793.4465688159903	54.99827049463853	15.911449325492908	2.767208578346593	73.67692839847804	98.63645950942319	28.53633419769476	4.9628407300338715	132.13563443715182
CAMC-11D3B10	N*	161198	95|96	3449	1	1	5	2139.6047097358532	0.5567928730512249	0.5567928730512249	2.8321321697608584	3.945717915863308	0.6203550912542339	0.6203550912542339	3.1017754562711697	4.342485638779637
CAMC-11D3B10	ORF10	161198	97|98	2984	0	0	11	1851.139592302634	0	0	8.507185613997787	8.507185613997787	0	0	6.823906003796573	6.823906003796573
CAMC-11D3B2F	ORF1a	116397	1|2	1041	900	200	11	894.3529472409083	19128.665610685388	4255.31914893617	234.04255319148936	23618.027312813047	773.2158045310446	171.82573434023215	9.450415388712768	954.4919542599895
CAMC-11D3B2F	S	116397	71	389	62	16	4	334.2010532917515	159.38303341902312	41.131105398457585	10.282776349614396	210.7969151670951	53.26597764547196	13.746058747218571	3.436514686804643	70.44855107949518
CAMC-11D3B2F	ORF3a	116397	84|85	2312	2	1	4	1986.3054889730836	1.915912013895334	1.2562814070351758	5.025125628140703	8.197319049071213	1.7182573434023214	0.8591286717011607	3.436514686804643	6.013900701908125
CAMC-11D3B2F	E	116397	86|87	1591	15	6	7	1366.8737166765468	16.142839672251437	6.237006237006237	7.826831356243121	30.206677265500794	12.88693007551741	5.154772030206964	6.013900701908125	24.0556028076325
CAMC-11D3B2F	M	116397	87	962	523	136	8	826.4817821765166	543.6590436590437	141.37214137214139	8.316008316008316	693.3471933471934	449.32429529970705	116.84149935135785	6.873029373609286	573.0388240246741
CAMC-11D3B2F	ORF6	116397	89	1052	33	7	4	903.8033626296211	31.368821292775664	6.653992395437262	3.8022813688212924	41.82509505703422	28.351246166138303	6.013900701908125	3.436514686804643	37.80166155485107
CAMC-11D3B2F	ORF7a	116397	90	949	2	0	1	815.3131094444016	2.107481559536354	0	1.053740779768177	3.161222339304531	1.7182573434023214	0	0.8591286717011607	2.577386015103482
CAMC-11D3B2F	ORF8	116397		0	0	0	0	0	0	0	0	0	0	0	0	0
CAMC-11D3B2F	N	116397	93	2067	841	205	21	1775.8189644062993	406.8698597000483	99.17755200774067	10.15965166908563	516.2070633768747	722.5272129006762	176.12137769873794	18.041702105724376	916.6902927051385
CAMC-11D3B2F	N*	116397	95	1651	7	1	3	1418.4214369786164	4.239854633555421	0.6056935190793459	1.8170805572380375	6.662628709872805	6.013900701908125	0.8591286717011607	2.577386015103482	9.450415388712768
CAMC-11D3B2F	ORF10	116397	97|98	2503	0	0	6	2150.3990652680054	0	0	6.561505484960705	6.561505484960705	0	0	5.154772030206964	5.154772030206964
CAMC-11D3B3E	ORF1a	100921	1	53	794	180	17	52.51632464997375	14981.132075471698	3396.2264150943397	320.7547169811321	18698.113207547172	786.7539956996067	178.35732899991083	16.844858849991578	981.9561835495091
CAMC-11D3B3E	S	100921	71	400	31	13	3	396.34961999980186	77.5	32.5	7.5	117.5	30.717095549984645	12.88136264999356	2.972622149998514	46.57108034997672
CAMC-11D3B3E	ORF3a	100921	84|85	1906	2	2	1	1888.6059392990558	2.945508100147275	2.2877499750940125	1.4727540500736376	6.706012125314926	1.9817480999990091	1.9817480999990091	0.9908740499995046	4.954370249997523
CAMC-11D3B3E	E	100921	86|87	1422	11	2	17	1409.0228990992955	14.107717041800644	2.5	21.607717041800644	38.21543408360129	10.899614549994551	1.9817480999990091	16.844858849991578	29.726221499985137
CAMC-11D3B3E	M	100921	87	800	286	69	7	792.6992399996037	357.5	86.25	8.75	452.5	283.38997829985834	68.37030944996582	6.936118349996533	358.6964060998207
CAMC-11D3B3E	ORF6	100921	89	1513	70	22	9	1499.1924376492505	46.26569729015202	14.540647719762063	5.948446794448117	66.7547918043622	69.36118349996532	21.799229099989102	8.917866449995541	100.07827904994997
CAMC-11D3B3E	ORF7a	100921	90|91	901	0	0	2	892.7775190495536	0	0	7.998224589436307	7.998224589436307	0	0	1.9817480999990091	1.9817480999990091
CAMC-11D3B3E	ORF8	100921	92|93	2014	1	1	2	1995.6203366990023	0.6447453255963894	0.6447453255963894	4.319654427645788	5.609145078838567	0.9908740499995046	0.9908740499995046	1.9817480999990091	3.9634961999980183
CAMC-11D3B3E	N	100921	93	1551	756	169	17	1536.8456515492317	487.42746615087043	108.96196002578982	10.96067053513862	607.3500967117989	749.1007817996255	167.45771444991627	16.844858849991578	933.4033550995333
CAMC-11D3B3E	N*	100921	95	1342	2	0	0	1329.7529750993351	1.4903129657228018	0	0	1.4903129657228018	1.9817480999990091	0	0	1.9817480999990091
CAMC-11D3B3E	ORF10	100921	97|98	2033	0	0	10	2014.446943648993	0	0	7.882560344487022	7.882560344487022	0	0	9.908740499995046	9.908740499995046
CAMC-11D3B4D	ORF1a	41715	1	18	364	68	4	43.14994606256742	20222.222222222223	3777.7777777777783	222.22222222222223	24222.222222222223	872.5877981541412	163.01090734747692	9.58887690279276	1045.1875824044107
CAMC-11D3B4D	S	41715	71	102	18	5	3	244.51636102121537	176.47058823529412	49.01960784313726	29.411764705882355	254.90196078431373	43.14994606256742	11.98609612849095	7.19165767709457	62.32769986815294
CAMC-11D3B4D	ORF3a	41715		0	0	0	0	0	0	0	0	0	0	0	0	0
CAMC-11D3B4D	E	41715	87	361	2	0	5	865.3961404770466	5.54016620498615	0	13.850415512465375	19.390581717451525	4.79443845139638	0	11.98609612849095	16.78053457988733
CAMC-11D3B4D	M	41715	87	361	87	29	2	865.3961404770466	240.9972299168975	80.33240997229917	5.54016620498615	326.8698060941829	208.55807263574252	69.51935754524752	4.79443845139638	282.87186863238645
CAMC-11D3B4D	ORF6	41715	89	178	6	3	0	426.7050221742778	33.70786516853933	16.853932584269664	0	50.56179775280899	14.38331535418914	7.19165767709457	0	21.57497303128371
CAMC-11D3B4D	ORF7a	41715		0	0	0	0	0	0	0	0	0	0	0	0	0
CAMC-11D3B4D	ORF8	41715	92	168	0	0	1	402.73282991729593	0	0	5.952380952380952	5.952380952380952	0	0	2.39721922569819	2.39721922569819
CAMC-11D3B4D	N	41715	93	822	269	68	8	1970.514203523912	327.2506082725061	82.72506082725062	9.732360097323602	419.7080291970803	644.8519717128131	163.01090734747692	19.17775380558552	827.0406328658755
CAMC-11D3B4D	N*	41715	95	496	1	0	1	1189.0207359463022	2.0161290322580645	0	2.0161290322580645	4.032258064516129	2.39721922569819	0	2.39721922569819	4.79443845139638
CAMC-11D3B4D	ORF10	41715		0	0	0	0	0	0	0	0	0	0	0	0	0
CAMC-11D3B5C	ORF1a	100810	1	45	972	194	14	44.6384287273088	21600.0	4311.111111111111	311.11111111111114	26222.22222222222	964.19006050987	192.44122606884238	13.887511159607183	1170.5187977383196
CAMC-11D3B5C	S	100810	71	382	53	10	2	378.93066164071024	138.7434554973822	26.17801047120419	5.2356020942408374	170.15706806282725	52.574149389941475	9.919650828290845	1.983930165658169	64.47773038389049
CAMC-11D3B5C	ORF3a	100810	84	605	0	0	2	600.1388751115961	0	0	3.3057851239669422	3.3057851239669422	0	0	1.983930165658169	1.983930165658169
CAMC-11D3B5C	E	100810	86|87	1373	8	2	20	1361.9680587243329	9.876543209876543	2.4691358024691357	25.7746200907835	38.12029910312918	7.935720662632676	1.983930165658169	19.83930165658169	29.758952484872534
CAMC-11D3B5C	M	100810	87	810	214	56	5	803.4917170915584	264.1975308641975	69.1358024691358	6.172839506172839	339.5061728395062	212.28052772542407	55.55004463842873	4.959825414145422	272.79039777799824
CAMC-11D3B5C	ORF6	100810	89	1133	37	9	7	1123.8964388453526	32.65666372462489	7.94351279788173	6.17828773168579	46.778464254192414	36.70270806467612	8.92768574546176	6.943755579803591	52.574149389941475
CAMC-11D3B5C	ORF7a	100810	90	681	0	0	4	675.5282214066065	0	0	5.873715124816446	5.873715124816446	0	0	3.967860331316338	3.967860331316338
CAMC-11D3B5C	ORF8	100810	92	409	0	0	2	405.7137188770955	0	0	4.88997555012225	4.88997555012225	0	0	1.983930165658169	1.983930165658169
CAMC-11D3B5C	N	100810	93	1856	693	148	18	1841.0871937307807	373.3836206896552	79.74137931034483	9.698275862068964	462.82327586206895	687.4318024005555	146.8108322587045	17.85537149092352	852.0980061501836
CAMC-11D3B5C	N*	100810	95	1334	3	0	2	1323.2814204939987	2.2488755622188905	0	1.4992503748125936	3.7481259370314843	2.9758952484872534	0	1.983930165658169	4.959825414145422
CAMC-11D3B5C	ORF10	100810	97|98	1975	0	0	6	1959.1310385874417	0	0	8.702357347433354	8.702357347433354	0	0	5.951790496974507	5.951790496974507
CAMC-11D3B6B	ORF1a	94318	1	30	510	102	4	31.807290230920927	17000.0	3400.0	133.33333333333334	20533.333333333332	540.7239339256557	108.14478678513115	4.2409720307894565	653.1096927415763
CAMC-11D3B6B	S	94318	71	286	35	5	6	303.22950020144617	122.37762237762239	17.482517482517483	20.97902097902098	160.83916083916085	37.10850526940775	5.301215038486821	6.361458046184185	48.77117835407876
CAMC-11D3B6B	ORF3a	94318	85	1195	1	0	0	1266.9903941983503	0.8368200836820083	0	0	0.8368200836820083	1.0602430076973641	0	0	1.0602430076973641
CAMC-11D3B6B	E	94318	86|87	1266	10	1	10	1342.267647744863	14.154480929844453	1.364256480218281	13.642564802182811	29.161302212245545	10.602430076973642	1.0602430076973641	10.602430076973642	22.265103161644646
CAMC-11D3B6B	M	94318	87	733	426	92	10	777.158124642168	581.1732605729877	125.51159618008185	13.642564802182811	720.3274215552524	451.66352127907714	97.54235670815751	10.602430076973642	559.8083080642083
CAMC-11D3B6B	ORF6	94318	89	1090	60	14	7	1155.664878390127	55.04587155963302	12.844036697247706	6.422018348623853	74.31192660550458	63.614580461841854	14.843402107763099	7.4217010538815495	85.8796836234865
CAMC-11D3B6B	ORF7a	94318		0	0	0	0	0	0	0	0	0	0	0	0	0
CAMC-11D3B6B	ORF8	94318	92	370	0	0	4	392.28991284802476	0	0	10.81081081081081	10.81081081081081	0	0	4.2409720307894565	4.2409720307894565
CAMC-11D3B6B	N	94318	93	1510	783	192	21	1600.96694162302	518.5430463576159	127.1523178807947	13.90728476821192	659.6026490066225	830.1702750270362	203.56665747789393	22.26510316164465	1056.0020356665748
CAMC-11D3B6B	N*	94318	95	1288	9	0	0	1365.5929939142052	6.987577639751553	0	0	6.987577639751553	9.542187069276277	0	0	9.542187069276277
CAMC-11D3B6B	ORF10	94318	97|98	1930	0	0	6	2046.269004855913	0	0	5.543770575416145	5.543770575416145	0	0	6.361458046184185	6.361458046184185
CAMC-11D3B7A	ORF1a	99248	1	40	556	102	11	40.30307915524746	13900.0	2550.0	275.0	16725.0	560.2128002579396	102.77285184588102	11.083346767693051	674.0689988715137
CAMC-11D3B7A	S	99248	71	233	57	22	4	234.76543607931646	244.6351931330472	94.4206008583691	17.167381974248926	356.22317596566523	57.43188779622763	22.166693535386102	4.030307915524746	83.62888924713847
CAMC-11D3B7A	ORF3a	99248	84	683	1	0	2	688.1750765758504	1.4641288433382136	0	2.928257686676427	4.39238653001464	1.0075769788811866	0	2.015153957762373	3.0227309366435597
CAMC-11D3B7A	E	99248	87	856	25	8	16	862.4858939222956	29.205607476635514	9.345794392523365	18.69158878504673	57.24299065420561	25.189424472029664	8.060615831049493	16.121231662098985	49.371271965178146
CAMC-11D3B7A	M	99248	87	856	485	105	23	862.4858939222956	566.588785046729	122.66355140186916	26.869158878504674	716.1214953271028	488.67483475737544	105.79558278252458	23.17427051426729	617.6446880541673
CAMC-11D3B7A	ORF6	99248	89	584	100	24	14	588.424955666613	171.2328767123288	41.09589041095891	23.972602739726028	236.30136986301372	100.75769788811866	24.181847493148474	14.106077704336611	139.04562308560372
CAMC-11D3B7A	ORF7a	99248	90	805	0	0	2	811.0994679993552	0	0	2.484472049689441	2.484472049689441	0	0	2.015153957762373	2.015153957762373
CAMC-11D3B7A	ORF8	99248	92	529	1	0	2	533.0082218281476	1.8903591682419658	0	3.7807183364839316	5.671077504725897	1.0075769788811866	0	2.015153957762373	3.0227309366435597
CAMC-11D3B7A	N	99248	93	2089	1094	308	20	2104.8283088827984	523.6955481091431	147.43896601244614	9.573958831977023	680.7084729535663	1102.289214896018	310.33370949540546	20.15153957762373	1432.774463969047
CAMC-11D3B7A	N*	99248	95	1443	4	0	1	1453.933580525552	2.772002772002772	0	0.693000693000693	3.465003465003465	4.030307915524746	0	1.0075769788811866	5.0378848944059325
CAMC-11D3B7A	ORF10	99248	97|98	2441	0	0	12	2459.4954054489763	0	0	12.72056786372799	12.72056786372799	0	0	12.090923746574237	12.090923746574237
CAMC-11D3B89	ORF1a	208562	1	69	2215	428	32	33.08368734477038	32101.449275362316	6202.898550724637	463.76811594202894	38768.115942028984	1062.0343111400925	205.21475628350322	15.343159348299306	1282.592226771895
CAMC-11D3B89	S	208562	71	1097	45	12	4	525.9826814088856	41.020966271649954	10.938924339106654	3.6463081130355515	55.60619872379216	21.5763178335459	5.75368475561224	1.9178949185374132	29.247897507695555
CAMC-11D3B89	ORF3a	208562	84	1385	0	0	3	664.0711155435794	0	0	2.1660649819494586	2.1660649819494586	0	0	1.43842118890306	1.43842118890306
CAMC-11D3B89	E	208562	86|87	3238	6	1	45	1552.5359365560362	3.629764065335753	0.6049606775559588	27.24918463896061	31.48390938185232	2.87684237780612	0.4794737296343533	21.5763178335459	24.932633940986374
CAMC-11D3B89	M	208562	87	1653	167	43	4	792.570075085586	101.02843315184514	26.01330913490623	2.4198427102238353	129.4615849969752	80.07211284893701	20.617370374277193	1.9178949185374132	102.60737814175162
CAMC-11D3B89	ORF6	208562	89	3602	74	26	13	1727.0643741429408	20.544142143253747	7.218212104386453	3.6091060521932263	31.371460299833426	35.481055992942146	12.466316970493187	6.2331584852465935	54.180531448681926
CAMC-11D3B89	ORF7a	208562	91	459	2	0	0	220.07844190216818	4.357298474945534	0	0	4.357298474945534	0.9589474592687066	0	0	0.9589474592687066
CAMC-11D3B89	ORF8	208562		0	0	0	0	0	0	0	0	0	0	0	0	0
CAMC-11D3B89	N	208562	93	3504	647	135	20	1680.075948638774	184.6461187214612	38.52739726027397	5.707762557077626	228.88127853881278	310.2195030734266	64.7289535006377	9.589474592687067	384.5379311667514
CAMC-11D3B89	N*	208562	95	2443	5	2	4	1171.354321496725	2.046663937781416	0.8186655751125665	1.637331150225133	4.502660663119116	2.3973686481717666	0.9589474592687066	1.9178949185374132	5.274211025977886
CAMC-11D3B89	ORF10	208562	97|98	4285	0	0	17	2054.544931483204	0	0	10.103020727989078	10.103020727989078	0	0	8.151053403784006	8.151053403784006
CAMC-11D3BB6	ORF1a	101562	1	38	644	151	12	37.41556881510802	16947.368421052633	3973.684210526316	315.7894736842105	21236.84210526316	634.0954293928831	148.67765502845552	11.81544278371832	794.5885272050571
CAMC-11D3BB6	S	101562	71	483	44	15	1	475.5715720446624	91.09730848861284	31.055900621118013	2.070393374741201	124.22360248447205	43.32329020696717	14.7693034796479	0.9846202319765267	59.0772139185916
CAMC-11D3BB6	ORF3a	101562	84	657	1	0	0	646.895492408578	1.5220700152207	0	0	1.5220700152207	0.9846202319765267	0	0	0.9846202319765267
CAMC-11D3BB6	E	101562	86|87	1548	6	2	16	1524.1921190996632	7.2309568988885875	2.622661968013012	18.433179723502306	28.286798590403905	5.90772139185916	1.9692404639530534	15.753923711624427	23.630885567436643
CAMC-11D3BB6	M	101562	87	868	302	64	4	854.6503613556251	347.926267281106	73.73271889400922	4.6082949308755765	426.2672811059908	297.35531005691104	63.01569484649771	3.938480927906107	364.3094858313148
CAMC-11D3BB6	ORF6	101562	89|90	2828	32	10	11	2784.5060160296175	14.932337844143726	4.666355576294914	7.119428047862503	26.718121468301142	31.507847423248855	9.846202319765267	10.830822551741793	52.18487229475592
CAMC-11D3BB6	ORF7a	101562	90	685	2	1	4	674.4648589039208	2.9197080291970803	1.4598540145985401	5.839416058394161	10.21897810218978	1.9692404639530534	0.9846202319765267	3.938480927906107	6.892341623835687
CAMC-11D3BB6	ORF8	101562	92	452	0	0	1	445.04834485339006	0	0	2.2123893805309733	2.2123893805309733	0	0	0.9846202319765267	0.9846202319765267
CAMC-11D3BB6	N	101562	93|95	3067	850	215	25	3019.830251472007	545.9416350853016	138.08606294155427	16.056518946692357	700.0842169735482	836.9271971800478	211.69334987495324	24.615505799413167	1073.236052854414
CAMC-11D3BB6	N*	101562	95	1510	9	1	1	1486.7765502845552	5.960264900662252	0.6622516556291391	0.6622516556291391	7.28476821192053	8.86158208778874	0.9846202319765267	0.9846202319765267	10.830822551741793
CAMC-11D3BB6	ORF10	101562	97|98	2062	0	0	2	2030.286918335598	0	0	2.5332940193621307	2.5332940193621307	0	0	1.9692404639530534	1.9692404639530534
CAMC-11D3CFF	ORF1a	120624	1	51	682	164	13	42.28014325507362	13372.549019607844	3215.686274509804	254.90196078431373	16843.137254901965	565.3932882345139	135.9596763496485	10.777291417959942	712.1302560021223
CAMC-11D3CFF	S	120624	71	844	43	10	5	699.6949197506301	50.9478672985782	11.848341232227488	5.924170616113744	68.72037914691944	35.64796392094442	8.290224167661494	4.145112083830747	48.08330017243666
CAMC-11D3CFF	ORF3a	120624	84	1004	1	0	0	832.338506433214	0.9960159362549801	0	0	0.9960159362549801	0.8290224167661494	0	0	0.8290224167661494
CAMC-11D3CFF	E	120624	87	1007	5	0	24	834.8255736835124	4.96524329692155	0	23.833167825223438	28.798411122144987	4.145112083830747	0	19.896538002387587	24.041650086218333
CAMC-11D3CFF	M	120624	87	1007	96	37	6	834.8255736835124	95.33267130089375	36.74280039721947	5.958291956305859	138.0337636544191	79.58615200955035	30.673829420347527	4.974134500596897	115.23411593049477
CAMC-11D3CFF	ORF6	120624	89	2235	27	6	9	1852.865101472344	12.080536912751679	2.684563758389262	4.026845637583893	18.79194630872483	22.38360525268603	4.974134500596897	7.461201750895344	34.81894150417827
CAMC-11D3CFF	ORF7a	120624	90	1075	0	0	1	891.1990980236105	0	0	0.9302325581395349	0.9302325581395349	0	0	0.8290224167661494	0.8290224167661494
CAMC-11D3CFF	ORF8	120624		0	0	0	0	0	0	0	0	0	0	0	0	0
CAMC-11D3CFF	N	120624	93	299	860	244	35	247.87770261307867	2876.2541806020067	816.0535117056857	117.05685618729098	3809.3645484949834	712.9592784188884	202.28146969094044	29.01578458681523	944.2565326966441
CAMC-11D3CFF	N*	120624	95	1557	2	0	4	1290.7879029048945	1.2845215157353886	0	2.5690430314707773	3.853564547206166	1.6580448335322988	0	3.3160896670645976	4.974134500596897
CAMC-11D3CFF	ORF10	120624	97|98	2934	0	0	5	2432.3517707918822	0	0	4.036091418469541	4.036091418469541	0	0	4.145112083830747	4.145112083830747
CAMC-11D3D0B	ORF1a	82052	1	32	451	97	7	38.99965875298591	14093.75	3031.25	218.75	17343.75	549.6514405498951	118.21771559498853	8.531175352215667	676.4003314970993
CAMC-11D3D0B	S	82052	71	360	66	12	6	438.7461609710915	183.33333333333334	33.333333333333336	16.666666666666668	233.33333333333334	80.43679617803343	14.624872032369716	7.312436016184858	102.37410422658802
CAMC-11D3D0B	ORF3a	82052	84	626	0	0	1	762.9308243552869	0	0	1.597444089456869	1.597444089456869	0	0	1.2187393360308096	1.2187393360308096
CAMC-11D3D0B	E	82052	87	571	9	4	4	695.9001608735923	15.76182136602452	7.005253940455342	7.005253940455342	29.7723292469352	10.968654024277287	4.874957344123239	4.874957344123239	20.718568712523762
CAMC-11D3D0B	M	82052	87	571	266	68	11	695.9001608735923	465.84938704028025	119.08931698774082	19.26444833625219	604.2031523642733	324.1846633841954	82.87427485009506	13.406132696338906	420.46507093062934
CAMC-11D3D0B	ORF6	82052	89	993	37	14	5	1210.208160678594	37.26082578046324	14.098690835850956	5.0352467270896275	56.394763343403824	45.09335543313996	17.062350704431335	6.093696680154048	68.24940281772535
CAMC-11D3D0B	ORF7a	82052	90|91	953	1	2	0	1161.4585872373616	4.310344827586206	5.697307379597302	0	10.007652207183508	1.2187393360308096	2.4374786720616193	0	3.656218008092429
CAMC-11D3D0B	ORF8	82052	92	519	0	0	1	632.5257153999902	0	0	1.9267822736030829	1.9267822736030829	0	0	1.2187393360308096	1.2187393360308096
CAMC-11D3D0B	N	82052	93	1203	500	125	11	1466.143421245064	415.6275976724854	103.90689941812136	9.143807148794679	528.6783042394015	609.3696680154048	152.3424170038512	13.406132696338906	775.1182177155949
CAMC-11D3D0B	N*	82052	95	1095	1	2	0	1334.5195729537365	0.9132420091324202	1.8264840182648403	0	2.7397260273972606	1.2187393360308096	2.4374786720616193	0	3.656218008092429
CAMC-11D3D0B	ORF10	82052	97|98	1913	0	0	5	2331.448349826939	0	0	6.092021974536069	6.092021974536069	0	0	6.093696680154048	6.093696680154048
CAMC-11D3D1A	ORF1a	47607	1	9	460	107	4	18.90478291007625	51111.11111111112	11888.88888888889	444.44444444444446	63444.44444444445	966.2444598483416	224.75686348646207	8.402125737811666	1199.4034490726153
CAMC-11D3D1A	S	47607	71|72	831	62	11	2	1745.5416220303737	278.90938848385656	50.0	9.090909090909092	338.0002975747656	130.23294893608082	23.105845778982083	4.201062868905833	157.53985758396874
CAMC-11D3D1A	ORF3a	47607	84	499	0	0	2	1048.1651857920053	0	0	4.008016032064128	4.008016032064128	0	0	4.201062868905833	4.201062868905833
CAMC-11D3D1A	E	47607	87	360	5	4	3	756.19131640305	13.88888888888889	11.11111111111111	8.333333333333334	33.333333333333336	10.502657172264582	8.402125737811666	6.30159430335875	25.206377213435
CAMC-11D3D1A	M	47607	87	360	153	39	7	756.19131640305	425.0	108.33333333333334	19.444444444444446	552.7777777777778	321.3813094712962	81.92072594366375	14.703720041170417	418.0057554561304
CAMC-11D3D1A	ORF6	47607	89	226	37	12	3	474.72010418635915	163.71681415929203	53.097345132743364	13.274336283185841	230.08849557522123	77.71966307475792	25.206377213435	6.30159430335875	109.22763459155168
CAMC-11D3D1A	ORF7a	47607		0	0	0	0	0	0	0	0	0	0	0	0	0
CAMC-11D3D1A	ORF8	47607		0	0	0	0	0	0	0	0	0	0	0	0	0
CAMC-11D3D1A	N	47607	93	938	206	50	9	1970.2984855168359	219.61620469083158	53.30490405117271	9.594882729211088	282.5159914712154	432.70947549730084	105.02657172264583	18.90478291007625	556.6408301300229
CAMC-11D3D1A	N*	47607	95	463	0	0	1	972.5460541517004	0	0	2.159827213822894	2.159827213822894	0	0	2.1005314344529165	2.1005314344529165
CAMC-11D3D1A	ORF10	47607	97|98	1058	0	0	6	2222.3622576511857	0	0	12.588536396643057	12.588536396643057	0	0	12.603188606717499	12.603188606717499
CAMC-11D3D29	ORF1a	53915	1	20	457	106	10	37.09542798850042	22850.0	5300.0	500.0	28650.0	847.6305295372345	196.60576833905222	18.54771399425021	1062.784011870537
CAMC-11D3D29	S	53915	71	221	52	21	8	409.9044792729296	235.2941176470588	95.02262443438914	36.199095022624434	366.5158371040724	96.44811277010108	38.95019938792544	14.838171195400166	150.23648335342668
CAMC-11D3D29	ORF3a	53915	84	510	0	0	3	945.9334137067606	0	0	5.88235294117647	5.88235294117647	0	0	5.564314198275063	5.564314198275063
CAMC-11D3D29	E	53915	87	435	5	1	13	806.8255587498841	11.494252873563218	2.2988505747126435	29.885057471264368	43.67816091954023	9.273856997125105	1.8547713994250208	24.11202819252527	35.24065658907539
CAMC-11D3D29	M	53915	87	435	160	61	7	806.8255587498841	367.81609195402297	140.22988505747128	16.091954022988507	524.1379310344828	296.76342390800335	113.14105536492627	12.983399795975146	422.8878790689048
CAMC-11D3D29	ORF6	53915	89	242	26	11	5	448.85467866085503	107.43801652892563	45.45454545454545	20.66115702479339	173.55371900826447	48.22405638505054	20.402485393675228	9.273856997125105	77.90039877585087
CAMC-11D3D29	ORF7a	53915	90	565	0	0	1	1047.9458406751367	0	0	1.7699115044247788	1.7699115044247788	0	0	1.8547713994250208	1.8547713994250208
CAMC-11D3D29	ORF8	53915		0	0	0	0	0	0	0	0	0	0	0	0	0
CAMC-11D3D29	N	53915	93	977	489	137	12	1812.1116572382452	500.5117707267144	140.22517911975436	12.282497441146367	653.0194472876151	906.9832143188352	254.10368172122784	22.25725679310025	1183.3441528331632
CAMC-11D3D29	N*	53915	95	668	1	2	1	1238.9872948159139	1.497005988023952	2.994011976047904	1.497005988023952	5.988023952095808	1.8547713994250208	3.7095427988500416	1.8547713994250208	7.419085597700083
CAMC-11D3D29	ORF10	53915	97|98	1326	0	0	2	2459.4268756375777	0	0	3.203138399252118	3.203138399252118	0	0	3.7095427988500416	3.7095427988500416
CAMC-11D3D38	ORF1a	91894	1	35	608	160	7	38.0873615252356	17371.42857142857	4571.428571428571	199.99999999999997	22142.857142857138	661.6318802098069	174.1136526867913	7.617472305047119	843.3630052016454
CAMC-11D3D38	S	91894	71	541	51	17	4	588.7217881472131	94.26987060998151	31.42329020332717	7.393715341959334	133.08687615526802	55.49872679391473	18.499575597971578	4.352841317169783	78.35114370905609
CAMC-11D3D38	ORF3a	91894	85	971	1	0	0	1056.6522297429647	1.0298661174047374	0	0	1.0298661174047374	1.0882103292924457	0	0	1.0882103292924457
CAMC-11D3D38	E	91894	87	692	4	2	16	753.0415478703724	5.780346820809249	2.8901734104046244	23.121387283236995	31.79190751445087	4.352841317169783	2.1764206585848913	17.41136526867913	23.940627244433806
CAMC-11D3D38	M	91894	87	692	135	32	5	753.0415478703724	195.08670520231215	46.24277456647399	7.225433526011561	248.5549132947977	146.90839445448017	34.82273053735826	5.4410516464622285	187.17217663830067
CAMC-11D3D38	ORF6	91894	89	1785	50	11	6	1942.4554377870156	28.011204481792717	6.162464985994398	3.361344537815126	37.53501400560224	54.41051646462228	11.970313622216903	6.529261975754674	72.91009206259386
CAMC-11D3D38	ORF7a	91894	90|91	1129	0	0	3	1228.589461771171	0	0	6.538891216310571	6.538891216310571	0	0	3.2646309878773367	3.2646309878773367
CAMC-11D3D38	ORF8	91894	92	588	0	0	1	639.867673623958	0	0	1.7006802721088436	1.7006802721088436	0	0	1.0882103292924457	1.0882103292924457
CAMC-11D3D38	N	91894	93	1313	428	96	12	1428.8201623609812	325.971058644326	73.11500380807311	9.139375476009139	408.22543792840827	465.75402093716673	104.46819161207479	13.058523951509349	583.2807365007508
CAMC-11D3D38	N*	91894	95	1119	1	0	0	1217.7073584782468	0.8936550491510277	0	0	0.8936550491510277	1.0882103292924457	0	0	1.0882103292924457
CAMC-11D3D38	ORF10	91894	97|98	2090	0	0	9	2274.3595882212117	0	0	8.740434069944353	8.740434069944353	0	0	9.793892963632011	9.793892963632011
CAMC-11D3D47	ORF1a	81324	1	47	549	118	6	57.79351728886922	11680.851063829787	2510.6382978723404	127.65957446808511	14319.148936170212	675.0774679061532	145.09861787418228	7.377895824110964	827.5539816044464
CAMC-11D3D47	S	81324	71	459	29	11	3	564.4090305444887	63.18082788671024	23.965141612200433	6.5359477124183005	93.68191721132898	35.65982981653632	13.526142344203434	3.688947912055482	52.87492007279524
CAMC-11D3D47	ORF3a	81324	84	631	1	0	1	775.9087108356697	1.5847860538827259	0	1.5847860538827259	3.1695721077654517	1.229649304018494	0	1.229649304018494	2.459298608036988
CAMC-11D3D47	E	81324	87	645	2	0	10	793.1238010919286	3.1007751937984493	0	15.503875968992247	18.604651162790695	2.459298608036988	0	12.29649304018494	14.755791648221928
CAMC-11D3D47	M	81324	87	645	118	25	4	793.1238010919286	182.9457364341085	38.75968992248062	6.201550387596899	227.90697674418604	145.09861787418228	30.74123260046235	4.918597216073976	180.7584476907186
CAMC-11D3D47	ORF6	81324	89	1237	15	9	10	1521.076189070877	12.126111560226352	7.275666936135812	8.084074373484235	27.485852869846397	18.44473956027741	11.066843736166446	12.29649304018494	41.808076336628794
CAMC-11D3D47	ORF7a	81324	91	276	1	0	0	339.3832079091043	3.623188405797101	0	0	3.623188405797101	1.229649304018494	0	0	1.229649304018494
CAMC-11D3D47	ORF8	81324		0	0	0	0	0	0	0	0	0	0	0	0	0
CAMC-11D3D47	N	81324	93	1139	424	99	11	1400.5705572770646	372.25636523266024	86.91834942932397	9.657594381035997	468.83230904302025	521.3713049038414	121.7352810978309	13.526142344203434	656.6327283458758
CAMC-11D3D47	N*	81324	95|97	2095	4	2	3	2576.115291918745	3.9643211100099114	1.9821605550049557	2.902970868080462	8.849452533095329	4.918597216073976	2.459298608036988	3.6889479120554816	11.066843736166444
CAMC-11D3D47	ORF10	81324	97|98	1733	0	0	5	2130.98224386405	0	0	5.853621047418173	5.853621047418173	0	0	6.14824652009247	6.14824652009247
CAMC-11D3D56	ORF1a	88359	1	29	792	196	11	32.82065211240508	27310.344827586207	6758.620689655172	379.31034482758616	34448.275862068964	896.3433266560282	221.82233841487567	12.449212870222615	1130.6148779411267
CAMC-11D3D56	S	88359	71	553	37	8	3	625.8558833848278	66.90777576853526	14.466546112115731	5.424954792043399	86.79927667269439	41.874625108930616	9.053972996525538	3.3952398736970766	54.32383797915323
CAMC-11D3D56	ORF3a	88359	85	978	0	1	0	1106.848198825247	0	1.0224948875255624	0	1.0224948875255624	0	1.1317466245656922	0	1.1317466245656922
CAMC-11D3D56	E	88359	86|87	1490	2	1	10	1686.3024706028814	2.6864998873112462	1.3793103448275863	13.793103448275863	17.858913680414695	2.2634932491313844	1.1317466245656922	11.317466245656922	14.712706119354
CAMC-11D3D56	M	88359	87	725	139	36	8	820.5163028101268	191.72413793103448	49.6551724137931	11.03448275862069	252.41379310344828	157.31278081463122	40.74287848436492	9.053972996525538	207.1096322955217
CAMC-11D3D56	ORF6	88359	89	1210	31	9	8	1369.4134157244875	25.619834710743802	7.43801652892562	6.6115702479338845	39.66942148760331	35.08414536153646	10.18571962109123	9.053972996525538	54.323837979153225
CAMC-11D3D56	ORF7a	88359	90	739	0	0	2	836.3607555540466	0	0	2.706359945872801	2.706359945872801	0	0	2.2634932491313844	2.2634932491313844
CAMC-11D3D56	ORF8	88359	92	562	0	0	2	636.041603005919	0	0	3.558718861209964	3.558718861209964	0	0	2.2634932491313844	2.2634932491313844
CAMC-11D3D56	N	88359	93	1327	403	97	15	1501.8277707986736	303.6925395629239	73.09721175584025	11.303692539562924	388.0934438583271	456.093889699974	109.77942258287214	16.976199368485382	582.8495116513316
CAMC-11D3D56	N*	88359	95	1009	4	1	0	1141.9323441867834	3.9643211100099114	0.9910802775024778	0	4.9554013875123895	4.526986498262769	1.1317466245656922	0	5.658733122828461
CAMC-11D3D56	ORF10	88359	97|98	1955	0	0	9	2212.5646510259285	0	0	8.955713504647349	8.955713504647349	0	0	10.18571962109123	10.18571962109123
CAMC-11D43DB	ORF1a	53101	1	28	583	121	4	52.72970377205703	20821.428571428572	4321.428571428572	142.85714285714286	25285.714285714286	1097.907760682473	227.86764844353215	7.532814824579575	1333.3082239505848
CAMC-11D43DB	S	53101	71	109	29	8	3	205.2692039697934	266.0550458715596	73.39449541284404	27.522935779816514	366.9724770642202	54.61290747820192	15.06562964915915	5.649611118434681	75.32814824579575
CAMC-11D43DB	ORF3a	53101	84	457	0	0	3	860.6240937082165	0	0	6.564551422319474	6.564551422319474	0	0	5.649611118434681	5.649611118434681
CAMC-11D43DB	E	53101	87	383	7	0	4	721.2670194534943	18.27676240208877	0	10.443864229765014	28.720626631853783	13.182425943014257	0	7.532814824579575	20.715240767593833
CAMC-11D43DB	M	53101	87	383	334	72	7	721.2670194534943	872.0626631853786	187.98955613577024	18.27676240208877	1078.3289817232376	628.9900378523945	135.59066684243234	13.182425943014257	777.7631306378411
CAMC-11D43DB	ORF6	53101	89	168	30	11	5	316.37822263234216	178.57142857142856	65.47619047619047	29.76190476190476	273.8095238095238	56.496111184346816	20.71524076759383	9.416018530724468	86.62737048266511
CAMC-11D43DB	ORF7a	53101	90	481	1	0	0	905.8209826556939	2.079002079002079	0	0	2.079002079002079	1.8832037061448939	0	0	1.8832037061448939
CAMC-11D43DB	ORF8	53101		0	0	0	0	0	0	0	0	0	0	0	0	0
CAMC-11D43DB	N	53101	93	1213	680	178	12	2284.326095553756	560.593569661995	146.74361088211046	9.892827699917559	717.2300082440231	1280.5785201785277	335.2102596937911	22.598444473738724	1638.3872243460576
CAMC-11D43DB	N*	53101	95	640	1	0	0	1205.250371932732	1.5625	0	0	1.5625	1.8832037061448939	0	0	1.8832037061448939
CAMC-11D43DB	ORF10	53101	97	841	0	0	4	1583.7743168678558	0	0	4.756242568370987	4.756242568370987	0	0	7.532814824579575	7.532814824579575
CAMC-11D4405	ORF1a	76134	1	34	921	183	11	44.65810281871437	27088.235294117647	5382.35294117647	323.52941176470586	32794.117647058825	1209.7091969422333	240.36567105366854	14.448209735466413	1464.5230777313684
CAMC-11D4405	S	76134	71	219	25	5	0	287.65072109701316	114.15525114155251	22.831050228310502	0	136.986301369863	32.83684030787821	6.5673680615756425	0	39.404208369453855
CAMC-11D4405	ORF3a	76134	84	618	1	0	0	811.7266924107495	1.6181229773462784	0	0	1.6181229773462784	1.3134736123151285	0	0	1.3134736123151285
CAMC-11D4405	E	76134	87	637	2	1	13	836.6826910447369	3.1397174254317113	1.5698587127158556	20.408163265306122	25.11773940345369	2.626947224630257	1.3134736123151285	17.07515696009667	21.015577797042056
CAMC-11D4405	M	76134	87	637	134	28	1	836.6826910447369	210.36106750392463	43.956043956043956	1.5698587127158556	255.88697017268444	176.00546405022723	36.7772611448236	1.3134736123151285	214.09619880736597
CAMC-11D4405	ORF6	76134	89	293	28	8	1	384.8477684083327	95.56313993174062	27.303754266211605	3.4129692832764507	126.27986348122869	36.7772611448236	10.507788898521028	1.3134736123151285	48.598523655659754
CAMC-11D4405	ORF7a	76134	90	696	1	0	3	914.1776341713295	1.4367816091954024	0	4.310344827586207	5.74712643678161	1.3134736123151285	0	3.9404208369453855	5.253894449260514
CAMC-11D4405	ORF8	76134	92	408	0	0	2	535.8972338245725	0	0	4.901960784313726	4.901960784313726	0	0	2.626947224630257	2.626947224630257
CAMC-11D4405	N	76134	93	1620	231	44	3	2127.827251950508	142.59259259259258	27.160493827160494	1.8518518518518516	171.6049382716049	303.4124044447947	57.792838941865654	3.9404208369453855	365.1456642236057
CAMC-11D4405	N*	76134	95	630	2	0	1	827.488375758531	3.1746031746031744	0	1.5873015873015872	4.761904761904762	2.626947224630257	0	1.3134736123151285	3.9404208369453855
CAMC-11D4405	ORF10	76134	97|98	1355	0	0	4	1779.7567446869994	0	0	9.473577270187441	9.473577270187441	0	0	5.253894449260514	5.253894449260514
CAMC-11D4441	ORF1a	145910	1	47	1069	184	17	32.21163731067096	22744.68085106383	3914.8936170212764	361.70212765957444	27021.27659574468	732.643410321431	126.10513330135014	11.65101775066822	870.3995613734494
CAMC-11D4441	S	145910	71	580	64	17	2	397.50531149338633	110.3448275862069	29.31034482758621	3.4482758620689657	143.10344827586206	43.86265506133918	11.65101775066822	1.3707079706668495	56.88438078267425
CAMC-11D4441	ORF3a	145910	84|85	2686	1	0	3	1840.8608046055788	0.5186721991701245	0	3.9577836411609497	4.476455840331075	0.6853539853334247	0	2.056061956000274	2.741415941333699
CAMC-11D4441	E	145910	86|87	2388	12	6	19	1636.625316976218	10.44259070146968	5.109545995402112	16.65205959684487	32.20419629371666	8.224247824001097	4.112123912000548	13.021725721335068	25.35809745733671
CAMC-11D4441	M	145910	87	1141	304	73	6	781.9888972654376	266.43295354951795	63.97896581945662	5.25854513584575	335.6704645048203	208.3476115413611	50.03084092934	4.112123912000548	262.4905763827016
CAMC-11D4441	ORF6	145910	89	1858	55	13	17	1273.387704749503	29.60172228202368	6.996770721205597	9.14962325080732	45.7481162540366	37.69446919333836	8.909601809334522	11.65101775066822	58.2550887533411
CAMC-11D4441	ORF7a	145910	90	1061	0	0	5	727.1605784387635	0	0	4.71253534401508	4.71253534401508	0	0	3.426769926667123	3.426769926667123
CAMC-11D4441	ORF8	145910	92	667	0	1	4	457.1311082173943	0	1.4992503748125936	5.997001499250374	7.496251874062968	0	0.6853539853334247	2.741415941333699	3.4267699266671237
CAMC-11D4441	N	145910	93	2456	789	189	27	1683.229387978891	321.2540716612378	76.9543973941368	10.993485342019545	409.20195439739416	540.7442944280721	129.53190322801726	18.504557604002468	688.7807552600918
CAMC-11D4441	N*	145910	95	1802	4	1	2	1235.0078815708314	2.2197558268590454	0.5549389567147613	1.1098779134295227	3.8845726970033296	2.741415941333699	0.6853539853334247	1.3707079706668495	4.797477897333973
CAMC-11D4441	ORF10	145910	97|98	2946	0	0	9	2019.0528407922693	0	0	8.776962196557857	8.776962196557857	0	0	6.168185868000823	6.168185868000823
CAMC-11D454E	ORF1a	94473	1	36	908	239	26	38.10612555968372	25222.222222222223	6638.88888888889	722.2222222222223	32583.333333333336	961.121166894245	252.98233357678916	27.521090681993797	1241.624591153028
CAMC-11D454E	S	94473	71	465	43	9	2	492.2041218125814	92.47311827956989	19.35483870967742	4.301075268817204	116.12903225806451	45.51564997406667	9.52653138992093	2.1170069755379846	57.15918833952558
CAMC-11D454E	ORF3a	94473	84|85	1721	0	1	3	1821.6845024504357	0	1.0101010101010102	4.103967168262654	5.114068178363665	0	1.0585034877689923	3.175510463306977	4.234013951075969
CAMC-11D454E	E	94473	87	728	4	0	7	770.5905390958263	5.4945054945054945	0	9.615384615384615	15.10989010989011	4.234013951075969	0	7.409524414382946	11.643538365458916
CAMC-11D454E	M	94473	87	728	146	40	6	770.5905390958263	200.54945054945057	54.94505494505495	8.241758241758243	263.73626373626377	154.54150921427288	42.34013951075969	6.351020926613954	203.23266965164652
CAMC-11D454E	ORF6	94473	89	1424	37	13	3	1507.308966583045	25.98314606741573	9.129213483146067	2.106741573033708	37.21910112359551	39.16462904745271	13.760545340996899	3.175510463306977	56.10068485175659
CAMC-11D454E	ORF7a	94473	90|91	1067	0	1	2	1129.4232214495148	0	3.875968992248062	2.472187886279357	6.348156878527419	0	1.0585034877689923	2.1170069755379846	3.175510463306977
CAMC-11D454E	ORF8	94473	92	616	0	0	1	652.0381484656992	0	0	1.6233766233766234	1.6233766233766234	0	0	1.0585034877689923	1.0585034877689923
CAMC-11D454E	N	94473	93	1453	204	75	13	1538.0055677283458	140.39917412250514	51.6173434273916	8.947006194081212	200.96352374397796	215.93471150487443	79.38776158267441	13.760545340996899	309.0830184285457
CAMC-11D454E	N*	94473	95	993	0	1	0	1051.0939633546093	0	1.0070493454179255	0	1.0070493454179255	0	1.0585034877689923	0	1.0585034877689923
CAMC-11D454E	ORF10	94473	97|98	1752	0	0	8	1854.4981105712743	0	0	9.012732807613027	9.012732807613027	0	0	8.468027902151938	8.468027902151938
CAMC-11D456C	ORF1a	95295	1|2	949	824	157	8	995.8549766514508	24206.97524911604	4617.647058823529	235.2941176470588	29059.916425586627	864.6833516973609	164.75156094233697	8.394983997061756	1037.8298966367595
CAMC-11D456C	S	95295	71	314	46	13	5	329.50312188467393	146.4968152866242	41.40127388535032	15.92356687898089	203.82165605095543	48.2711579831051	13.641848995225354	5.2468649981635975	67.15987197649405
CAMC-11D456C	ORF3a	95295	84	704	0	0	2	738.7585917414345	0	0	2.8409090909090913	2.8409090909090913	0	0	2.098745999265439	2.098745999265439
CAMC-11D456C	E	95295	87	752	5	2	15	789.128495723805	6.648936170212766	2.6595744680851063	19.9468085106383	29.25531914893617	5.2468649981635975	2.098745999265439	15.740594994490792	23.086205991919826
CAMC-11D456C	M	95295	87	752	227	69	7	789.128495723805	301.86170212765956	91.75531914893617	9.308510638297872	402.9255319148936	238.20767091662734	72.40673697465765	7.345610997429036	317.96001888871405
CAMC-11D456C	ORF6	95295	89	917	44	7	6	962.2750406632038	47.98255179934569	7.633587786259541	6.543075245365322	62.159214830970555	46.17241198383966	7.345610997429036	6.296237997796317	59.81426097906501
CAMC-11D456C	ORF7a	95295		0	0	0	0	0	0	0	0	0	0	0	0	0
CAMC-11D456C	ORF8	95295	92	394	0	0	1	413.4529618552915	0	0	2.5380710659898478	2.5380710659898478	0	0	1.0493729996327195	1.0493729996327195
CAMC-11D456C	N	95295	93	1662	579	133	13	1744.0579253895799	348.3754512635379	80.02406738868834	7.821901323706379	436.2214199759326	607.5869667873446	139.5666089511517	13.641848995225354	760.7954247337217
CAMC-11D456C	N*	95295	95	1115	4	0	1	1170.0508945904821	3.587443946188341	0	0.8968609865470852	4.4843049327354265	4.197491998530878	0	1.0493729996327195	5.2468649981635975
CAMC-11D456C	ORF10	95295	97|98	1894	0	0	3	1987.5124613043706	0	0	4.539983999443459	4.539983999443459	0	0	3.148118998898158	3.148118998898158
CAMC-11D45B7	ORF1a	60154	1	23	855	154	12	38.23519632942116	37173.913043478264	6695.652173913044	521.7391304347826	44391.304347826095	1421.3518635502212	256.0095754230808	19.948798084915385	1697.3102370582174
CAMC-11D45B7	S	60154	71	198	10	3	3	329.1551684011039	50.505050505050505	15.15151515151515	15.15151515151515	80.80808080808082	16.623998404096156	4.987199521228846	4.987199521228846	26.598397446553847
CAMC-11D45B7	ORF3a	60154	84|85	449	4	1	2	746.4175283439174	28.26743893225888	2.770083102493075	5.54016620498615	36.57768823973811	6.649599361638462	1.6623998404096154	3.324799680819231	11.636798882867309
CAMC-11D45B7	E	60154	87	507	3	1	8	842.836719087675	5.9171597633136095	1.9723865877712032	15.779092702169626	23.668639053254438	4.987199521228846	1.6623998404096154	13.299198723276923	19.948798084915385
CAMC-11D45B7	M	60154	87	507	29	8	1	842.836719087675	57.19921104536489	15.779092702169626	1.9723865877712032	74.95069033530571	48.20959537187885	13.299198723276923	1.6623998404096154	63.171193935565384
CAMC-11D45B7	ORF6	60154	89	311	23	4	1	517.0063503673904	73.95498392282958	12.861736334405144	3.215434083601286	90.032154340836	38.23519632942116	6.649599361638462	1.6623998404096154	46.547195531469235
CAMC-11D45B7	ORF7a	60154		0	0	0	0	0	0	0	0	0	0	0	0	0
CAMC-11D45B7	ORF8	60154		0	0	0	0	0	0	0	0	0	0	0	0	0
CAMC-11D45B7	N	60154	93	1197	120	27	1	1989.8926089703098	100.25062656641603	22.55639097744361	0.835421888053467	123.6424394319131	199.48798084915384	44.884795691059615	1.6623998404096154	246.03517638062308
CAMC-11D45B7	N*	60154		0	0	0	0	0	0	0	0	0	0	0	0	0
CAMC-11D45B7	ORF10	60154	97|98	1203	0	0	9	1999.8670080127672	0	0	19.00592745663168	19.00592745663168	0	0	14.96159856368654	14.96159856368654
CAMC-11D4960	ORF1a	85446	1	37	373	94	4	43.3022025606816	10081.081081081082	2540.540540540541	108.10810810810811	12729.729729729732	436.533015003628	110.01100110011001	4.681319195749362	551.2253352994874
CAMC-11D4960	S	85446	71|72	1477	57	14	7	1728.577113030452	95.2514339068961	23.529411764705884	11.764705882352942	130.5455515539549	66.70879853942841	16.384617185122767	8.192308592561384	91.28572431711257
CAMC-11D4960	ORF3a	85446	84|85	1472	5	0	2	1722.7254640357655	6.137051500123779	0	2.1321961620469083	8.269247662170688	5.851648994686702	0	2.340659597874681	8.192308592561382
CAMC-11D4960	E	85446	87	594	2	1	15	695.1759005687803	3.367003367003367	1.6835016835016836	25.252525252525253	30.303030303030305	2.340659597874681	1.1703297989373405	17.55494698406011	21.06593638087213
CAMC-11D4960	M	85446	87|89	2633	169	49	10	3081.478360602018	284.5117845117845	81.29851729655556	16.835016835016837	382.645318643357	197.78573602041055	57.34616014792969	11.703297989373405	266.83519415771366
CAMC-11D4960	ORF6	85446	89	2039	30	8	15	2386.3024600332374	14.713094654242274	3.9234919077979398	7.356547327121137	25.993133889161353	35.10989396812022	9.362638391498724	17.55494698406011	62.02747934367905
CAMC-11D4960	ORF7a	85446	90|91	1156	0	2	2	1352.9012475715658	0	4.555808656036446	3.672604467488237	8.228413123524684	0	2.340659597874681	2.340659597874681	4.681319195749362
CAMC-11D4960	ORF8	85446	92	565	0	0	1	661.2363363995975	0	0	1.7699115044247788	1.7699115044247788	0	0	1.1703297989373405	1.1703297989373405
CAMC-11D4960	N	85446	93|94|95	2058	363	97	11	2408.5387262130466	357.6861011436804	94.44606356352325	10.648596321393999	462.7807610285976	424.8297170142546	113.52199049692204	12.873627788310746	551.2253352994874
CAMC-11D4960	N*	85446	95|97	1631	3	0	3	1908.8079020668024	3.5747149741878133	0	4.056646443220987	7.6313614174088	3.5109893968120214	0	3.5109893968120214	7.021978793624043
CAMC-11D4960	ORF10	85446	97|98	1630	0	0	7	1907.6375722678652	0	0	10.121836925960636	10.121836925960636	0	0	8.192308592561384	8.192308592561384
CAMC-11D497F	ORF1a	79770	1	43	710	134	9	53.90497680832394	16511.627906976744	3116.2790697674423	209.30232558139537	19837.209302325584	890.0589193932557	167.98295098407922	11.282437006393382	1069.3243073837282
CAMC-11D497F	S	79770	71	366	41	15	5	458.8191049266642	112.02185792349727	40.98360655737705	13.66120218579235	166.66666666666666	51.39776858468096	18.804061677322302	6.268020559107434	76.4698508211107
CAMC-11D497F	ORF3a	79770	84	538	0	1	1	674.4390121599599	0	1.858736059479554	1.858736059479554	3.717472118959108	0	1.253604111821487	1.253604111821487	2.507208223642974
CAMC-11D497F	E	79770	86|87	1425	2	3	20	1786.3858593456189	3.02571860816944	4.53857791225416	29.64530974012087	37.20960626054447	2.507208223642974	3.7608123354644607	25.072082236429736	31.34010279553717
CAMC-11D497F	M	79770	87	661	124	20	6	828.6323179140028	187.59455370650528	30.2571860816944	9.07715582450832	226.92889561270798	155.44690986586437	25.072082236429736	7.521624670928921	188.04061677322304
CAMC-11D497F	ORF6	79770	89	1006	23	3	7	1261.1257364924159	22.86282306163022	2.982107355864811	6.958250497017892	32.80318091451292	28.832894571894197	3.7608123354644607	8.775228782750407	41.36893569010907
CAMC-11D497F	ORF7a	79770	90|91	996	1	0	1	1248.5896953742008	4.444444444444445	0	1.297016861219196	5.74146130566364	1.253604111821487	0	1.253604111821487	2.507208223642974
CAMC-11D497F	ORF8	79770		0	0	0	0	0	0	0	0	0	0	0	0	0
CAMC-11D497F	N	79770	93	1274	266	64	8	1597.0916384605741	208.7912087912088	50.23547880690738	6.279434850863423	265.3061224489796	333.4586937445155	80.23066315657516	10.028832894571895	423.7181897956625
CAMC-11D497F	N*	79770	95	879	1	0	1	1101.9180142910868	1.1376564277588168	0	1.1376564277588168	2.2753128555176336	1.253604111821487	0	1.253604111821487	2.507208223642974
CAMC-11D497F	ORF10	79770	97|98	1550	0	1	3	1943.0863733233045	0	0.9920634920634921	3.829145434311486	4.821208926374978	0	1.253604111821487	3.7608123354644607	5.014416447285948
CAMC-11D498E	ORF1a	83040	1	31	760	150	11	37.33140655105973	24516.129032258064	4838.709677419355	354.83870967741933	29709.67741935484	915.2215799614643	180.635838150289	13.246628131021193	1109.1040462427745
CAMC-11D498E	S	83040	71	376	49	11	5	452.79383429672447	130.31914893617022	29.25531914893617	13.297872340425531	172.87234042553192	59.00770712909441	13.246628131021193	6.021194605009634	78.27552986512525
CAMC-11D498E	ORF3a	83040	84	663	0	0	4	798.4104046242775	0	0	6.033182503770739	6.033182503770739	0	0	4.816955684007707	4.816955684007707
CAMC-11D498E	E	83040	87	702	4	2	13	845.3757225433526	5.698005698005699	2.8490028490028494	18.51851851851852	27.065527065527068	4.816955684007707	2.4084778420038533	15.655105973025048	22.880539499036608
CAMC-11D498E	M	83040	87	702	115	28	4	845.3757225433526	163.81766381766383	39.88603988603989	5.698005698005699	209.4017094017094	138.48747591522158	33.71868978805395	4.816955684007707	177.02312138728323
CAMC-11D498E	ORF6	83040	89	1184	20	7	6	1425.8188824662814	16.89189189189189	5.912162162162162	5.0675675675675675	27.87162162162162	24.084778420038536	8.429672447013488	7.22543352601156	39.739884393063576
CAMC-11D498E	ORF7a	83040	90	748	0	0	1	900.7707129094412	0	0	1.3368983957219251	1.3368983957219251	0	0	1.2042389210019266	1.2042389210019266
CAMC-11D498E	ORF8	83040	92	570	0	0	1	686.4161849710982	0	0	1.7543859649122808	1.7543859649122808	0	0	1.2042389210019266	1.2042389210019266
CAMC-11D498E	N	83040	93	1229	215	57	9	1480.009633911368	174.93897477624083	46.37917005695687	7.3230268510984535	228.64117168429615	258.91136801541427	68.64161849710982	10.83815028901734	338.3911368015414
CAMC-11D498E	N*	83040	95	910	0	1	1	1095.8574181117533	0	1.0989010989010988	1.0989010989010988	2.1978021978021975	0	1.2042389210019266	1.2042389210019266	2.4084778420038533
CAMC-11D498E	ORF10	83040	97|98	1578	0	0	4	1900.2890173410406	0	0	5.2871317980101225	5.2871317980101225	0	0	4.816955684007707	4.816955684007707
CAMC-11D499D	ORF1a	82549	1	35	498	96	6	42.399059952270775	14228.571428571428	2742.8571428571427	171.42857142857142	17142.85714285714	603.278053035167	116.29456444051412	7.268410277532133	726.8410277532132
CAMC-11D499D	S	82549	71	391	27	7	3	473.65806975251064	69.05370843989769	17.902813299232736	7.672634271099744	94.62915601023016	32.7078462488946	8.479811990454156	3.6342051387660663	44.82186337811481
CAMC-11D499D	ORF3a	82549	84	562	0	0	2	680.8077626621764	0	0	3.558718861209964	3.558718861209964	0	0	2.4228034258440445	2.4228034258440445
CAMC-11D499D	E	82549	87	542	6	1	10	656.579728403736	11.07011070110701	1.8450184501845017	18.450184501845015	31.36531365313653	7.268410277532133	1.2114017129220223	12.11401712922022	20.593829119674375
CAMC-11D499D	M	82549	87	542	225	59	5	656.579728403736	415.12915129151287	108.8560885608856	9.225092250922508	533.210332103321	272.565385407455	71.47270106239931	6.05700856461011	350.0950950344644
CAMC-11D499D	ORF6	82549	89	1409	72	15	5	1706.865013507129	51.10007097232079	10.645848119233499	3.5486160397444997	65.29453513129879	87.22092333038559	18.171025693830334	6.05700856461011	111.44895758882603
CAMC-11D499D	ORF7a	82549	90	705	0	0	1	854.0382076100257	0	0	1.4184397163120568	1.4184397163120568	0	0	1.2114017129220223	1.2114017129220223
CAMC-11D499D	ORF8	82549		0	0	0	0	0	0	0	0	0	0	0	0	0
CAMC-11D499D	N	82549	93	1232	496	127	15	1492.4469103199312	402.5974025974026	103.08441558441558	12.175324675324676	517.8571428571429	600.855249609323	153.84801754109682	18.171025693830334	772.8742928442501
CAMC-11D499D	N*	82549	95	1063	3	2	3	1287.7200208361096	2.8222013170272815	1.8814675446848543	2.8222013170272815	7.525870178739417	3.6342051387660663	2.4228034258440445	3.6342051387660663	9.691213703376178
CAMC-11D499D	ORF10	82549	97|98	1831	0	0	8	2218.0765363602222	0	0	9.206811330763873	9.206811330763873	0	0	9.691213703376178	9.691213703376178
CAMC-11D49AC	ORF1a	91364	1	41	845	172	11	44.87544328181778	20609.756097560974	4195.121951219512	268.29268292682923	25073.170731707316	924.8719408081957	188.25795718225996	12.03975307560965	1125.1696510660654
CAMC-11D49AC	S	91364	71	418	41	17	3	457.51061687316667	98.08612440191388	40.66985645933015	7.177033492822967	145.933014354067	44.87544328181778	18.606891116851276	3.2835690206208135	66.76590341928987
CAMC-11D49AC	ORF3a	91364		0	0	0	0	0	0	0	0	0	0	0	0	0
CAMC-11D49AC	E	91364	87	852	6	2	14	932.5336018563111	7.042253521126761	2.347417840375587	16.431924882629108	25.821596244131456	6.567138041241627	2.189046013747209	15.323322096230463	24.0795061512193
CAMC-11D49AC	M	91364	87	852	123	25	4	932.5336018563111	144.3661971830986	29.342723004694836	4.694835680751174	178.4037558685446	134.62632984545334	27.363075171840112	4.378092027494418	166.36749704478785
CAMC-11D49AC	ORF6	91364	89	1052	23	5	3	1151.4382032310318	21.863117870722434	4.752851711026616	2.8517110266159693	29.46768060836502	25.174029158092903	5.472615034368022	3.2835690206208135	33.93021321308174
CAMC-11D49AC	ORF7a	91364		0	0	0	0	0	0	0	0	0	0	0	0	0
CAMC-11D49AC	ORF8	91364		0	0	0	0	0	0	0	0	0	0	0	0	0
CAMC-11D49AC	N	91364	93	1485	365	95	12	1625.3666652073027	245.79124579124579	63.97306397306397	8.08080808080808	317.84511784511784	399.50089750886565	103.97968565299243	13.134276082483254	516.6148592443413
CAMC-11D49AC	N*	91364	95	1017	3	1	0	1113.1298979904557	2.9498525073746316	0.9832841691248771	0	3.9331366764995086	3.2835690206208135	1.0945230068736045	0	4.378092027494418
CAMC-11D49AC	ORF10	91364	97|98	1878	0	0	5	2055.514206908629	0	0	6.959389166187809	6.959389166187809	0	0	5.472615034368022	5.472615034368022
CAMC-11D49BB	ORF1a	71752	1	39	307	73	4	54.35388560597614	7871.794871794872	1871.7948717948718	102.56410256410257	9846.153846153848	427.86263797524805	101.73932433939123	5.574757498048834	535.1767198126881
CAMC-11D49BB	S	71752	71	268	74	16	4	373.5087523692719	276.1194029850746	59.70149253731343	14.925373134328357	350.7462686567164	103.13301371390344	22.299029992195337	5.574757498048834	131.0068012041476
CAMC-11D49BB	ORF3a	71752	84	535	0	1	2	745.6238153640317	0	1.8691588785046729	3.7383177570093458	5.607476635514018	0	1.3936893745122085	2.787378749024417	4.181068123536626
CAMC-11D49BB	E	71752	86|87	1157	2	4	16	1612.4986063106253	3.696857670979667	7.393715341959334	29.124756943610915	40.215329956549915	2.787378749024417	5.574757498048834	22.299029992195337	30.66116623926859
CAMC-11D49BB	M	71752	87	541	366	87	5	753.9859516111048	676.524953789279	160.81330868761552	9.242144177449168	846.5804066543437	510.09031107146836	121.25097558256215	6.968446872561043	638.3097335265915
CAMC-11D49BB	ORF6	71752	89	689	52	16	5	960.2519790389117	75.47169811320755	23.222060957910017	7.25689404934688	105.95065312046445	72.47184747463484	22.299029992195337	6.968446872561043	101.73932433939122
CAMC-11D49BB	ORF7a	71752	90	734	0	0	1	1022.9680008919611	0	0	1.3623978201634879	1.3623978201634879	0	0	1.3936893745122085	1.3936893745122085
CAMC-11D49BB	ORF8	71752	92	577	0	0	1	804.1587690935444	0	0	1.733102253032929	1.733102253032929	0	0	1.3936893745122085	1.3936893745122085
CAMC-11D49BB	N	71752	93	1197	544	160	17	1668.2461812911138	454.46950710108604	133.66750208855473	14.202172096908939	602.3391812865498	758.1670197346415	222.99029992195338	23.692719366707546	1004.8500390233024
CAMC-11D49BB	N*	71752	95	1070	1	1	2	1491.2476307280633	0.9345794392523364	0.9345794392523364	1.8691588785046729	3.7383177570093458	1.3936893745122085	1.3936893745122085	2.787378749024417	5.574757498048834
CAMC-11D49BB	ORF10	71752	97|98	1818	0	0	7	2533.7272828631953	0	0	6.826523961442146	6.826523961442146	0	0	9.75582562158546	9.75582562158546
CAMC-11D49CA	ORF1a	110605	1	35	844	185	14	31.644139053388184	24114.285714285714	5285.714285714285	399.99999999999994	29800.0	763.0758103159893	167.26187785362325	12.657655621355273	942.9953437909678
CAMC-11D49CA	S	110605	71	693	56	24	3	626.553953257086	80.80808080808082	34.63203463203463	4.329004329004329	119.76911976911978	50.63062248542109	21.69883820803761	2.7123547760047013	75.0418154694634
CAMC-11D49CA	ORF3a	110605		0	0	0	0	0	0	0	0	0	0	0	0	0
CAMC-11D49CA	E	110605	86|87	1895	4	2	24	1713.304100176303	4.069175991861648	2.034587995930824	24.49425318127465	30.598017169067123	3.6164730346729352	1.8082365173364676	21.69883820803761	27.123547760047014
CAMC-11D49CA	M	110605	87|88	2060	91	23	5	1862.4836128565616	92.5737538148525	23.308973062017152	5.0864699898270604	120.9691968666967	82.27476153880927	20.794719949369377	4.520591293341169	107.59007278151982
CAMC-11D49CA	ORF6	110605	89	2121	21	7	6	1917.6348266353239	9.900990099009901	3.3003300330033003	2.828854314002829	16.03017444601603	18.98648343203291	6.328827810677637	5.424709552009403	30.74002079471995
CAMC-11D49CA	ORF7a	110605	90|91	1470	1	0	3	1329.0538402423037	2.237136465324385	0	4.192170678423114	6.429307143747499	0.9041182586682338	0	2.7123547760047013	3.6164730346729352
CAMC-11D49CA	ORF8	110605	92	806	0	0	1	728.7193164865964	0	0	1.2406947890818858	1.2406947890818858	0	0	0.9041182586682338	0.9041182586682338
CAMC-11D49CA	N	110605	93	1487	363	104	11	1344.4238506396637	244.1156691324815	69.9394754539341	7.397444519166106	321.4525891055817	328.19492789656886	94.02829890149631	9.945300845350571	432.16852764341576
CAMC-11D49CA	N*	110605	95	1203	4	2	4	1087.6542651778852	3.3250207813798833	1.6625103906899417	3.3250207813798833	8.312551953449708	3.6164730346729352	1.8082365173364676	3.6164730346729352	9.041182586682337
CAMC-11D49CA	ORF10	110605	97|98	2192	0	0	8	1981.8272230007685	0	0	7.537885007707247	7.537885007707247	0	0	7.2329460693458705	7.2329460693458705
CAMC-11D49D9	ORF1a	115640	1	44	351	76	6	38.04911795226565	7977.272727272728	1727.2727272727275	136.36363636363637	9840.909090909092	303.52819093739186	65.72120373573158	5.188516084399861	374.4379107575233
CAMC-11D49D9	S	115640	71	467	119	48	12	403.8395019024559	254.81798715203425	102.78372591006423	25.69593147751606	383.29764453961457	102.90556900726392	41.50812867519889	10.377032168799722	154.79072985126254
CAMC-11D49D9	ORF3a	115640	84|85	2143	5	1	1	1853.164994811484	3.9001560062402496	1.1614401858304297	1.1614401858304297	6.223036377901109	4.323763403666551	0.8647526807333102	0.8647526807333102	6.053268765133171
CAMC-11D49D9	E	115640	87	852	8	3	25	736.7692839847803	9.389671361502348	3.5211267605633805	29.342723004694836	42.25352112676056	6.918021445866482	2.5942580421999306	21.618817018332756	31.131096506399167
CAMC-11D49D9	M	115640	87	852	316	80	8	736.7692839847803	370.8920187793427	93.89671361502347	9.389671361502348	474.17840375586854	273.261847111726	69.18021445866482	6.918021445866482	349.3600830162573
CAMC-11D49D9	ORF6	115640	89	2373	53	14	7	2052.058111380145	22.334597555836492	5.899705014749262	2.949852507374631	31.184155077960384	45.831892078865444	12.106537530266342	6.053268765133171	63.991698374264956
CAMC-11D49D9	ORF7a	115640	90|91	1597	3	0	3	1381.0100311310964	5.199306759098787	0	4.446596662928603	9.645903422027391	2.5942580421999306	0	2.5942580421999306	5.188516084399861
CAMC-11D49D9	ORF8	115640	92	911	0	0	3	787.7896921480456	0	0	3.293084522502744	3.293084522502744	0	0	2.5942580421999306	2.5942580421999306
CAMC-11D49D9	N	115640	93	1456	570	146	28	1259.0799031476997	391.4835164835165	100.27472527472528	19.23076923076923	510.989010989011	492.9090280179868	126.25389138706329	24.213075060532685	643.3759944655828
CAMC-11D49D9	N*	115640	95|97	3114	4	2	5	2692.839847803528	2.5816576073504223	1.297016861219196	3.2425421530479897	7.121216621617608	3.459010722933241	1.7295053614666205	4.323763403666551	9.512279488066412
CAMC-11D49D9	ORF10	115640	97|98	2559	0	0	14	2212.9021099965407	0	0	11.168085879796129	11.168085879796129	0	0	12.106537530266344	12.106537530266344
CAMC-11D49E8	ORF1a	49433	1	23	421	91	7	46.52762324762811	18304.347826086956	3956.521739130435	304.3478260869565	22565.217391304348	851.6577994457144	184.08755284931118	14.160580988408553	1049.9059332834343
CAMC-11D49E8	S	49433	71	186	30	8	1	376.2668662634273	161.29032258064515	43.01075268817204	5.376344086021505	209.6774193548387	60.688204236036654	16.183521129609776	2.022940141201222	78.89466550684764
CAMC-11D49E8	ORF3a	49433	84	313	1	0	2	633.1802641959824	3.194888178913738	0	6.389776357827476	9.584664536741215	2.022940141201222	0	4.045880282402444	6.0688204236036665
CAMC-11D49E8	E	49433	87	358	1	2	7	724.2125705500374	2.793296089385475	5.58659217877095	19.553072625698324	27.932960893854748	2.022940141201222	4.045880282402444	14.160580988408553	20.22940141201222
CAMC-11D49E8	M	49433	87	358	162	45	5	724.2125705500374	452.5139664804469	125.69832402234637	13.966480446927374	592.1787709497206	327.71630287459794	91.03230635405498	10.11470070600611	428.863309934659
CAMC-11D49E8	ORF6	49433	89	335	39	7	5	677.6849473024093	116.41791044776119	20.8955223880597	14.925373134328357	152.23880597014926	78.89466550684766	14.160580988408553	10.11470070600611	103.16994720126232
CAMC-11D49E8	ORF7a	49433	90	460	0	0	2	930.5524649525621	0	0	4.3478260869565215	4.3478260869565215	0	0	4.045880282402444	4.045880282402444
CAMC-11D49E8	ORF8	49433		0	0	0	0	0	0	0	0	0	0	0	0	0
CAMC-11D49E8	N	49433	93	882	267	69	8	1784.2332045394778	302.72108843537416	78.2312925170068	9.070294784580499	390.02267573696145	540.1250177007263	139.5828697428843	16.183521129609776	695.8914085732204
CAMC-11D49E8	N*	49433		0	0	0	0	0	0	0	0	0	0	0	0	0
CAMC-11D49E8	ORF10	49433	97|98	1071	0	0	4	2166.5688912265086	0	0	8.451237699937662	8.451237699937662	0	0	8.091760564804888	8.091760564804888
CAMC-11D49F7	ORF1a	28502	1	11	233	54	3	38.5937828924286	21181.818181818184	4909.090909090909	272.72727272727275	26363.636363636364	817.4864921759877	189.4603887446495	10.525577152480528	1017.4724580731177
CAMC-11D49F7	S	28502	71	74	27	6	1	259.6309030945197	364.8648648648649	81.08108108108108	13.513513513513514	459.4594594594595	94.73019437232475	21.051154304961056	3.508525717493509	119.28987439477932
CAMC-11D49F7	ORF3a	28502	84	192	0	0	2	673.6369377587538	0	0	10.416666666666666	10.416666666666666	0	0	7.017051434987018	7.017051434987018
CAMC-11D49F7	E	28502	86|87	449	1	0	4	1575.3280471545856	4.672897196261682	0	18.27401073772122	22.946907933982903	3.508525717493509	0	14.034102869974037	17.542628587467547
CAMC-11D49F7	M	28502	87	214	87	26	3	750.824503543611	406.5420560747664	121.49532710280374	14.018691588785048	542.0560747663551	305.2417374219353	91.22166865483125	10.525577152480528	406.9889832292471
CAMC-11D49F7	ORF6	28502	89	148	29	3	4	519.2618061890394	195.94594594594597	20.27027027027027	27.027027027027028	243.24324324324326	101.74724580731177	10.525577152480528	14.034102869974037	126.30692582976633
CAMC-11D49F7	ORF7a	28502		0	0	0	0	0	0	0	0	0	0	0	0	0
CAMC-11D49F7	ORF8	28502		0	0	0	0	0	0	0	0	0	0	0	0	0
CAMC-11D49F7	N	28502	93	555	252	50	6	1947.2317732088977	454.054054054054	90.09009009009009	10.81081081081081	554.9549549549549	884.1484808083643	175.42628587467547	21.051154304961056	1080.6259209880009
CAMC-11D49F7	N*	28502	95	307	0	0	1	1077.1173952705074	0	0	3.257328990228013	3.257328990228013	0	0	3.508525717493509	3.508525717493509
CAMC-11D49F7	ORF10	28502	98	195	0	0	1	684.1625149112343	0	0	5.128205128205128	5.128205128205128	0	0	3.508525717493509	3.508525717493509
CAMC-11D4A03	ORF1a	50738	1	28	316	65	8	55.185462572430914	11285.714285714286	2321.4285714285716	285.7142857142857	13892.857142857145	622.8073633174346	128.1091095431432	15.767275020694546	766.6837478812723
CAMC-11D4A03	S	50738	71	111	27	8	3	218.77094091213684	243.24324324324323	72.07207207207207	27.027027027027028	342.3423423423423	53.21455319484409	15.767275020694546	5.912728132760455	74.89455634829909
CAMC-11D4A03	ORF3a	50738	84	329	0	1	0	648.4291852260633	0	3.03951367781155	0	3.03951367781155	0	1.9709093775868183	0	1.9709093775868183
CAMC-11D4A03	E	50738	87	320	2	1	10	630.6910008277819	6.25	3.125	31.25	40.625	3.9418187551736366	1.9709093775868183	19.709093775868183	25.62182190862864
CAMC-11D4A03	M	50738	87	320	243	52	7	630.6910008277819	759.375	162.5	21.875	943.75	478.93097875359683	102.48728763451456	13.796365643107729	595.2146320312191
CAMC-11D4A03	ORF6	50738	89	306	31	9	4	603.0982695415664	101.30718954248366	29.411764705882355	13.071895424836601	143.79084967320262	61.09819070519137	17.738184398281366	7.883637510347273	86.72001261382
CAMC-11D4A03	ORF7a	50738	90	494	0	0	2	973.6292325278882	0	0	4.048582995951417	4.048582995951417	0	0	3.9418187551736366	3.9418187551736366
CAMC-11D4A03	ORF8	50738		0	0	0	0	0	0	0	0	0	0	0	0	0
CAMC-11D4A03	N	50738	93	887	453	110	16	1748.1966179195078	510.7102593010147	124.01352874859076	18.038331454340472	652.7621195039459	892.8219480468288	216.80003153455002	31.534550041389092	1141.156529622768
CAMC-11D4A03	N*	50738		0	0	0	0	0	0	0	0	0	0	0	0	0
CAMC-11D4A03	ORF10	50738	97	868	0	0	6	1710.7493397453584	0	0	6.912442396313364	6.912442396313364	0	0	11.82545626552091	11.82545626552091
CAMC-11D4A12	ORF1a	122534	1	35	288	73	1	28.563500742651016	8228.571428571428	2085.7142857142853	28.57142857142857	10342.857142857143	235.03680611095695	59.57530154895784	0.8161000212186005	295.42820768113336
CAMC-11D4A12	S	122534	71|73	2018	115	45	5	1646.8898428191358	171.91342049167096	67.87330316742081	7.541478129713424	247.3282017888052	93.85150244013906	36.72450095483702	4.080500106093003	134.6565035010691
CAMC-11D4A12	ORF3a	122534	84|85	2363	7	0	2	1928.4443501395529	6.023317717046101	0	2.159827213822894	8.183144930868995	5.712700148530203	0	1.632200042437201	7.3449001909674045
CAMC-11D4A12	E	122534	87	821	10	1	19	670.018117420471	12.18026796589525	1.218026796589525	23.142509135200974	36.54080389768575	8.161000212186005	0.8161000212186005	15.50590040315341	24.483000636558018
CAMC-11D4A12	M	122534	87|89	3849	394	76	9	3141.168981670393	479.01478205043634	92.5700365408039	10.962241169305726	582.547059760546	321.5434083601286	62.02360161261364	7.3449001909674045	390.9119101637096
CAMC-11D4A12	ORF6	122534	89|91	3632	76	24	11	2964.075277065957	27.749831593865643	7.926023778071334	3.6327608982826947	39.30861627021967	62.02360161261363	19.586400509246413	8.977100233404606	90.58710235526465
CAMC-11D4A12	ORF7a	122534	90|91	1475	5	2	8	1203.7475312974357	8.27814569536424	3.3112582781456954	12.7375095992275	24.326913572737435	4.080500106093003	1.632200042437201	6.528800169748804	12.241500318279007
CAMC-11D4A12	ORF8	122534	92	830	1	0	4	677.3630176114384	1.2048192771084338	0	4.819277108433735	6.024096385542169	0.8161000212186005	0	3.264400084874402	4.080500106093003
CAMC-11D4A12	N	122534	93|94|95	2963	577	135	19	2418.1043628707134	428.79500050427754	100.97252564062083	15.271653091125106	545.0391792360235	470.88971224313246	110.17350286451108	15.50590040315341	596.569115510797
CAMC-11D4A12	N*	122534	95|97	2490	1	1	8	2032.0890528343152	0.693000693000693	0.9551098376313276	6.0682238332668135	7.716334363898834	0.8161000212186005	0.8161000212186005	6.528800169748804	8.161000212186005
CAMC-11D4A12	ORF10	122534	97|98	2427	0	0	8	1980.6747514975432	0	0	6.837043422409277	6.837043422409277	0	0	6.528800169748804	6.528800169748804
CAMC-11D4A21	ORF1a	85764	1	42	810	182	13	48.97159647404506	19285.714285714286	4333.333333333333	309.5238095238095	23928.571428571428	944.4522177137261	212.2102513875286	15.157875099109184	1171.8203442003637
CAMC-11D4A21	S	85764	71	461	43	13	3	537.5215708222564	93.27548806941431	28.199566160520607	6.507592190889371	127.98264642082428	50.137586866284224	15.157875099109184	3.497971176717504	68.7934331421109
CAMC-11D4A21	ORF3a	85764	84	612	0	0	1	713.5861200503708	0	0	1.6339869281045751	1.6339869281045751	0	0	1.1659903922391681	1.1659903922391681
CAMC-11D4A21	E	85764	86|87	1383	6	3	15	1612.5647124667694	8.512784875835163	4.213483146067416	21.06741573033708	33.79368375223966	6.995942353435008	3.497971176717504	17.48985588358752	27.98376941374003
CAMC-11D4A21	M	85764	87	712	148	30	10	830.1851592742876	207.86516853932585	42.13483146067416	14.04494382022472	264.0449438202247	172.56657805139687	34.97971176717504	11.65990392239168	219.2061937409636
CAMC-11D4A21	ORF6	85764	89	1374	40	7	4	1602.070798936617	29.112081513828237	5.094614264919941	2.911208151382824	37.117903930131	46.63961568956672	8.161932745674177	4.6639615689566725	59.46551000419757
CAMC-11D4A21	ORF7a	85764	90|91	877	1	0	3	1022.5735739937504	4.926108374384236	0	4.451038575667655	9.377146950051891	1.1659903922391681	0	3.497971176717504	4.6639615689566725
CAMC-11D4A21	ORF8	85764	92|93	1924	0	1	1	2243.3655146681594	0	0.7032348804500703	1.9920318725099602	2.6952667529600305	0	1.1659903922391681	1.1659903922391681	2.3319807844783362
CAMC-11D4A21	N	85764	93	1422	305	88	12	1658.038337764097	214.48663853727146	61.88466947960619	8.438818565400844	284.8101265822785	355.62706963294625	102.60715451704678	13.991884706870016	472.226108856863
CAMC-11D4A21	N*	85764	95	993	4	0	1	1157.828459493494	4.028197381671702	0	1.0070493454179255	5.0352467270896275	4.6639615689566725	0	1.1659903922391681	5.829951961195841
CAMC-11D4A21	ORF10	85764	97|98	1639	0	0	5	1911.0582528799964	0	0	6.207139089150695	6.207139089150695	0	0	5.829951961195841	5.829951961195841
CAMC-11D4A30	ORF1a	79947	1|3	1301	535	139	4	1627.328104869476	14861.111111111113	3834.1238471673255	111.11111111111111	18806.346069389547	669.1933405881397	173.86518568551665	5.003314695986091	848.0618409696424
CAMC-11D4A30	S	79947	71	403	50	17	4	504.08395562059866	124.06947890818857	42.18362282878412	9.925558312655086	176.17866004962778	62.541433699826136	21.264087457940885	5.003314695986091	88.80883585375311
CAMC-11D4A30	ORF3a	79947	84	667	0	0	1	834.3027255556806	0	0	1.4992503748125936	1.4992503748125936	0	0	1.2508286739965226	1.2508286739965226
CAMC-11D4A30	E	79947	87	642	7	3	16	803.0320087057676	10.903426791277258	4.672897196261682	24.922118380062305	40.49844236760124	8.755800717975658	3.752486021989568	20.013258783944362	32.52154552390959
CAMC-11D4A30	M	79947	87	642	152	37	5	803.0320087057676	236.7601246105919	57.63239875389408	7.78816199376947	302.18068535825546	190.12595844747145	46.28066093787134	6.254143369982613	242.6607627553254
CAMC-11D4A30	ORF6	79947	89	1380	23	1	7	1726.1435701152013	16.666666666666668	0.7246376811594204	5.072463768115942	22.46376811594203	28.769059501920022	1.2508286739965226	8.755800717975658	38.7756888938922
CAMC-11D4A30	ORF7a	79947		0	0	0	0	0	0	0	0	0	0	0	0	0
CAMC-11D4A30	ORF8	79947	92	536	0	0	1	670.4441692621361	0	0	1.8656716417910446	1.8656716417910446	0	0	1.2508286739965226	1.2508286739965226
CAMC-11D4A30	N	79947	93	1156	348	85	5	1445.9579471399802	301.038062283737	73.52941176470588	4.325259515570934	378.89273356401384	435.2883785507899	106.32043728970443	6.254143369982613	547.8629592104769
CAMC-11D4A30	N*	79947	95	992	2	1	2	1240.8220446045505	2.0161290322580645	1.0080645161290323	2.0161290322580645	5.040322580645162	2.5016573479930453	1.2508286739965226	2.5016573479930453	6.2541433699826126
CAMC-11D4A30	ORF10	79947	98	670	0	0	2	838.0552115776702	0	0	2.9850746268656714	2.9850746268656714	0	0	2.5016573479930453	2.5016573479930453
CAMC-11D4A4F	ORF1a	65599	1	27	748	166	17	41.159164011646524	27703.703703703704	6148.148148148148	629.6296296296297	34481.48148148148	1140.2612844707999	253.05263799753047	25.91502919251818	1419.2289516608485
CAMC-11D4A4F	S	65599	71	277	18	1	1	422.26253448985506	64.98194945848375	3.6101083032490973	3.6101083032490973	72.20216606498194	27.439442674431014	1.524413481912834	1.524413481912834	30.488269638256682
CAMC-11D4A4F	ORF3a	65599		0	0	0	0	0	0	0	0	0	0	0	0	0
CAMC-11D4A4F	E	65599	87	534	1	0	9	814.0367993414534	1.8726591760299625	0	16.85393258426966	18.726591760299623	1.524413481912834	0	13.719721337215507	15.244134819128341
CAMC-11D4A4F	M	65599	87	534	37	14	4	814.0367993414534	69.28838951310861	26.217228464419474	7.49063670411985	102.99625468164794	56.403298830774865	21.341788746779677	6.097653927651336	83.84274150520588
CAMC-11D4A4F	ORF6	65599	89	545	22	1	4	830.8053476424946	40.366972477064216	1.8348623853211008	7.339449541284403	49.54128440366972	33.53709660208235	1.524413481912834	6.097653927651336	41.159164011646524
CAMC-11D4A4F	ORF7a	65599		0	0	0	0	0	0	0	0	0	0	0	0	0
CAMC-11D4A4F	ORF8	65599		0	0	0	0	0	0	0	0	0	0	0	0	0
CAMC-11D4A4F	N	65599	93	1203	75	27	5	1833.8694187411395	62.34413965087281	22.443890274314214	4.156275976724855	88.94430590191189	114.33101114346256	41.159164011646524	7.6220674095641705	163.11224256467327
CAMC-11D4A4F	N*	65599	95	603	1	0	1	919.221329593439	1.658374792703151	0	1.658374792703151	3.316749585406302	1.524413481912834	0	1.524413481912834	3.048826963825668
CAMC-11D4A4F	ORF10	65599	97|98	1267	0	0	4	1931.4318815835609	0	0	5.9237962027611575	5.9237962027611575	0	0	6.097653927651336	6.097653927651336
CAMC-11D4A5E	ORF1a	65873	1	21	495	139	4	31.87952575410259	23571.42857142857	6619.047619047618	190.47619047619045	30380.952380952378	751.4459642038468	211.01209903906	6.072290619829064	968.5303538627359
CAMC-11D4A5E	S	65873	71	280	15	4	4	425.06034338803454	53.57142857142857	14.285714285714285	14.285714285714285	82.14285714285714	22.77108982435899	6.072290619829064	6.072290619829064	34.91567106401712
CAMC-11D4A5E	ORF3a	65873	84	387	1	0	2	587.494117468462	2.5839793281653747	0	5.167958656330749	7.751937984496124	1.518072654957266	0	3.036145309914532	4.554217964871798
CAMC-11D4A5E	E	65873	86|87	1151	4	1	6	1747.3016258558132	7.4979760064767795	1.9841269841269842	11.904761904761905	21.38686489536567	6.072290619829065	1.518072654957266	9.108435929743598	16.69879920452993
CAMC-11D4A5E	M	65873	87	504	99	30	7	765.1086180984621	196.42857142857142	59.523809523809526	13.88888888888889	269.8412698412698	150.28919284076935	45.54217964871798	10.626508584700863	206.4578810741882
CAMC-11D4A5E	ORF6	65873	89	1030	21	6	6	1563.6148346059842	20.388349514563107	5.825242718446602	5.825242718446602	32.03883495145631	31.87952575410259	9.108435929743598	9.108435929743598	50.09639761358979
CAMC-11D4A5E	ORF7a	65873	90	561	1	0	0	851.6387594310263	1.7825311942959	0	0	1.7825311942959	1.518072654957266	0	0	1.518072654957266
CAMC-11D4A5E	ORF8	65873	93	979	0	0	1	1486.1931292031636	0	0	1.0214504596527068	1.0214504596527068	0	0	1.518072654957266	1.518072654957266
CAMC-11D4A5E	N	65873	93	979	334	110	10	1486.1931292031636	341.1644535240041	112.35955056179776	10.21450459652707	463.7385086823289	507.0362667557269	166.98799204529928	15.180726549572661	689.2049853505989
CAMC-11D4A5E	N*	65873	95	776	1	0	1	1178.0243802468385	1.2886597938144329	0	1.2886597938144329	2.5773195876288657	1.518072654957266	0	1.518072654957266	3.036145309914532
CAMC-11D4A5E	ORF10	65873	97|98	1422	0	0	3	2158.6993153492326	0	0	4.815422752244405	4.815422752244405	0	0	4.554217964871798	4.554217964871798
CAMC-11D4A6D	ORF1a	60545	1	20	347	74	9	33.03328103063836	17350.0	3700.0	450.0	21500.0	573.1274258815756	122.22313981336195	14.864976463787265	710.2155421587248
CAMC-11D4A6D	S	60545	71	210	91	19	4	346.8494508217028	433.33333333333337	90.47619047619048	19.047619047619047	542.8571428571429	150.30142868940456	31.381616979106447	6.606656206127673	188.28970187463867
CAMC-11D4A6D	ORF3a	60545	84	565	1	0	2	933.1901891155338	1.7699115044247788	0	3.5398230088495577	5.3097345132743365	1.6516640515319183	0	3.3033281030638366	4.954992154595755
CAMC-11D4A6D	E	60545	86|87	1005	5	1	8	1659.922371789578	10.940919037199125	2.1881838074398248	17.14210417032695	30.2712070149659	8.25832025765959	1.6516640515319183	13.213312412255346	23.123296721446856
CAMC-11D4A6D	M	60545	87	457	208	57	11	754.8104715500866	455.1422319474836	124.72647702407002	24.070021881838073	603.9387308533917	343.546122718639	94.14485093731935	18.168304566851102	455.85927822280945
CAMC-11D4A6D	ORF6	60545	89	422	33	14	4	697.0022297464695	78.19905213270142	33.17535545023697	9.47867298578199	120.8530805687204	54.5049137005533	23.123296721446856	6.606656206127673	84.23486662812783
CAMC-11D4A6D	ORF7a	60545		0	0	0	0	0	0	0	0	0	0	0	0	0
CAMC-11D4A6D	ORF8	60545		0	0	0	0	0	0	0	0	0	0	0	0	0
CAMC-11D4A6D	N	60545	93	986	455	102	10	1628.5407548104715	461.4604462474645	103.44827586206897	10.141987829614605	575.0507099391481	751.5071434470228	168.46973325625567	16.51664051531918	936.4935172185977
CAMC-11D4A6D	N*	60545	95	836	1	0	0	1380.7911470806837	1.1961722488038278	0	0	1.1961722488038278	1.6516640515319183	0	0	1.6516640515319183
CAMC-11D4A6D	ORF10	60545	97|98	1506	0	0	4	2487.406061607069	0	0	5.645524066576698	5.645524066576698	0	0	6.606656206127673	6.606656206127673
CAMC-11D4A7C	ORF1a	44923	1	15	475	109	7	33.39046813436324	31666.666666666668	7266.666666666667	466.6666666666667	39400.0	1057.364824254836	242.63740177637288	15.582218462702846	1315.5844444939119
CAMC-11D4A7C	S	44923	71	131	19	4	2	291.610088373439	145.03816793893128	30.534351145038165	15.267175572519083	190.83969465648852	42.29459297019344	8.904124835830197	4.452062417915099	55.65078022393874
CAMC-11D4A7C	ORF3a	44923	84	313	0	0	1	696.7477684037129	0	0	3.194888178913738	3.194888178913738	0	0	2.2260312089575494	2.2260312089575494
CAMC-11D4A7C	E	44923	87	350	2	0	5	779.1109231351423	5.714285714285714	0	14.285714285714286	20.0	4.452062417915099	0	11.130156044787748	15.582218462702848
CAMC-11D4A7C	M	44923	87	350	75	24	3	779.1109231351423	214.2857142857143	68.57142857142857	8.571428571428571	291.42857142857144	166.95234067181622	53.42474901498119	6.6780936268726485	227.05518331367006
CAMC-11D4A7C	ORF6	44923	89	209	21	7	3	465.24052267212784	100.47846889952153	33.49282296650718	14.354066985645934	148.32535885167465	46.746655388108536	15.582218462702846	6.6780936268726485	69.00696747768403
CAMC-11D4A7C	ORF7a	44923		0	0	0	0	0	0	0	0	0	0	0	0	0
CAMC-11D4A7C	ORF8	44923	92	294	0	0	1	654.4531754335195	0	0	3.4013605442176873	3.4013605442176873	0	0	2.2260312089575494	2.2260312089575494
CAMC-11D4A7C	N	44923	93	828	282	80	8	1843.153841016851	340.57971014492756	96.61835748792271	9.66183574879227	446.85990338164254	627.740800926029	178.08249671660397	17.808249671660395	823.6315473142934
CAMC-11D4A7C	N*	44923	95	474	2	1	0	1055.1387930458784	4.219409282700422	2.109704641350211	0	6.329113924050633	4.452062417915099	2.2260312089575494	0	6.6780936268726485
CAMC-11D4A7C	ORF10	44923		0	0	0	0	0	0	0	0	0	0	0	0	0
CAMC-11D4A8B	ORF1a	122077	1	49	439	102	4	40.138601046880254	8959.183673469388	2081.6326530612246	81.63265306122449	11122.448979591836	359.6090991751108	83.55382258738338	3.2766204936228776	446.4395422561171
CAMC-11D4A8B	S	122077	71	736	78	14	5	602.8981708266094	105.97826086956522	19.02173913043478	6.793478260869565	131.79347826086956	63.89409962564611	11.46817172768007	4.095775617028597	79.45804697035477
CAMC-11D4A8B	ORF3a	122077	84	1081	0	0	1	885.5066884015827	0	0	0.9250693802035153	0.9250693802035153	0	0	0.8191551234057194	0.8191551234057194
CAMC-11D4A8B	E	122077	86|87	2067	5	2	27	1693.193640079622	5.555555555555555	2.2222222222222223	29.745786918023423	37.5235646958012	4.095775617028597	1.6383102468114388	22.117188331954424	27.85127419579446
CAMC-11D4A8B	M	122077	87	900	177	42	9	737.2396110651474	196.66666666666666	46.666666666666664	10.0	253.33333333333331	144.99045684281234	34.40451518304022	7.372396110651475	186.76736813650402
CAMC-11D4A8B	ORF6	122077	89	2703	45	14	15	2214.1762985656596	16.64816870144284	5.179430262671106	5.549389567147614	27.37698853126156	36.861980553257375	11.46817172768007	12.28732685108579	60.617479132023234
CAMC-11D4A8B	ORF7a	122077	90|91	1649	1	0	1	1350.7867984960312	1.6	0	0.9765625	2.5765625	0.8191551234057194	0	0.8191551234057194	1.6383102468114388
CAMC-11D4A8B	ORF8	122077		0	0	0	0	0	0	0	0	0	0	0	0	0
CAMC-11D4A8B	N	122077	93	1506	556	148	14	1233.6476158490134	369.1899070385126	98.27357237715803	9.296148738379815	476.75962815405046	455.45024861357996	121.23495826404647	11.46817172768007	588.1533786053066
CAMC-11D4A8B	N*	122077	95|97	2734	3	0	2	2239.570107391237	2.4311183144246353	0	1.477039438141545	3.90815775256618	2.4574653702171583	0	1.6383102468114388	4.095775617028597
CAMC-11D4A8B	ORF10	122077	97|98	2609	0	0	11	2137.175716965522	0	0	9.448752629996996	9.448752629996996	0	0	9.010706357462913	9.010706357462913
CAMC-11D4A9A	ORF1a	127578	1	35	839	210	17	27.43419711862547	23971.42857142857	5999.999999999999	485.71428571428567	30457.142857142855	657.636896643622	164.60518271175283	13.325181457618086	835.5672608129929
CAMC-11D4A9A	S	127578	71	849	46	16	7	665.475238677515	54.18138987043581	18.84570082449941	8.244994110718492	81.27208480565372	36.05637335590776	12.541347254228786	5.486839423725094	54.08456003386164
CAMC-11D4A9A	ORF3a	127578	84|85	2377	1	1	0	1863.173901456364	0.9372071227741331	0.7633587786259541	0	1.7005659014000871	0.7838342033892991	0.7838342033892991	0	1.5676684067785982
CAMC-11D4A9A	E	127578	87	1004	6	0	33	786.9695402028564	5.9760956175298805	0	32.86852589641434	38.84462151394422	4.703005220335795	0	25.866528711846872	30.569533932182665
CAMC-11D4A9A	M	127578	87	1004	133	40	8	786.9695402028564	132.47011952191235	39.8406374501992	7.968127490039841	180.2788844621514	104.24994905077679	31.353368135571966	6.270673627114393	141.87399081346317
CAMC-11D4A9A	ORF6	127578	89	2480	34	11	14	1943.908824405462	13.709677419354838	4.435483870967742	5.645161290322581	23.79032258064516	26.650362915236173	8.622176237282291	10.973678847450188	46.24621799996865
CAMC-11D4A9A	ORF7a	127578	90|91	1705	1	0	3	1336.437316778755	1.6666666666666667	0	3.4766214177978885	5.143288084464555	0.7838342033892991	0	2.3515026101678975	3.1353368135571964
CAMC-11D4A9A	ORF8	127578	92|93	2546	4	0	1	1995.6418818291556	2.602472348731295	0	0.9910802775024778	3.593552626233773	3.1353368135571964	0	0.7838342033892991	3.9191710169464953
CAMC-11D4A9A	N	127578	93	1537	468	127	16	1204.7531706093528	304.4892648015615	82.62849707221861	10.40988939492518	397.52765126870526	366.834407186192	99.546943830441	12.541347254228786	478.92269827086176
CAMC-11D4A9A	N*	127578	95	1390	4	3	2	1089.5295427111257	2.877697841726619	2.1582733812949644	1.4388489208633095	6.474820143884893	3.1353368135571964	2.3515026101678975	1.5676684067785982	7.054507830503692
CAMC-11D4A9A	ORF10	127578	97|98	2783	0	0	8	2181.4105880324196	0	0	6.532955223565321	6.532955223565321	0	0	6.270673627114393	6.270673627114393
CAMC-11D4AA9	ORF1a	36492	1	13	442	98	6	35.62424641017209	34000.0	7538.461538461539	461.53846153846155	42000.0	1211.224377945851	268.55201139975884	16.441959881617887	1496.2183492272277
CAMC-11D4AA9	S	36492	71	148	18	4	0	405.56834374657456	121.62162162162163	27.027027027027028	0	148.64864864864865	49.325879644853664	10.96130658774526	0	60.28718623259893
CAMC-11D4AA9	ORF3a	36492		0	0	0	0	0	0	0	0	0	0	0	0	0
CAMC-11D4AA9	E	36492	87	334	0	0	2	915.269100076729	0	0	5.988023952095808	5.988023952095808	0	0	5.48065329387263	5.48065329387263
CAMC-11D4AA9	M	36492	87	334	29	3	1	915.269100076729	86.82634730538922	8.982035928143713	2.994011976047904	98.80239520958084	79.46947276115313	8.220979940808943	2.740326646936315	90.43077934889838
CAMC-11D4AA9	ORF6	36492	89	135	12	0	0	369.9440973364025	88.88888888888889	0	0	88.88888888888889	32.883919763235774	0	0	32.883919763235774
CAMC-11D4AA9	ORF7a	36492		0	0	0	0	0	0	0	0	0	0	0	0	0
CAMC-11D4AA9	ORF8	36492		0	0	0	0	0	0	0	0	0	0	0	0	0
CAMC-11D4AA9	N	36492	93	809	161	30	5	2216.9242573714787	199.01112484548824	37.08281829419035	6.1804697156983925	242.274412855377	441.19259015674663	82.20979940808944	13.701633234681573	537.1040227995177
CAMC-11D4AA9	N*	36492		0	0	0	0	0	0	0	0	0	0	0	0	0
CAMC-11D4AA9	ORF10	36492	97|98	728	0	0	4	1994.9577989696372	0	0	13.013589128697042	13.013589128697042	0	0	10.96130658774526	10.96130658774526
CAMC-11D4B1F	ORF1a	178806	1	60	1084	194	6	33.55592094225026	18066.666666666668	3233.3333333333335	100.0	21400.0	606.2436383566547	108.49747771327584	3.355592094225026	718.0967081641556
CAMC-11D4B1F	S	178806	71	742	88	16	8	414.9748889858282	118.59838274932615	21.5633423180593	10.78167115902965	150.9433962264151	49.21535071530038	8.94824558460007	4.474122792300035	62.637719092200484
CAMC-11D4B1F	ORF3a	178806	84	1056	1	0	1	590.5842085836045	0.9469696969696969	0	0.9469696969696969	1.8939393939393938	0.5592653490375044	0	0.5592653490375044	1.1185306980750087
CAMC-11D4B1F	E	178806	87	1470	12	2	28	822.1200630851314	8.16326530612245	1.3605442176870748	19.047619047619047	28.57142857142857	6.711184188450052	1.1185306980750087	15.659429773050121	23.48914465957518
CAMC-11D4B1F	M	178806	87	1470	423	87	10	822.1200630851314	287.7551020408163	59.183673469387756	6.802721088435375	353.74149659863946	236.56924264286434	48.65608536626288	5.592653490375043	290.81798149950225
CAMC-11D4B1F	ORF6	178806	89	2920	68	20	13	1633.0548191895127	23.28767123287671	6.8493150684931505	4.452054794520548	34.58904109589041	38.0300437345503	11.185306980750086	7.270449537487557	56.48580025278794
CAMC-11D4B1F	ORF7a	178806	90|91	1709	2	0	2	955.7844815050948	6.451612903225807	0	1.4295925661186561	7.881205469344463	1.1185306980750087	0	1.1185306980750087	2.2370613961500174
CAMC-11D4B1F	ORF8	178806	92	913	0	0	3	510.6092636712415	0	0	3.2858707557502735	3.2858707557502735	0	0	1.677796047112513	1.677796047112513
CAMC-11D4B1F	N	178806	93|94	3320	911	196	25	1856.7609588045143	352.1869709926064	75.55898226676948	9.63762528912876	437.38357854850466	509.4907329731665	109.61600841135085	13.98163372593761	633.088375110455
CAMC-11D4B1F	N*	178806	95	2271	6	1	2	1270.0916076641724	2.642007926023778	0.44033465433729635	0.8806693086745927	3.963011889035667	3.355592094225026	0.5592653490375044	1.1185306980750087	5.033388141337539
CAMC-11D4B1F	ORF10	178806	97|98	3525	0	0	14	1971.410355357203	0	0	8.64220909323604	8.64220909323604	0	0	7.8297148865250605	7.8297148865250605
CAMC-11D4B2E	ORF1a	148512	1	66	1351	268	21	44.440853264382675	20469.696969696968	4060.6060606060605	318.1818181818182	24848.484848484848	909.6907993966818	180.45679810385693	14.14027149321267	1104.2878689937513
CAMC-11D4B2E	S	148512	71	502	48	12	7	338.01982331394095	95.61752988047809	23.904382470119522	13.944223107569721	133.46613545816732	32.32062055591467	8.080155138978668	4.71342383107089	45.11419952596423
CAMC-11D4B2E	ORF3a	148512	84	955	1	0	7	643.0456798103856	1.0471204188481675	0	7.329842931937173	8.37696335078534	0.6733462615815557	0	4.71342383107089	5.386770092652446
CAMC-11D4B2E	E	148512	87	1130	8	3	24	760.8812755871579	7.079646017699115	2.6548672566371683	21.238938053097346	30.97345132743363	5.386770092652446	2.020038784744667	16.160310277957336	23.567119155354447
CAMC-11D4B2E	M	148512	87	1130	332	80	8	760.8812755871579	293.8053097345133	70.79646017699116	7.079646017699115	371.6814159292036	223.55095884507648	53.867700926524456	5.386770092652446	282.80542986425337
CAMC-11D4B2E	ORF6	148512	89	1563	50	15	5	1052.4402068519717	31.98976327575176	9.596928982725528	3.198976327575176	44.78566858605246	33.667313079077786	10.100193923723335	3.3667313079077785	47.1342383107089
CAMC-11D4B2E	ORF7a	148512	90	1169	0	0	1	787.1417797888386	0	0	0.8554319931565441	0.8554319931565441	0	0	0.6733462615815557	0.6733462615815557
CAMC-11D4B2E	ORF8	148512		0	0	0	0	0	0	0	0	0	0	0	0	0
CAMC-11D4B2E	N	148512	93	2624	612	130	24	1766.8605903900022	233.23170731707316	49.542682926829265	9.146341463414634	291.92073170731703	412.0879120879121	87.53501400560224	16.160310277957336	515.7832363714717
CAMC-11D4B2E	N*	148512	95	1774	6	1	1	1194.51626804568	3.3821871476888385	0.5636978579481398	0.5636978579481398	4.509582863585118	4.040077569489334	0.6733462615815557	0.6733462615815557	5.386770092652446
CAMC-11D4B2E	ORF10	148512	97|98	2940	0	0	12	1979.6380090497737	0	0	7.8989268211989	7.8989268211989	0	0	8.080155138978668	8.080155138978668
CAMC-11D4B79	ORF1a	70717	1|3	1253	859	201	9	1771.8511814698022	24515.10673234811	5742.857142857142	257.1428571428571	30515.10673234811	1214.7008498663688	284.23151434591404	12.72678422444391	1511.6591484367268
CAMC-11D4B79	S	70717	71	306	16	4	2	432.710663631093	52.287581699346404	13.071895424836601	6.5359477124183005	71.89542483660131	22.625394176789175	5.656348544197294	2.828174272098647	31.109916993085115
CAMC-11D4B79	ORF3a	70717		0	0	0	0	0	0	0	0	0	0	0	0	0
CAMC-11D4B79	E	70717	87	657	2	0	13	929.0552483844054	3.0441400304414	0	19.7869101978691	22.831050228310502	2.828174272098647	0	18.383132768641204	21.21130704073985
CAMC-11D4B79	M	70717	87	657	33	7	1	929.0552483844054	50.2283105022831	10.6544901065449	1.5220700152207	62.4048706240487	46.664875489627676	9.898609952345264	1.4140871360493235	57.97757257802227
CAMC-11D4B79	ORF6	70717	89	638	19	9	2	902.1875927994683	29.780564263322884	14.106583072100314	3.134796238244514	47.021943573667706	26.867655584937147	12.72678422444391	2.828174272098647	42.42261408147971
CAMC-11D4B79	ORF7a	70717	90	666	0	0	1	941.7820326088494	0	0	1.5015015015015014	1.5015015015015014	0	0	1.4140871360493235	1.4140871360493235
CAMC-11D4B79	ORF8	70717		0	0	0	0	0	0	0	0	0	0	0	0	0
CAMC-11D4B79	N	70717	93	1333	133	29	6	1884.978152353748	99.77494373593399	21.75543885971493	4.501125281320331	126.03150787696924	188.07358909456002	41.00852694543038	8.484522816295941	237.56663885628635
CAMC-11D4B79	N*	70717		0	0	0	0	0	0	0	0	0	0	0	0	0
CAMC-11D4B79	ORF10	70717	97|98	1379	0	0	2	1950.026160612017	0	0	3.11660956272544	3.11660956272544	0	0	2.828174272098647	2.828174272098647
CAMC-11D4B88	ORF1a	59538	1	22	572	111	18	36.95119083610467	26000.0	5045.454545454546	818.1818181818182	31863.636363636364	960.7309617387215	186.43555376398265	30.232792502267458	1177.3993080049718
CAMC-11D4B88	S	59538	71	209	30	6	1	351.03631294299436	143.54066985645935	28.70813397129187	4.784688995215311	177.0334928229665	50.387987503779094	10.07759750075582	1.6795995834593032	62.145184587994216
CAMC-11D4B88	ORF3a	59538	84	459	1	0	1	770.9362088078202	2.178649237472767	0	2.178649237472767	4.357298474945534	1.6795995834593032	0	1.6795995834593032	3.3591991669186063
CAMC-11D4B88	E	59538	87	473	7	3	7	794.4506029762505	14.799154334038056	6.342494714587738	14.799154334038056	35.94080338266385	11.757197084215123	5.03879875037791	11.757197084215123	28.553192918808158
CAMC-11D4B88	M	59538	87	473	120	37	5	794.4506029762505	253.69978858350953	78.22410147991543	10.570824524312897	342.49471458773786	201.55195001511638	62.14518458799422	8.397997917296516	272.0951325204071
CAMC-11D4B88	ORF6	59538	89	425	47	14	4	713.8298229702038	110.58823529411765	32.94117647058824	9.411764705882353	152.94117647058823	78.94118042258725	23.514394168430247	6.718398333837213	109.17397292485471
CAMC-11D4B88	ORF7a	59538	90	661	1	0	2	1110.2153246665994	1.51285930408472	0	3.02571860816944	4.53857791225416	1.6795995834593032	0	3.3591991669186063	5.038798750377909
CAMC-11D4B88	ORF8	59538		0	0	0	0	0	0	0	0	0	0	0	0	0
CAMC-11D4B88	N	59538	93	1069	189	56	4	1795.4919547179952	176.80074836295603	52.38540692235735	3.7418147801683816	232.92797006548173	317.4443212738083	94.05757667372099	6.718398333837213	418.22029628136653
CAMC-11D4B88	N*	59538	95	540	0	0	1	906.9837750680238	0	0	1.8518518518518516	1.8518518518518516	0	0	1.6795995834593032	1.6795995834593032
CAMC-11D4B88	ORF10	59538	97|98	1171	0	0	4	1966.8111122308442	0	0	7.03493436664564	7.03493436664564	0	0	6.718398333837213	6.718398333837213
CAMC-11D4B97	ORF1a	71139	1|3	1218	561	107	10	1712.141019693839	16970.54085155351	3242.4242424242425	303.030303030303	20515.995397008057	788.5969721249947	150.40976117179045	14.056987025400977	953.0637203221862
CAMC-11D4B97	S	71139	71	284	40	10	10	399.21843152138774	140.84507042253523	35.21126760563381	35.21126760563381	211.26760563380282	56.22794810160391	14.056987025400977	14.056987025400977	84.34192215240586
CAMC-11D4B97	ORF3a	71139	84	417	0	0	1	586.1763589592207	0	0	2.3980815347721824	2.3980815347721824	0	0	1.4056987025400975	1.4056987025400975
CAMC-11D4B97	E	71139	86|87	1176	4	3	10	1653.101674187155	6.757694978014349	5.033557046979866	16.82480907197408	28.616061096968295	5.62279481016039	4.217096107620293	14.056987025400977	23.896877943181657
CAMC-11D4B97	M	71139	87	596	127	39	4	837.7964267138982	213.08724832214767	65.43624161073826	6.7114093959731544	285.23489932885906	178.5237352225924	54.82224939906381	5.62279481016039	238.9687794318166
CAMC-11D4B97	ORF6	71139	89	819	36	8	4	1151.26723738034	43.956043956043956	9.768009768009769	4.884004884004884	58.60805860805861	50.605153291443514	11.24558962032078	5.62279481016039	67.47353772192469
CAMC-11D4B97	ORF7a	71139	90	662	0	0	3	930.5725410815446	0	0	4.531722054380665	4.531722054380665	0	0	4.217096107620293	4.217096107620293
CAMC-11D4B97	ORF8	71139	92	447	0	0	1	628.3473200354236	0	0	2.237136465324385	2.237136465324385	0	0	1.4056987025400975	1.4056987025400975
CAMC-11D4B97	N	71139	93	1069	322	80	11	1502.6919130153644	301.2160898035547	74.83629560336763	10.28999064546305	386.34237605238536	452.63498221791144	112.45589620320781	15.462685727941073	580.5535641490603
CAMC-11D4B97	N*	71139	95	897	1	2	3	1260.9117361784677	1.1148272017837235	2.229654403567447	3.3444816053511706	6.688963210702341	1.4056987025400975	2.811397405080195	4.217096107620293	8.434192215240586
CAMC-11D4B97	ORF10	71139		0	0	0	0	0	0	0	0	0	0	0	0	0
CAMC-11D4BA6	ORF1a	88567	1	44	885	190	12	49.679903350006214	20113.636363636364	4318.181818181818	272.72727272727275	24704.545454545456	999.2435105626249	214.52685537502683	13.549064550001694	1227.3194304876536
CAMC-11D4BA6	S	88567	71	413	9	1	1	466.3136382625583	21.79176755447942	2.4213075060532687	2.4213075060532687	26.634382566585955	10.161798412501271	1.1290887125001412	1.1290887125001412	12.419975837501555
CAMC-11D4BA6	ORF3a	88567	84	590	0	0	1	666.1623403750833	0	0	1.6949152542372883	1.6949152542372883	0	0	1.1290887125001412	1.1290887125001412
CAMC-11D4BA6	E	88567	87	730	8	0	14	824.2347601251031	10.95890410958904	0	19.178082191780824	30.136986301369866	9.03270970000113	0	15.807241975001977	24.839951675003107
CAMC-11D4BA6	M	88567	87	730	72	29	4	824.2347601251031	98.63013698630137	39.726027397260275	5.47945205479452	143.83561643835614	81.29438730001017	32.74357266250409	4.516354850000565	118.55431481251483
CAMC-11D4BA6	ORF6	88567	89	828	61	21	7	934.8854539501169	73.67149758454107	25.36231884057971	8.454106280193237	107.48792270531402	68.87441146250862	23.710862962502965	7.903620987500989	100.48889541251258
CAMC-11D4BA6	ORF7a	88567		0	0	0	0	0	0	0	0	0	0	0	0	0
CAMC-11D4BA6	ORF8	88567	92	587	0	0	2	662.7750742375829	0	0	3.4071550255536627	3.4071550255536627	0	0	2.2581774250002824	2.2581774250002824
CAMC-11D4BA6	N	88567	93	1446	464	98	12	1632.6622782752042	320.88520055325034	67.7731673582296	8.298755186721992	396.957123098202	523.8971626000655	110.65069382501383	13.549064550001694	648.096920975081
CAMC-11D4BA6	N*	88567	95	1029	5	2	0	1161.8322851626453	4.8590864917395535	1.9436345966958213	0	6.802721088435375	5.645443562500706	2.2581774250002824	0	7.903620987500988
CAMC-11D4BA6	ORF10	88567	98	771	0	0	1	870.5273973376088	0	0	1.297016861219196	1.297016861219196	0	0	1.1290887125001412	1.1290887125001412
CAMC-11D4BB5	ORF1a	95751	1|4	878	915	197	25	916.9617027498407	38084.50429352069	8208.333333333334	1041.6666666666667	47334.50429352069	955.603596829276	205.74197658510096	26.109387891510274	1187.4549613058873
CAMC-11D4BB5	S	95751	71	503	39	10	1	525.3208843771866	77.53479125248509	19.880715705765407	1.9880715705765408	99.40357852882704	40.73064511075602	10.443755156604109	1.0443755156604109	52.21877578302054
CAMC-11D4BB5	ORF3a	95751	84	635	0	0	4	663.1784524443609	0	0	6.299212598425196	6.299212598425196	0	0	4.1775020626416435	4.1775020626416435
CAMC-11D4BB5	E	95751	87	799	7	1	12	834.4560370126683	8.760951188986231	1.2515644555694618	15.018773466833542	25.031289111389235	7.310628609622876	1.0443755156604109	12.53250618792493	20.887510313208217
CAMC-11D4BB5	M	95751	87	799	94	11	5	834.4560370126683	117.6470588235294	13.767209011264079	6.257822277847309	137.6720901126408	98.17129847207862	11.48813067226452	5.221877578302054	114.88130672264519
CAMC-11D4BB5	ORF6	95751	89	1532	29	14	4	1599.9832899917494	18.929503916449086	9.138381201044385	2.6109660574412534	30.678851174934724	30.286889954151917	14.621257219245752	4.1775020626416435	49.08564923603931
CAMC-11D4BB5	ORF7a	95751		0	0	0	0	0	0	0	0	0	0	0	0	0
CAMC-11D4BB5	ORF8	95751	92	637	0	0	3	665.2672034756818	0	0	4.7095761381475665	4.7095761381475665	0	0	3.1331265469812326	3.1331265469812326
CAMC-11D4BB5	N	95751	93	1563	237	59	11	1632.3589309772221	151.63147792706334	37.74792066538708	7.037747920665387	196.41714651311582	247.51699721151738	61.61815542396424	11.48813067226452	320.62328330774614
CAMC-11D4BB5	N*	95751	95	1010	0	2	3	1054.819270817015	0	1.9801980198019802	2.9702970297029703	4.9504950495049505	0	2.0887510313208217	3.1331265469812326	5.221877578302054
CAMC-11D4BB5	ORF10	95751	98	796	0	0	6	831.3229104656871	0	0	7.537688442211055	7.537688442211055	0	0	6.266253093962465	6.266253093962465
CAMC-11D4BC4	ORF1a	97102	1	60	455	93	7	61.79069432143519	7583.333333333334	1550.0	116.66666666666667	9250.0	468.5794319375502	95.77557619822454	7.208914337500772	571.5639224732756
CAMC-11D4BC4	S	97102	71	513	63	21	8	528.3104364482709	122.80701754385964	40.93567251461988	15.594541910331383	179.3372319688109	64.88022903750695	21.626743012502317	8.238759242858025	94.74573129286729
CAMC-11D4BC4	ORF3a	97102	84|85	1765	1	0	2	1817.6762579555518	0.946073793755913	0	2.824858757062147	3.7709325508180602	1.0298449053572531	0	2.0596898107145063	3.0895347160717597
CAMC-11D4BC4	E	97102	87	758	10	4	13	780.6224382607979	13.192612137203167	5.277044854881266	17.150395778364118	35.62005277044855	10.298449053572533	4.119379621429013	13.387983769644292	27.805812444645838
CAMC-11D4BC4	M	97102	87	758	243	73	2	780.6224382607979	320.58047493403694	96.3060686015831	2.638522427440633	419.5250659630607	250.25231200181253	75.17867809107949	2.0596898107145063	327.4906799036065
CAMC-11D4BC4	ORF6	97102	89	1690	52	22	2	1740.4378900537579	30.76923076923077	13.017751479289942	1.183431952662722	44.97041420118344	53.551935078577166	22.65658791785957	2.0596898107145063	78.26821280715124
CAMC-11D4BC4	ORF7a	97102	90|91	1282	2	0	1	1320.2611686679986	4.88997555012225	0	1.145475372279496	6.035450922401745	2.0596898107145063	0	1.0298449053572531	3.0895347160717597
CAMC-11D4BC4	ORF8	97102	92	702	0	0	1	722.9511235607918	0	0	1.4245014245014247	1.4245014245014247	0	0	1.0298449053572531	1.0298449053572531
CAMC-11D4BC4	N	97102	93	1423	486	113	16	1465.4693003233713	341.5319747013352	79.40969782150387	11.243851018973999	432.18552354181304	500.50462400362505	116.37247430536961	16.47751848571605	633.3546167947106
CAMC-11D4BC4	N*	97102	95	1302	1	1	3	1340.8580667751437	0.7680491551459293	0.7680491551459293	2.304147465437788	3.840245775729646	1.0298449053572531	1.0298449053572531	3.0895347160717597	5.149224526786266
CAMC-11D4BC4	ORF10	97102	97|98	2189	0	0	4	2254.330497827027	0	0	4.287069115683125	4.287069115683125	0	0	4.119379621429013	4.119379621429013
CAMC-11D4BD3	ORF1a	105196	1	49	670	147	12	46.57971785999467	13673.469387755102	3000.0	244.89795918367346	16918.367346938776	636.9063462489067	139.73915357998402	11.407277843264003	788.0527776721547
CAMC-11D4BD3	S	105196	71	484	72	11	7	460.09353967831476	148.7603305785124	22.727272727272727	14.462809917355372	185.9504132231405	68.44366705958402	10.456671356325336	6.654245408570668	85.55458382448002
CAMC-11D4BD3	ORF3a	105196	84	680	0	0	1	646.4124111182934	0	0	1.4705882352941175	1.4705882352941175	0	0	0.9506064869386669	0.9506064869386669
CAMC-11D4BD3	E	105196	87	853	8	3	18	810.8673333586828	9.378663540445487	3.5169988276670576	21.101992966002346	33.99765533411489	7.604851895509335	2.851819460816001	17.110916764896004	27.56758812122134
CAMC-11D4BD3	M	105196	87	853	227	52	7	810.8673333586828	266.1195779601407	60.961313012895666	8.206330597889801	335.2872215709262	215.78767253507738	49.431537320810676	6.654245408570668	271.8734552644587
CAMC-11D4BD3	ORF6	105196	89	1925	44	16	16	1829.9174873569336	22.857142857142858	8.311688311688311	8.311688311688311	39.480519480519476	41.82668542530134	15.20970379101867	15.20970379101867	72.24609300733869
CAMC-11D4BD3	ORF7a	105196		0	0	0	0	0	0	0	0	0	0	0	0	0
CAMC-11D4BD3	ORF8	105196	92	686	0	1	3	652.1160500399254	0	1.4577259475218658	4.373177842565597	5.830903790087463	0	0.9506064869386669	2.851819460816001	3.8024259477546676
CAMC-11D4BD3	N	105196	93	1459	521	138	19	1386.934864443515	357.0938999314599	94.58533241946539	13.022618231665524	464.7018505825908	495.2659796950454	131.18369519753603	18.06152325183467	644.5111981444161
CAMC-11D4BD3	N*	105196	95|96|97	3813	3	1	5	3624.662534697137	2.304147465437788	0.7407407407407407	3.9335230633055085	6.978411269484037	2.851819460816001	0.9506064869386669	4.753032434693335	8.555458382448002
CAMC-11D4BD3	ORF10	105196	97|98	2179	0	0	12	2071.371535039355	0	0	12.147612026984767	12.147612026984767	0	0	11.407277843264001	11.407277843264001
CAMC-11D4BE2	ORF1a	46840	1	24	334	72	7	51.23825789923143	13916.666666666666	3000.0	291.6666666666667	17208.333333333332	713.0657557643041	153.71477369769428	14.944491887275833	881.7250213492742
CAMC-11D4BE2	S	46840	71	146	30	10	0	311.69940222032454	205.47945205479454	68.4931506849315	0	273.972602739726	64.04782237403928	21.349274124679763	0	85.39709649871905
CAMC-11D4BE2	ORF3a	46840		0	0	0	0	0	0	0	0	0	0	0	0	0
CAMC-11D4BE2	E	46840	87	380	6	0	5	811.2724167378309	15.789473684210526	0	13.157894736842104	28.94736842105263	12.809564474807857	0	10.674637062339881	23.48420153714774
CAMC-11D4BE2	M	46840	87	380	151	49	5	811.2724167378309	397.36842105263156	128.94736842105263	13.157894736842104	539.4736842105262	322.3740392826644	104.61144321093083	10.674637062339881	437.66011955593507
CAMC-11D4BE2	ORF6	46840	89	221	11	8	1	471.8189581554227	49.7737556561086	36.199095022624434	4.524886877828054	90.49773755656109	23.484201537147737	17.079419299743808	2.134927412467976	42.69854824935952
CAMC-11D4BE2	ORF7a	46840	90	549	1	2	0	1172.075149444919	1.8214936247723132	3.6429872495446265	0	5.46448087431694	2.134927412467976	4.269854824935952	0	6.4047822374039285
CAMC-11D4BE2	ORF8	46840		0	0	0	0	0	0	0	0	0	0	0	0	0
CAMC-11D4BE2	N	46840	93	830	357	114	13	1771.9897523484203	430.12048192771084	137.34939759036146	15.66265060240964	583.1325301204819	762.1690862510675	243.3817250213493	27.75405636208369	1033.3048676345004
CAMC-11D4BE2	N*	46840	95	584	1	1	0	1246.7976088812982	1.7123287671232879	1.7123287671232879	0	3.4246575342465757	2.134927412467976	2.134927412467976	0	4.269854824935952
CAMC-11D4BE2	ORF10	46840	97|98	1065	0	1	1	2273.697694278395	0	1.3850415512465375	2.9154518950437316	4.300493446290269	0	2.134927412467976	2.134927412467976	4.269854824935952
CAMC-11D4BF1	ORF1a	97825	1|4	935	610	113	9	955.7883976488628	17428.571428571428	3201.111111111111	257.1428571428571	20886.825396825396	623.5624840276004	115.51239458216203	9.200102223358037	748.2749808331205
CAMC-11D4BF1	S	97825	71|72	1612	21	14	5	1647.8405315614618	39.69754253308128	25.498030221309914	9.45179584120983	74.64736859560102	21.466905187835422	14.311270125223613	5.111167901865577	40.889343214924615
CAMC-11D4BF1	ORF3a	97825	84	702	0	0	2	717.607973421927	0	0	2.8490028490028494	2.8490028490028494	0	0	2.0444671607462306	2.0444671607462306
CAMC-11D4BF1	E	97825	87	847	4	3	6	865.8318425760286	4.7225501770956315	3.541912632821724	7.083825265643448	15.348288075560802	4.088934321492461	3.066700741119346	6.133401482238692	13.2890365448505
CAMC-11D4BF1	M	97825	87	847	76	28	4	865.8318425760286	89.728453364817	33.057851239669425	4.7225501770956315	127.50885478158204	77.68975210835676	28.62254025044723	4.088934321492461	110.40122668029645
CAMC-11D4BF1	ORF6	97825	89	2005	36	13	8	2049.578328648096	17.955112219451372	6.483790523690773	3.9900249376558605	28.428927680798004	36.80040889343215	13.289036544850498	8.177868642984922	58.26731408126757
CAMC-11D4BF1	ORF7a	97825	90|91	1239	0	2	2	1266.5474060822899	0	2.2675736961451247	5.602240896358544	7.869814592503669	0	2.0444671607462306	2.0444671607462306	4.088934321492461
CAMC-11D4BF1	ORF8	97825	92	611	0	0	3	624.5847176079734	0	0	4.909983633387889	4.909983633387889	0	0	3.066700741119346	3.066700741119346
CAMC-11D4BF1	N	97825	93	1237	599	144	22	1264.5029389215435	484.2360549717057	116.41067097817299	17.78496362166532	618.431689571544	612.3179146434961	147.2016355737286	22.489138768208537	782.0086889854333
CAMC-11D4BF1	N*	97825	95|96|97	3550	3	1	3	3628.929210324559	2.4078168609317476	0.7987220447284346	2.5372937135170197	5.743832619177201	3.066700741119346	1.0222335803731153	3.066700741119346	7.1556350626118075
CAMC-11D4BF1	ORF10	97825	97|98	1989	0	0	3	2033.2225913621264	0	0	2.9452488542080353	2.9452488542080353	0	0	3.066700741119346	3.066700741119346
CAMC-11D4C1C	ORF1a	93874	1	34	332	77	6	36.21876131836291	9764.70588235294	2264.705882352941	176.47058823529412	12205.882352941175	353.6655516969555	82.02484180923365	6.3915461150052195	442.08193962119435
CAMC-11D4C1C	S	93874	71	408	91	23	5	434.62513582035496	223.03921568627453	56.372549019607845	12.254901960784315	291.6666666666667	96.9384494109125	24.500926774186674	5.326288429171016	126.7656646142702
CAMC-11D4C1C	ORF3a	93874	84|85	1618	2	1	1	1723.586935679741	1.8034265103697025	1.9646365422396856	1.9646365422396856	5.732699594849073	2.1305153716684067	1.0652576858342033	1.0652576858342033	4.261030743336813
CAMC-11D4C1C	E	93874	87	666	12	4	22	709.4616187655794	18.01801801801802	6.006006006006006	33.03303303303303	57.05705705705705	12.783092230010439	4.261030743336813	23.435669088352473	40.479792061699726
CAMC-11D4C1C	M	93874	87	666	300	80	11	709.4616187655794	450.45045045045043	120.12012012012012	16.516516516516514	587.0870870870871	319.57730575026096	85.22061486673626	11.717834544176236	416.51575516117344
CAMC-11D4C1C	ORF6	93874	89|90	2519	46	21	5	2683.384110616358	28.589185829707894	13.05158483530143	3.584917258006133	45.22568792301546	49.00185354837335	22.37041140251827	5.326288429171017	76.69855338006263
CAMC-11D4C1C	ORF7a	93874	90|91	1307	0	0	3	1392.2917953853037	0	0	4.7166938854596285	4.7166938854596285	0	0	3.1957730575026098	3.1957730575026098
CAMC-11D4C1C	ORF8	93874	92	663	0	1	0	706.2658457080768	0	1.5082956259426847	0	1.5082956259426847	0	1.0652576858342033	0	1.0652576858342033
CAMC-11D4C1C	N	93874	93	1351	440	134	16	1439.1631335620086	325.68467801628424	99.18578830495929	11.843079200592154	436.71354552183567	468.71338176704944	142.74452990178324	17.044122973347253	628.50203464218
CAMC-11D4C1C	N*	93874	95	1279	5	0	0	1362.464580181946	3.9093041438623928	0	0	3.9093041438623928	5.326288429171016	0	0	5.326288429171016
CAMC-11D4C1C	ORF10	93874	98	816	0	0	6	869.2502716407099	0	0	7.352941176470589	7.352941176470589	0	0	6.3915461150052195	6.3915461150052195
CAMC-11D4C2B	ORF1a	83267	1	29	797	147	9	34.82772286740245	27482.758620689652	5068.965517241379	310.34482758620686	32862.06896551724	957.161900873095	176.54052625890208	10.808603648504208	1144.5110307805012
CAMC-11D4C2B	S	83267	71	401	22	5	3	481.58334033890975	54.86284289276808	12.468827930174562	7.481296758104738	74.81296758104737	26.421031140788067	6.004779804724561	3.6028678828347362	36.02867882834737
CAMC-11D4C2B	ORF3a	83267		0	0	0	0	0	0	0	0	0	0	0	0	0
CAMC-11D4C2B	E	83267	87	705	2	0	10	846.6739524661631	2.8368794326241136	0	14.184397163120568	17.02127659574468	2.401911921889824	0	12.009559609449122	14.411471531338947
CAMC-11D4C2B	M	83267	87	705	94	24	2	846.6739524661631	133.33333333333334	34.04255319148936	2.8368794326241136	170.2127659574468	112.88986032882174	28.82294306267789	2.401911921889824	144.11471531338944
CAMC-11D4C2B	ORF6	83267	89	1247	15	3	8	1497.5920832983054	12.028869286287089	2.4057738572574174	6.4153969526864465	20.850040096230952	18.014339414173683	3.6028678828347362	9.607647687559297	31.224854984567717
CAMC-11D4C2B	ORF7a	83267	90	761	0	0	1	913.9274862790782	0	0	1.314060446780552	1.314060446780552	0	0	1.200955960944912	1.200955960944912
CAMC-11D4C2B	ORF8	83267	92	521	0	0	1	625.6980556522992	0	0	1.9193857965451055	1.9193857965451055	0	0	1.200955960944912	1.200955960944912
CAMC-11D4C2B	N	83267	93	1375	249	55	9	1651.314446299254	181.0909090909091	40.0	6.545454545454546	227.63636363636363	299.0380342752831	66.05257785197017	10.808603648504208	375.8992157757575
CAMC-11D4C2B	N*	83267	95	852	0	0	1	1023.2144787250651	0	0	1.1737089201877935	1.1737089201877935	0	0	1.200955960944912	1.200955960944912
CAMC-11D4C2B	ORF10	83267	97|98	1526	0	0	4	1832.658796401936	0	0	4.901180623878696	4.901180623878696	0	0	4.803823843779648	4.803823843779648
CAMC-9D6DF4	ORF1a	179732	1	57	1314	287	30	31.71388511784212	23052.631578947367	5035.087719298245	526.3157894736842	28614.035087719294	731.0885095586763	159.68219348808225	16.6915184830748	907.4622215298333
CAMC-9D6DF4	S	179732	71	1058	29	2	7	588.6542185031046	27.410207939508506	1.8903591682419658	6.616257088846881	35.916824196597354	16.135134533638972	1.1127678988716534	3.894687646050787	21.142590078561412
CAMC-9D6DF4	ORF3a	179732	84	1525	0	0	4	848.4855228896357	0	0	2.6229508196721314	2.6229508196721314	0	0	2.225535797743307	2.225535797743307
CAMC-9D6DF4	E	179732	86|87	3736	5	0	45	2078.6504350922482	3.1665611146295123	0	27.8202285854882	30.98678970011771	2.7819197471791335	0	25.037277724612203	27.819197471791338
CAMC-9D6DF4	M	179732	87|88	3579	236	52	13	1991.2981550308236	149.32837238758708	32.93223559214693	8.233058898036733	190.49366687777075	131.30661206685508	28.931965370662986	7.232991342665747	167.47156878018382
CAMC-9D6DF4	ORF6	179732	89	1767	53	15	6	983.1304386531057	29.99434069043577	8.488964346349746	3.395585738539898	41.87889077532542	29.488349320098813	8.3457592415374	3.33830369661496	41.17241225825117
CAMC-9D6DF4	ORF7a	179732	90	2016	0	0	15	1121.6700420626266	0	0	7.440476190476191	7.440476190476191	0	0	8.3457592415374	8.3457592415374
CAMC-9D6DF4	ORF8	179732	92	970	0	1	2	539.6924309527519	0	1.0309278350515465	2.061855670103093	3.0927835051546397	0	0.5563839494358267	1.1127678988716534	1.66915184830748
CAMC-9D6DF4	N	179732	93	2510	183	40	9	1396.523713083925	72.90836653386455	15.936254980079683	3.5856573705179287	92.43027888446215	101.81826274675628	22.255357977433068	5.00745554492244	129.08107626911178
CAMC-9D6DF4	N*	179732	95	1125	0	0	1	625.931943115305	0	0	0.8888888888888888	0.8888888888888888	0	0	0.5563839494358267	0.5563839494358267
CAMC-9D6DF4	ORF10	179732	97|98	1929	0	0	18	1073.2646384617096	0	0	19.41033386951234	19.41033386951234	0	0	10.01491108984488	10.01491108984488
CAMC-9D6E1F	ORF1a	185326	1	144	856	217	16	77.7009162233038	5944.444444444445	1506.9444444444446	111.11111111111111	7562.500000000001	461.8887797718615	117.09096403095087	8.633435135922644	587.613178938735
CAMC-9D6E1F	S	185326	71	982	55	11	4	529.8770814672523	56.0081466395112	11.201629327902241	4.0733197556008145	71.28309572301427	29.677433279734093	5.935486655946819	2.158358783980661	37.771278719661574
CAMC-9D6E1F	ORF3a	185326	84	1312	5	0	8	707.9416811456568	3.8109756097560976	0	6.097560975609756	9.908536585365853	2.6979484799758264	0	4.316717567961322	7.0146660479371485
CAMC-9D6E1F	E	185326	86|87	3392	11	1	36	1830.2882488156006	7.360138785880766	0.7052186177715092	24.59333822056266	32.658695624214936	5.935486655946819	0.5395896959951653	19.425229055825948	25.90030540776793
CAMC-9D6E1F	M	185326	87|88	3519	743	259	54	1898.8161402069868	523.748178213209	182.1931124207762	38.081805359661494	744.0230959936467	400.91514412440785	139.7537312627478	29.137843583738928	569.8067189708945
CAMC-9D6E1F	ORF6	185326	89|90	4489	113	32	21	2422.218145322297	47.861075815332484	13.599954460484119	8.894536213468868	70.35556648928548	60.973635647453676	17.26687027184529	11.33138361589847	89.57188953519744
CAMC-9D6E1F	ORF7a	185326	90|91	2959	3	0	5	1596.6459104496942	2.8766636808628068	0	3.8165133049229576	6.693176985785764	1.6187690879854957	0	2.6979484799758264	4.316717567961322
CAMC-9D6E1F	ORF8	185326	92	959	1	0	3	517.4665184593636	1.0427528675703859	0	3.1282586027111576	4.1710114702815435	0.5395896959951653	0	1.618769087985496	2.158358783980661
CAMC-9D6E1F	N	185326	93	2168	702	174	37	1169.8304609175184	323.80073800738006	80.25830258302582	17.066420664206642	421.1254612546125	378.79196658860604	93.88860710315876	19.964818751821117	492.64539244358593
CAMC-9D6E1F	N*	185326	95	1563	9	1	7	843.3786948404434	5.758157389635317	0.6397952655150352	4.478566858605246	10.876519513755598	4.856307263956488	0.5395896959951653	3.777127871966157	9.173024831917811
CAMC-9D6E1F	ORF10	185326	97|98	2528	0	0	38	1364.082751475778	0	0	30.175753374383234	30.175753374383234	0	0	20.50440844781628	20.50440844781628
CAMC-9D6E2E	ORF1a	185486	1|3	2131	826	194	16	1148.8737694489073	8418.859230854172	1979.5918367346937	163.26530612244898	10561.716373711313	445.31662767001285	104.5901038353299	8.625987945181846	558.5327194505246
CAMC-9D6E2E	S	185486	71	925	52	11	7	498.6899280808255	56.21621621621621	11.891891891891891	7.5675675675675675	75.67567567567566	28.034460821841	5.930366712312519	3.773869726017058	37.73869726017058
CAMC-9D6E2E	ORF3a	185486	84|85	2818	3	0	5	1519.2521268451528	2.169127299901036	0	3.3829499323410013	5.552077232242038	1.617372739721596	0	2.695621232869327	4.312993972590923
CAMC-9D6E2E	E	185486	86|87	3518	14	2	42	1896.6390994468584	10.01540700833232	0.9272137227630969	30.04622102499696	40.98884175609238	7.547739452034116	1.0782484931477307	22.64321835610235	31.269206301284193
CAMC-9D6E2E	M	185486	87|88	3492	635	162	34	1882.6218690359383	465.7722276833601	119.03012490815577	24.981631153563555	609.7839837450794	342.34389657440454	87.3381279449662	18.330224383511425	448.0122489028822
CAMC-9D6E2E	ORF6	185486	89	2739	75	21	19	1476.6613113658175	27.38225629791895	7.667031763417306	6.936838262139467	41.98612632347572	40.43431849303991	11.321609178051174	10.243360684903443	61.99928835599453
CAMC-9D6E2E	ORF7a	185486	90|91	3209	5	1	10	1730.049707255534	4.739864211335853	1.075268817204301	6.297329049243443	12.112462077783597	2.695621232869327	0.5391242465738654	5.391242465738654	8.625987945181846
CAMC-9D6E2E	ORF8	185486	92	1267	0	0	1	683.0704204090875	0	0	0.7892659826361484	0.7892659826361484	0	0	0.5391242465738654	0.5391242465738654
CAMC-9D6E2E	N	185486	93|95	3556	525	136	19	1917.1258208166655	243.98160473762778	63.13834726090994	8.82079851439183	315.9407505129295	283.04022945127934	73.3208975340457	10.243360684903443	366.6044876702285
CAMC-9D6E2E	N*	185486	95	1402	0	0	4	755.8521936965593	0	0	2.8530670470756063	2.8530670470756063	0	0	2.1564969862954615	2.1564969862954615
CAMC-9D6E2E	ORF10	185486	97|98	2271	0	0	16	1224.3511639692483	0	0	14.256635126503312	14.256635126503312	0	0	8.625987945181846	8.625987945181846
CAMC-9D6E3D	ORF1a	61060	1	6	74	7	1	9.826400262037339	12333.333333333334	1166.6666666666667	166.66666666666666	13666.666666666666	121.19226989846052	11.464133639043563	1.6377333770062232	134.2941369145103
CAMC-9D6E3D	S	61060	71	163	43	7	0	266.9505404520144	263.8036809815951	42.94478527607362	0	306.7484662576687	70.4225352112676	11.464133639043563	0	81.88666885031117
CAMC-9D6E3D	ORF3a	61060	84	693	0	0	5	1134.9492302653127	0	0	7.2150072150072155	7.2150072150072155	0	0	8.188666885031116	8.188666885031116
CAMC-9D6E3D	E	61060	86|87	1195	0	0	14	1957.091385522437	0	0	22.58464681844717	22.58464681844717	0	0	22.928267278087127	22.928267278087127
CAMC-9D6E3D	M	61060	87	624	225	48	4	1021.9456272518834	360.5769230769231	76.92307692307692	6.410256410256411	443.9102564102564	368.49000982640024	78.61120209629871	6.550933508024893	453.65214543072386
CAMC-9D6E3D	ORF6	61060	89	79	18	9	2	129.38093678349165	227.84810126582278	113.92405063291139	25.31645569620253	367.08860759493666	29.47920078611202	14.73960039305601	3.2754667540124465	47.49426793318048
CAMC-9D6E3D	ORF7a	61060	90	1201	2	1	8	1966.9177857844743	1.665278934221482	0.832639467110741	6.661115736885928	9.15903413821815	3.2754667540124465	1.6377333770062232	13.101867016049786	18.015067147068457
CAMC-9D6E3D	ORF8	61060	92	476	0	0	1	779.5610874549623	0	0	2.100840336134454	2.100840336134454	0	0	1.6377333770062232	1.6377333770062232
CAMC-9D6E3D	N	61060	93	1236	241	66	9	2024.238453979692	194.98381877022655	53.398058252427184	7.281553398058253	255.663430420712	394.69374385849983	108.09040288241074	14.73960039305601	517.5237471339666
CAMC-9D6E3D	N*	61060		0	0	0	0	0	0	0	0	0	0	0	0	0
CAMC-9D6E3D	ORF10	61060	97|98	693	0	0	2	1134.9492302653127	0	0	6.006760856375141	6.006760856375141	0	0	3.2754667540124465	3.2754667540124465
CAMC-9D6E5B	ORF1a	177172	1	49	478	87	3	27.65674034271781	9755.102040816326	1775.5102040816325	61.224489795918366	11591.836734693878	269.79432415957376	49.10482469013162	1.6932698169010905	320.5924186666065
CAMC-9D6E5B	S	177172	71	498	132	32	5	281.082789605581	265.06024096385545	64.2570281124498	10.040160642570282	339.35742971887555	74.50387194364798	18.06154471361163	2.8221163615018177	95.38753301876143
CAMC-9D6E5B	ORF3a	177172	84|85	1647	7	0	6	929.6051294786987	7.988604293930625	0	6.644518272425249	14.633122566355874	3.9509629061025446	0	3.386539633802181	7.337502539904726
CAMC-9D6E5B	E	177172	86|87	3446	11	3	28	1945.0025963470525	7.765713862096129	2.184996358339403	20.147359892686076	30.098070113121608	6.208655995303999	1.6932698169010905	15.803851624410179	23.705777436615268
CAMC-9D6E5B	M	177172	87	1373	1862	459	59	774.9531528683991	1356.1544064093227	334.3044428259286	42.97159504734159	1733.430444282593	1050.9561330232768	259.07028198586687	33.30097306572144	1343.327388074865
CAMC-9D6E5B	ORF6	177172	89	790	292	80	31	445.8943851172872	369.62025316455697	101.26582278481013	39.24050632911392	510.126582278481	164.81159551170614	45.15386178402908	17.49712144131127	227.4625787370465
CAMC-9D6E5B	ORF7a	177172	90|91	2846	1	3	13	1606.3486329668347	0.41511000415110005	3.118549527753001	7.269649569264002	10.803309101168104	0.5644232723003635	1.6932698169010905	7.337502539904725	9.595195629106179
CAMC-9D6E5B	ORF8	177172	92	1626	0	0	5	917.752240760391	0	0	3.075030750307503	3.075030750307503	0	0	2.8221163615018177	2.8221163615018177
CAMC-9D6E5B	N	177172	93	2716	1578	426	52	1532.9736075677872	581.00147275405	156.8483063328424	19.14580265095729	756.9955817378498	890.6599236899737	240.44431399995486	29.3500101596189	1160.4542478495475
CAMC-9D6E5B	N*	177172		0	0	0	0	0	0	0	0	0	0	0	0	0
CAMC-9D6E5B	ORF10	177172	97|98	2665	0	0	12	1504.1880206804688	0	0	8.820265356668877	8.820265356668877	0	0	6.773079267604362	6.773079267604362
CAMC-9D6E79	ORF1a	75850	1	8	99	15	2	10.547132498352012	12375.0	1875.0	250.0	14500.0	130.52076466710614	19.77587343441002	2.636783124588003	152.93342122610414
CAMC-9D6E79	S	75850	71	197	37	8	2	259.7231377719183	187.8172588832487	40.609137055837564	10.152284263959391	238.57868020304565	48.78048780487805	10.547132498352012	2.636783124588003	61.96440342781806
CAMC-9D6E79	ORF3a	75850	84	764	2	0	3	1007.251153592617	2.6178010471204187	0	3.926701570680628	6.544502617801047	2.636783124588003	0	3.955174686882004	6.591957811470007
CAMC-9D6E79	E	75850	86|87	1588	0	0	22	2093.6058009228746	0	0	28.979700854700855	28.979700854700855	0	0	29.00461437046803	29.00461437046803
CAMC-9D6E79	M	75850	87	756	351	92	12	996.704021094265	464.2857142857143	121.6931216931217	15.873015873015873	601.8518518518518	462.7554383651945	121.29202373104813	15.820698747528017	599.8681608437706
CAMC-9D6E79	ORF6	75850	89	122	122	21	6	160.84377059986818	1000.0	172.13114754098362	49.18032786885246	1221.311475409836	160.84377059986818	27.68622280817403	7.910349373764008	196.4403427818062
CAMC-9D6E79	ORF7a	75850	90	1346	4	1	2	1774.5550428477259	2.9717682020802374	0.7429420505200593	1.4858841010401187	5.200594353640415	5.273566249176006	1.3183915622940015	2.636783124588003	9.22874093605801
CAMC-9D6E79	ORF8	75850	92	697	7	1	0	918.918918918919	10.043041606886657	1.4347202295552368	0	11.477761836441895	9.22874093605801	1.3183915622940015	0	10.547132498352012
CAMC-9D6E79	N	75850	93	1512	423	127	19	1993.40804218853	279.76190476190476	83.994708994709	12.566137566137566	376.32275132275134	557.6796308503626	167.43572841133818	25.049439683586026	750.1647989452869
CAMC-9D6E79	N*	75850		0	0	0	0	0	0	0	0	0	0	0	0	0
CAMC-9D6E79	ORF10	75850	98	360	0	0	1	474.6209624258405	0	0	2.7777777777777777	2.7777777777777777	0	0	1.3183915622940015	1.3183915622940015
CAMC-9D6EC4	ORF1a	206602	1	46	745	132	10	22.265031316250568	16195.652173913044	2869.5652173913045	217.3913043478261	19282.608695652176	360.5967028392755	63.890959429240766	4.840224199184906	429.32788646770115
CAMC-9D6EC4	S	206602	71	820	159	30	3	396.8983843331623	193.90243902439025	36.58536585365854	3.658536585365854	234.14634146341464	76.95956476704	14.52067259755472	1.4520672597554718	92.9323046243502
CAMC-9D6EC4	ORF3a	206602	84	1417	1	1	5	685.8597690245012	0.7057163020465772	0.7057163020465772	3.528581510232886	4.940014114326041	0.48402241991849065	0.48402241991849065	2.420112099592453	3.388156939429434
CAMC-9D6EC4	E	206602	86|87	4553	8	4	31	2203.754077888888	4.7506599496521424	2.5220680958385877	18.959075258698988	26.231803304189718	3.8721793593479252	1.9360896796739626	15.00469501747321	20.812964056495098
CAMC-9D6EC4	M	206602	87	1586	1132	200	17	767.6595579907262	713.7452711223202	126.10340479192938	10.718789407313997	850.5674653215636	547.9133793477314	96.80448398369812	8.22838113861434	652.9462444700439
CAMC-9D6EC4	ORF6	206602	89	846	186	40	7	409.4829672510431	219.8581560283688	47.28132387706856	8.274231678486998	275.4137115839244	90.02817010483926	19.360896796739624	3.3881569394294346	112.77722384100832
CAMC-9D6EC4	ORF7a	206602	90	3094	0	5	8	1497.56536722781	0	1.6160310277957337	2.585649644473174	4.201680672268908	0	2.420112099592453	3.8721793593479252	6.292291458940378
CAMC-9D6EC4	ORF8	206602	92	1901	0	0	6	920.1266202650507	0	0	3.156233561283535	3.156233561283535	0	0	2.9041345195109436	2.9041345195109436
CAMC-9D6EC4	N	206602	93	3113	345	91	13	1506.7617932062612	110.82557018952778	29.232251847092837	4.176035978156119	144.23385801477673	166.98773487187927	44.046040212582646	6.292291458940378	217.3260665434023
CAMC-9D6EC4	N*	206602	95	1147	0	0	2	555.1737156465088	0	0	1.7436791630340016	1.7436791630340016	0	0	0.9680448398369813	0.9680448398369813
CAMC-9D6EC4	ORF10	206602	97|98	2775	0	0	13	1343.1622152738114	0	0	10.337507486715063	10.337507486715063	0	0	6.292291458940378	6.292291458940378
CAMC-9D6F2B	ORF1a	207674	1	83	1325	336	19	39.96648593468609	15963.855421686747	4048.192771084337	228.9156626506024	20240.963855421684	638.0192031742057	161.7920394464401	9.148954611554649	808.9601972322005
CAMC-9D6F2B	S	207674	71	1052	25	6	2	506.5631711239731	23.76425855513308	5.703422053231939	1.9011406844106462	31.368821292775664	12.038098173098222	2.889143561543573	0.9630478538478577	15.890289588489653
CAMC-9D6F2B	ORF3a	207674	84	1474	1	0	4	709.7662682858711	0.6784260515603799	0	2.7137042062415198	3.3921302578018997	0.48152392692392887	0	1.9260957076957155	2.4076196346196443
CAMC-9D6F2B	E	207674	86|87	4115	9	2	36	1981.4709592919671	5.491153142159853	1.2202562538133008	20.933358040729747	27.6447674367029	4.33371534231536	0.9630478538478577	17.33486136926144	22.63162456542466
CAMC-9D6F2B	M	207674	87	1639	250	72	12	789.2177162283193	152.5320317266626	43.92922513727883	7.3215375228798045	203.78279438682122	120.38098173098221	34.66972273852288	5.778287123087146	160.82899159259225
CAMC-9D6F2B	ORF6	207674	89	2435	52	16	8	1172.5107620597666	21.35523613963039	6.570841889117043	3.2854209445585214	31.211498973305954	25.0392442000443	7.704382830782862	3.852191415391431	36.595818446218594
CAMC-9D6F2B	ORF7a	207674	90|91	3377	4	0	11	1626.1063012221075	4.241781548250265	0	4.519309778142974	8.761091326393238	1.9260957076957155	0	5.296763196163218	7.222858903858933
CAMC-9D6F2B	ORF8	207674	92	1334	0	0	2	642.3529185165211	0	0	1.4992503748125936	1.4992503748125936	0	0	0.9630478538478577	0.9630478538478577
CAMC-9D6F2B	N	207674	93	2521	415	125	17	1213.9218197752245	164.61721539071797	49.583498611662044	6.743355811186038	220.94406981356605	199.83242967343048	60.19049086549111	8.18590675770679	268.2088272966284
CAMC-9D6F2B	N*	207674	95	1210	0	0	2	582.6439515779539	0	0	1.6528925619834711	1.6528925619834711	0	0	0.9630478538478577	0.9630478538478577
CAMC-9D6F2B	ORF10	207674	97|98	2176	0	0	18	1047.7960649864692	0	0	17.179310551379196	17.179310551379196	0	0	8.66743068463072	8.66743068463072
CAMC-9D6F49	ORF1a	111010	1	42	363	67	7	37.834429330690924	8642.857142857143	1595.2380952380952	166.66666666666666	10404.761904761905	326.99756778668586	60.35492297991171	6.305738221781821	393.6582289883794
CAMC-9D6F49	S	111010	71	429	47	9	1	386.45167102062874	109.55710955710956	20.97902097902098	2.331002331002331	132.86713286713288	42.33852806053508	8.107377713719485	0.9008197459688315	51.3467255202234
CAMC-9D6F49	ORF3a	111010	84	674	0	0	4	607.1525087829925	0	0	5.9347181008902075	5.9347181008902075	0	0	3.603278983875326	3.603278983875326
CAMC-9D6F49	E	111010	86|87	2241	4	1	24	2018.7370507161518	4.424778761061947	1.1061946902654867	25.47391796453558	31.004891415863014	3.603278983875326	0.9008197459688315	21.619673903251957	26.123772633096117
CAMC-9D6F49	M	111010	87	904	788	161	27	814.3410503558238	871.6814159292035	178.09734513274336	29.86725663716814	1079.646017699115	709.8459598234393	145.03197910098189	24.322133141158453	879.2000720655797
CAMC-9D6F49	ORF6	111010	89	482	163	31	9	434.1951175569768	338.1742738589212	64.31535269709543	18.672199170124482	421.1618257261411	146.83361859291955	27.925412125033777	8.107377713719485	182.8664084316728
CAMC-9D6F49	ORF7a	111010	90|91	2005	4	0	1	1806.1435906675074	7.926622645138247	0	0.6273525721455457	8.553975217283792	3.603278983875326	0	0.9008197459688315	4.5040987298441575
CAMC-9D6F49	ORF8	111010		0	0	0	0	0	0	0	0	0	0	0	0	0
CAMC-9D6F49	N	111010	93	1655	651	190	20	1490.8566795784163	393.3534743202417	114.8036253776435	12.084592145015106	520.2416918429003	586.4336546257093	171.155751734078	18.01639491937663	775.6058012791639
CAMC-9D6F49	N*	111010		0	0	0	0	0	0	0	0	0	0	0	0	0
CAMC-9D6F49	ORF10	111010	97|98	1591	0	0	7	1433.204215836411	0	0	7.936973967508318	7.936973967508318	0	0	6.305738221781821	6.305738221781821
CAMC-9D6F67	ORF1a	170871	1	98	1210	255	28	57.35320797560733	12346.938775510203	2602.0408163265306	285.7142857142857	15234.69387755102	708.1365474539273	149.2353880997946	16.386630850173525	873.7585664038954
CAMC-9D6F67	S	170871	71	950	47	8	5	555.9749752737446	49.473684210526315	8.421052631578947	5.2631578947368425	63.1578947368421	27.506130355648413	4.681894528621006	2.926184080388129	35.11420896465755
CAMC-9D6F67	ORF3a	170871	84	1216	0	0	4	711.6479683503931	0	0	3.2894736842105265	3.2894736842105265	0	0	2.340947264310503	2.340947264310503
CAMC-9D6F67	E	170871	86|87	3454	6	1	35	2021.4079627321196	4.270462633451957	0.7117437722419929	24.463630379544576	29.445836785238527	3.511420896465755	0.5852368160776258	20.483288562716904	24.579946275260284
CAMC-9D6F67	M	170871	87	1405	358	81	16	822.2577265890643	254.80427046263344	57.65124555160142	11.387900355871887	323.8434163701067	209.51478015579005	47.40418210228769	9.363789057242013	266.28275131531973
CAMC-9D6F67	ORF6	170871	89	1856	41	9	8	1086.1995306400736	22.09051724137931	4.849137931034482	4.310344827586206	31.25	23.99470945918266	5.267131344698632	4.681894528621006	33.9437353325023
CAMC-9D6F67	ORF7a	170871	90	2025	0	0	4	1185.1045525571924	0	0	1.9753086419753088	1.9753086419753088	0	0	2.340947264310503	2.340947264310503
CAMC-9D6F67	ORF8	170871	92	1086	0	0	1	635.5671822603016	0	0	0.9208103130755064	0.9208103130755064	0	0	0.5852368160776258	0.5852368160776258
CAMC-9D6F67	N	170871	93	2138	341	82	6	1251.236312773964	159.49485500467728	38.353601496725915	2.8063610851262863	200.65481758652948	199.5657542824704	47.98941891836532	3.511420896465755	251.06659409730148
CAMC-9D6F67	N*	170871	95	972	0	0	4	568.8501852274524	0	0	4.11522633744856	4.11522633744856	0	0	2.340947264310503	2.340947264310503
CAMC-9D6F67	ORF10	170871	97|98	1862	0	0	18	1089.7109515365391	0	0	19.471797345743823	19.471797345743823	0	0	10.534262689397265	10.534262689397265
CAMC-9D7009	ORF1a	174844	1	83	1060	240	11	47.47088833474412	12771.084337349397	2891.5662650602408	132.5301204819277	15795.180722891566	606.2547184919127	137.2652192811878	6.2913225503877745	749.8112603234883
CAMC-9D7009	S	174844	71	786	74	13	6	449.54359314589004	94.14758269720102	16.53944020356234	7.633587786259541	118.32061068702289	42.32344261169957	7.435199377731006	3.431630482029695	53.19027247146027
CAMC-9D7009	ORF3a	174844	84|85	2250	1	1	6	1286.8614307611356	0.8826125330979699	0.8952551477170994	5.29567519858782	7.07354287940289	0.5719384136716158	0.5719384136716158	3.431630482029695	4.575507309372926
CAMC-9D7009	E	174844	86|87	3516	10	2	26	2010.9354624694015	7.698229407236336	1.539645881447267	18.74034465983514	27.978219948518742	5.719384136716158	1.1438768273432316	14.870398755462013	21.733659719521402
CAMC-9D7009	M	174844	87	1299	578	171	30	742.947999359429	444.95765973826025	131.63972286374135	23.094688221709006	599.6920708237107	330.58040310219394	97.8014687378463	17.158152410148475	445.54002425018876
CAMC-9D7009	ORF6	174844	89	1779	71	21	10	1017.4784379218046	39.910061832490165	11.804384485666105	5.621135469364812	57.33558178752108	40.607627370684725	12.010706687103932	5.719384136716158	58.337718194504816
CAMC-9D7009	ORF7a	174844	90|91	2982	0	1	8	1705.5203495687583	0	1.1918951132300357	4.458344016636476	5.650239129866511	0	0.5719384136716158	4.575507309372926	5.147445723044542
CAMC-9D7009	ORF8	174844	92	1194	0	0	2	682.8944659239094	0	0	1.6750418760469012	1.6750418760469012	0	0	1.1438768273432316	1.1438768273432316
CAMC-9D7009	N	174844	93	2228	463	144	17	1274.2787856603602	207.80969479353678	64.63195691202871	7.630161579892279	280.0718132854578	264.8074855299581	82.35913156871268	9.72295303241747	356.8895701310883
CAMC-9D7009	N*	174844	95	1285	0	0	3	734.9408615680263	0	0	2.3346303501945527	2.3346303501945527	0	0	1.7158152410148475	1.7158152410148475
CAMC-9D7009	ORF10	174844	97|98	2262	0	0	14	1293.724691725195	0	0	11.43041133381631	11.43041133381631	0	0	8.007137791402622	8.007137791402622
CAMC-9D7018	ORF1a	158238	1	42	265	46	5	26.542297046221517	6309.523809523809	1095.2380952380952	119.04761904761904	7523.809523809524	167.46925517258813	29.070134860147373	3.159797267407323	199.69918730014282
CAMC-9D7018	S	158238	71	646	61	18	9	408.2458069490262	94.42724458204334	27.86377708978328	13.93188854489164	136.22291021671828	38.549526662369345	11.375270162666364	5.687635081333182	55.6124319063689
CAMC-9D7018	ORF3a	158238	84|85	2158	2	0	3	1363.768500613001	1.9236854890110133	0	2.3346303501945527	4.258315839205566	1.2639189069629293	0	1.895878360444394	3.159797267407323
CAMC-9D7018	E	158238	86|87	3087	19	5	25	1950.8588328972814	16.949152542372882	4.0768896394822605	21.91810284198003	42.944145023835176	12.007229616147828	3.159797267407323	15.798986337036617	30.96601322059177
CAMC-9D7018	M	158238	87|88	3191	677	132	16	2016.5826160593538	603.107129159179	117.75200713648528	14.272970561998216	735.1321068576625	427.8365500069516	83.41864785955333	10.111351255703434	521.3665491222084
CAMC-9D7018	ORF6	158238	89|90	3591	148	32	12	2269.3663974519395	119.73888986147736	26.058631921824105	9.77198697068404	155.56950875398553	93.52999911525677	20.22270251140687	7.583513441777576	121.33621506844122
CAMC-9D7018	ORF7a	158238	90|91	2938	1	0	6	1856.6968743285431	1.7391304347826089	0	2.5391451544646637	4.278275589247272	0.6319594534814647	0	3.791756720888788	4.423716174370253
CAMC-9D7018	ORF8	158238	92	1401	0	0	5	885.375194327532	0	0	3.5688793718772307	3.5688793718772307	0	0	3.159797267407323	3.159797267407323
CAMC-9D7018	N	158238	93	1848	686	182	20	1167.8610700337467	371.2121212121212	98.48484848484848	10.822510822510822	480.5194805194805	433.52418508828475	115.01662053362656	12.639189069629293	561.1799946915406
CAMC-9D7018	N*	158238	95	1089	0	0	1	688.203844841315	0	0	0.9182736455463728	0.9182736455463728	0	0	0.6319594534814647	0.6319594534814647
CAMC-9D7018	ORF10	158238	97|98	2059	0	0	11	1301.2045147183358	0	0	10.349794942549705	10.349794942549705	0	0	6.951553988296111	6.951553988296111
CAMC-9D7054	ORF1a	81791	1	18	43	13	0	22.00731131787116	2388.888888888889	722.2222222222223	0	3111.1111111111113	52.5730214815811	15.89416928512917	0	68.46719076671027
CAMC-9D7054	S	81791	71	220	33	5	2	268.9782494406475	150.0	22.727272727272727	9.090909090909092	181.8181818181818	40.34673741609713	6.1131420327419885	2.4452568130967953	48.905136261935915
CAMC-9D7054	ORF3a	81791	84	638	0	0	2	780.0369233778778	0	0	3.134796238244514	3.134796238244514	0	0	2.4452568130967953	2.4452568130967953
CAMC-9D7054	E	81791	86|87	1770	0	0	13	2164.0522795906636	0	0	14.666358537373231	14.666358537373231	0	0	15.89416928512917	15.89416928512917
CAMC-9D7054	M	81791	87	887	630	122	20	1084.4713966084287	710.2593010146561	137.5422773393461	22.547914317925592	870.3494926719278	770.2558961254906	149.16066559890453	24.452568130967954	943.8691298553631
CAMC-9D7054	ORF6	81791	89	121	253	45	6	147.93803719235612	2090.909090909091	371.90082644628103	49.586776859504134	2512.396694214876	309.3249868567446	55.0182782946779	7.335770439290386	371.6790355907129
CAMC-9D7054	ORF7a	81791	90	1405	0	0	2	1717.7929112004988	0	0	1.4234875444839858	1.4234875444839858	0	0	2.4452568130967953	2.4452568130967953
CAMC-9D7054	ORF8	81791		0	0	0	0	0	0	0	0	0	0	0	0	0
CAMC-9D7054	N	81791	93	1220	1871	431	36	1491.6066559890453	1533.6065573770493	353.27868852459017	29.508196721311474	1916.3934426229507	2287.537748652052	526.9528432223594	44.01462263574232	2858.505214510154
CAMC-9D7054	N*	81791		0	0	0	0	0	0	0	0	0	0	0	0	0
CAMC-9D7054	ORF10	81791	97|98	1118	0	0	5	1366.8985585211085	0	0	10.915454594977394	10.915454594977394	0	0	6.1131420327419885	6.1131420327419885
CAMC-9D7081	ORF1a	39258	1	7	11	0	0	17.830760609302562	1571.4285714285713	0	0	1571.4285714285713	28.01976667176117	0	0	28.01976667176117
CAMC-9D7081	S	39258	71	80	61	18	3	203.78012124917214	762.5	225.0	37.5	1025.0	155.38234245249376	45.850527281063734	7.641754546843956	208.87462428040146
CAMC-9D7081	ORF3a	39258		0	0	0	0	0	0	0	0	0	0	0	0	0
CAMC-9D7081	E	39258	87	601	20	3	12	1530.8981608844058	33.277870216306155	4.9916805324459235	19.966722129783694	58.23627287853577	50.945030312293035	7.641754546843956	30.567018187375822	89.15380304651282
CAMC-9D7081	M	39258	87	601	845	186	35	1530.8981608844058	1405.9900166389352	309.4841930116473	58.23627287853578	1773.7104825291183	2152.427530694381	473.7887819043253	89.15380304651282	2715.370115645219
CAMC-9D7081	ORF6	39258		0	0	0	0	0	0	0	0	0	0	0	0	0
CAMC-9D7081	ORF7a	39258	90	716	1	0	0	1823.8320851800906	1.3966480446927374	0	0	1.3966480446927374	2.547251515614652	0	0	2.547251515614652
CAMC-9D7081	ORF8	39258	92	522	0	0	2	1329.6652911508484	0	0	3.8314176245210727	3.8314176245210727	0	0	5.094503031229304	5.094503031229304
[truncated: 5,899 more rows]
