# Supplementary material for: Altered subgenomic RNA abundance provides unique insight into SARS-CoV-2 B.1.1.7/Alpha variant infections
Source: Commun Biol. 2022 Jul 5;5:666. doi: 10.1038/s42003-022-03565-9 (PMC9255483; doi:10.1038/s42003-022-03565-9)
Supplement: Supplementary file 7 — Supplementary data 5 [file 42003_2022_3565_MOESM7_ESM.csv]

protein	virus	time	repeat	intensity
nsp1	vict	24	1	3.93E+08
nsp2	vict	24	1	4.60E+08
nsp3	vict	24	1	1.05E+09
nsp4	vict	24	1	1.53E+08
nsp8	vict	24	1	1.17E+08
nsp10	vict	24	1	1.29E+07
M	vict	24	1	6.91E+08
orf3a	vict	24	1	2.05E+08
orf7a	vict	24	1	1.99E+08
orf9b	vict	24	1	2.61E+08
N	vict	24	1	3.36E+10
S	vict	24	1	2.01E+09
nsp1	vict	24	2	2.99E+08
nsp2	vict	24	2	4.28E+08
nsp3	vict	24	2	1.09E+09
nsp4	vict	24	2	1.25E+08
nsp8	vict	24	2	1.22E+08
nsp10	vict	24	2	1.08E+07
M	vict	24	2	7.73E+08
orf3a	vict	24	2	1.25E+08
orf7a	vict	24	2	2.08E+08
orf9b	vict	24	2	2.04E+08
N	vict	24	2	3.73E+10
S	vict	24	2	1.88E+09
nsp1	vict	24	3	3.30E+08
nsp2	vict	24	3	5.69E+08
nsp3	vict	24	3	1.08E+09
nsp4	vict	24	3	1.50E+08
nsp8	vict	24	3	1.15E+08
nsp10	vict	24	3	1.71E+07
M	vict	24	3	7.98E+08
orf3a	vict	24	3	8.61E+07
orf7a	vict	24	3	2.59E+08
orf9b	vict	24	3	1.86E+08
N	vict	24	3	3.62E+10
S	vict	24	3	1.95E+09
nsp1	alpha	24	1	1.01E+08
nsp2	alpha	24	1	6.94E+07
nsp3	alpha	24	1	1.55E+08
nsp4	alpha	24	1	2.13E+07
nsp8	alpha	24	1	1.73E+07
nsp10	alpha	24	1	NaN
M	alpha	24	1	1.67E+08
orf3a	alpha	24	1	3.74E+07
orf7a	alpha	24	1	7.14E+07
orf9b	alpha	24	1	3.39E+08
N	alpha	24	1	1.30E+10
S	alpha	24	1	9.61E+08
nsp1	alpha	24	2	8.50E+07
nsp2	alpha	24	2	8.11E+07
nsp3	alpha	24	2	1.81E+08
nsp4	alpha	24	2	2.26E+07
nsp8	alpha	24	2	7.73E+06
nsp10	alpha	24	2	4.98E+06
M	alpha	24	2	2.27E+08
orf3a	alpha	24	2	2.66E+07
orf7a	alpha	24	2	7.49E+07
orf9b	alpha	24	2	2.60E+08
N	alpha	24	2	1.30E+10
S	alpha	24	2	7.32E+08
nsp1	alpha	24	3	6.28E+07
nsp2	alpha	24	3	4.78E+07
nsp3	alpha	24	3	1.52E+08
nsp4	alpha	24	3	2.86E+07
nsp8	alpha	24	3	NaN
nsp10	alpha	24	3	NaN
M	alpha	24	3	1.91E+08
orf3a	alpha	24	3	2.47E+07
orf7a	alpha	24	3	7.49E+07
orf9b	alpha	24	3	1.83E+08
N	alpha	24	3	1.25E+10
S	alpha	24	3	7.72E+08
nsp1	vict	12	1	1.53E+08
nsp2	vict	12	1	2.41E+08
nsp3	vict	12	1	3.86E+08
nsp4	vict	12	1	4.82E+07
nsp8	vict	12	1	6.85E+07
nsp10	vict	12	1	NaN
M	vict	12	1	5.51E+08
orf3a	vict	12	1	1.11E+08
orf7a	vict	12	1	6.82E+07
orf9b	vict	12	1	1.13E+08
N	vict	12	1	1.21E+10
S	vict	12	1	1.11E+09
nsp1	vict	12	2	2.60E+08
nsp2	vict	12	2	2.61E+08
nsp3	vict	12	2	3.87E+08
nsp4	vict	12	2	5.20E+07
nsp8	vict	12	2	6.78E+07
nsp10	vict	12	2	7.64E+06
M	vict	12	2	5.02E+08
orf3a	vict	12	2	3.87E+07
orf7a	vict	12	2	6.08E+07
orf9b	vict	12	2	1.44E+08
N	vict	12	2	1.33E+10
S	vict	12	2	1.02E+09
nsp1	vict	12	3	2.28E+08
nsp2	vict	12	3	2.23E+08
nsp3	vict	12	3	4.00E+08
nsp4	vict	12	3	4.40E+07
nsp8	vict	12	3	3.72E+07
nsp10	vict	12	3	3.65E+06
M	vict	12	3	5.37E+08
orf3a	vict	12	3	4.00E+07
orf7a	vict	12	3	8.02E+07
orf9b	vict	12	3	1.16E+08
N	vict	12	3	1.24E+10
S	vict	12	3	8.39E+08
nsp1	alpha	12	1	2.10E+07
nsp2	alpha	12	1	2.18E+07
nsp3	alpha	12	1	1.89E+07
nsp4	alpha	12	1	3.48E+06
nsp8	alpha	12	1	NaN
nsp10	alpha	12	1	NaN
M	alpha	12	1	1.22E+08
orf3a	alpha	12	1	1.97E+07
orf7a	alpha	12	1	1.41E+07
orf9b	alpha	12	1	5.64E+07
N	alpha	12	1	2.63E+09
S	alpha	12	1	1.85E+08
nsp1	alpha	12	2	3.78E+07
nsp2	alpha	12	2	1.72E+07
nsp3	alpha	12	2	1.31E+07
nsp4	alpha	12	2	NaN
nsp8	alpha	12	2	3.35E+06
nsp10	alpha	12	2	NaN
M	alpha	12	2	7.25E+07
orf3a	alpha	12	2	1.93E+07
orf7a	alpha	12	2	1.57E+07
orf9b	alpha	12	2	6.66E+07
N	alpha	12	2	2.81E+09
S	alpha	12	2	1.82E+08
nsp1	alpha	12	3	4.82E+07
nsp2	alpha	12	3	8.02E+06
nsp3	alpha	12	3	2.54E+07
nsp4	alpha	12	3	5.60E+06
nsp8	alpha	12	3	NaN
nsp10	alpha	12	3	NaN
M	alpha	12	3	6.83E+07
orf3a	alpha	12	3	1.35E+07
orf7a	alpha	12	3	1.18E+07
orf9b	alpha	12	3	5.63E+07
N	alpha	12	3	2.78E+09
S	alpha	12	3	2.03E+08
