# Supplementary material for: Altered subgenomic RNA abundance provides unique insight into SARS-CoV-2 B.1.1.7/Alpha variant infections
Source: Commun Biol. 2022 Jul 5;5:666. doi: 10.1038/s42003-022-03565-9 (PMC9255483; doi:10.1038/s42003-022-03565-9)
Supplement: Supplementary file 9 — Supplementary data 7 [file 42003_2022_3565_MOESM9_ESM.csv]

sample	orf	mapped_reads	amplicons	gRNA_count	nsgRNA_HQ_count	nsgRNA_LQ_count	gRHPT	nsgRPTg_HQ	nsgRPTg_LQ	nsgRPTg_ALL	nsgRPHT_HQ	nsgRPHT_LQ	nsgRPHT_ALL
SHEF-10C55AB	novel_2688	146570	9	266	1	0	181.48325032407723	3.7593984962406015	0	3.7593984962406015	0.6822678583611926	0	0.6822678583611926
SHEF-10C55AB	novel_3361	146570	11	2763	6	1	1885.1060926519751	2.1715526601520088	0.3619254433586681	2.533478103510677	4.093607150167156	0.6822678583611926	4.775875008528348
SHEF-10C55AB	novel_3362	146570	11	2763	1	0	1885.1060926519751	0.3619254433586681	0	0.3619254433586681	0.6822678583611926	0	0.6822678583611926
SHEF-10C55AB	novel_4579	146570	15	2443	3	0	1666.7803779763935	1.2279983626688498	0	1.2279983626688498	2.046803575083578	0	2.046803575083578
SHEF-10C55AB	novel_4582	146570	15	2443	0	1	1666.7803779763935	0	0.4093327875562833	0.4093327875562833	0	0.6822678583611926	0.6822678583611926
SHEF-10C55AB	novel_4585	146570	15	2443	0	1	1666.7803779763935	0	0.4093327875562833	0.4093327875562833	0	0.6822678583611926	0.6822678583611926
SHEF-10C55AB	novel_5785	146570	19	1119	4	0	763.4577335061746	3.5746201966041107	0	3.5746201966041107	2.7290714334447705	0	2.7290714334447705
SHEF-10C55AB	novel_5784	146570	19	1119	0	1	763.4577335061746	0	0.8936550491510277	0.8936550491510277	0	0.6822678583611926	0.6822678583611926
SHEF-10C55AB	novel_10639	146570	35	1024	8	0	698.6422869618613	7.8125	0	7.8125	5.458142866889541	0	5.458142866889541
SHEF-10C55AB	novel_11665	146570	39	1093	3	0	745.7187691887835	2.7447392497712717	0	2.7447392497712717	2.046803575083578	0	2.046803575083578
SHEF-10C55AB	novel_17897	146570	59	392	0	4	267.4490004775875	0	10.204081632653061	10.204081632653061	0	2.7290714334447705	2.7290714334447705
SHEF-10C55AB	novel_19114	146570	63	1553	1	0	1059.561984034932	0.6439150032195751	0	0.6439150032195751	0.6822678583611926	0	0.6822678583611926
SHEF-10C55AB	novel_19795	146570	65	2160	1	0	1473.698574060176	0.4629629629629629	0	0.4629629629629629	0.6822678583611926	0	0.6822678583611926
SHEF-10C55AB	novel_19800	146570	65	2160	1	0	1473.698574060176	0.4629629629629629	0	0.4629629629629629	0.6822678583611926	0	0.6822678583611926
SHEF-10C55AB	novel_20389	146570	67	1002	1	0	683.632394077915	0.998003992015968	0	0.998003992015968	0.6822678583611926	0	0.6822678583611926
SHEF-10C55AB	novel_21052	146570	69	487	3	1	332.2644470219008	6.160164271047228	2.053388090349076	8.213552361396305	2.046803575083578	0.6822678583611926	2.7290714334447705
SHEF-10C55AB	novel_21058	146570	69	487	0	1	332.2644470219008	0	2.053388090349076	2.053388090349076	0	0.6822678583611926	0.6822678583611926
SHEF-10C55AB	novel_26357	146570	87	892	1	0	608.5829296581838	1.1210762331838564	0	1.1210762331838564	0.6822678583611926	0	0.6822678583611926
SHEF-10C55AB	novel_26442	146570	87	892	1	2	608.5829296581838	1.1210762331838564	2.242152466367713	3.363228699551569	0.6822678583611926	1.3645357167223853	2.046803575083578
SHEF-10C55AB	novel_26494	146570	87	892	1	0	608.5829296581838	1.1210762331838564	0	1.1210762331838564	0.6822678583611926	0	0.6822678583611926
SHEF-10C55AB	novel_26496	146570	87	892	1	0	608.5829296581838	1.1210762331838564	0	1.1210762331838564	0.6822678583611926	0	0.6822678583611926
SHEF-10C55AB	novel_26497	146570	87	892	3	0	608.5829296581838	3.3632286995515694	0	3.3632286995515694	2.046803575083578	0	2.046803575083578
SHEF-10C55AB	novel_26420	146570	87	892	0	3	608.5829296581838	0	3.3632286995515694	3.3632286995515694	0	2.046803575083578	2.046803575083578
SHEF-10C55AB	novel_26493	146570	87	892	0	2	608.5829296581838	0	2.242152466367713	2.242152466367713	0	1.3645357167223853	1.3645357167223853
SHEF-10C55AB	novel_27065	146570	89	885	1	1	603.8070546496555	1.1299435028248588	1.1299435028248588	2.2598870056497176	0.6822678583611926	0.6822678583611926	1.3645357167223853
SHEF-10C55AB	novel_27090	146570	89	885	1	0	603.8070546496555	1.1299435028248588	0	1.1299435028248588	0.6822678583611926	0	0.6822678583611926
SHEF-10C55AB	novel_26929	146570	89	885	0	2	603.8070546496555	0	2.2598870056497176	2.2598870056497176	0	1.3645357167223853	1.3645357167223853
SHEF-10C55AB	novel_27068	146570	89	885	0	1	603.8070546496555	0	1.1299435028248588	1.1299435028248588	0	0.6822678583611926	0.6822678583611926
SHEF-10C55AB	novel_27673	146570	91	148	1	0	100.9756430374565	6.756756756756757	0	6.756756756756757	0.6822678583611926	0	0.6822678583611926
SHEF-10C55AB	novel_27760	146570	91	148	2	0	100.9756430374565	13.513513513513514	0	13.513513513513514	1.3645357167223853	0	1.3645357167223853
SHEF-10C55AB	novel_27761	146570	91	148	3	1	100.9756430374565	20.27027027027027	6.756756756756757	27.027027027027028	2.046803575083578	0.6822678583611926	2.7290714334447705
SHEF-10C55AB	novel_28206	146570	93	3333	1	0	2273.998771917855	0.3000300030003	0	0.3000300030003	0.6822678583611926	0	0.6822678583611926
SHEF-10C55AB	novel_28281	146570	93	3333	1	1	2273.998771917855	0.3000300030003	0.3000300030003	0.6000600060006	0.6822678583611926	0.6822678583611926	1.3645357167223853
SHEF-10C55AB	novel_28282	146570	93	3333	20	9	2273.998771917855	6.0006000600060005	2.7002700270027002	8.7008700870087	13.645357167223851	6.140410725250733	19.785767892474585
SHEF-10C55AB	novel_28283	146570	93	3333	1	0	2273.998771917855	0.3000300030003	0	0.3000300030003	0.6822678583611926	0	0.6822678583611926
SHEF-10C55AB	novel_28286	146570	93	3333	1	0	2273.998771917855	0.3000300030003	0	0.3000300030003	0.6822678583611926	0	0.6822678583611926
SHEF-10C55AB	novel_28290	146570	93	3333	1	0	2273.998771917855	0.3000300030003	0	0.3000300030003	0.6822678583611926	0	0.6822678583611926
SHEF-10C55AB	novel_28291	146570	93	3333	1	0	2273.998771917855	0.3000300030003	0	0.3000300030003	0.6822678583611926	0	0.6822678583611926
SHEF-10C55AB	novel_28296	146570	93	3333	1	1	2273.998771917855	0.3000300030003	0.3000300030003	0.6000600060006	0.6822678583611926	0.6822678583611926	1.3645357167223853
SHEF-10C55AB	novel_28314	146570	93	3333	1	1	2273.998771917855	0.3000300030003	0.3000300030003	0.6000600060006	0.6822678583611926	0.6822678583611926	1.3645357167223853
SHEF-10C55AB	novel_28327	146570	93	3333	1	0	2273.998771917855	0.3000300030003	0	0.3000300030003	0.6822678583611926	0	0.6822678583611926
SHEF-10C55AB	novel_28292	146570	93	3333	0	1	2273.998771917855	0	0.3000300030003	0.3000300030003	0	0.6822678583611926	0.6822678583611926
SHEF-10C55AB	novel_28293	146570	93	3333	0	2	2273.998771917855	0	0.6000600060006	0.6000600060006	0	1.3645357167223853	1.3645357167223853
SHEF-10C55AB	novel_28301	146570	93	3333	0	1	2273.998771917855	0	0.3000300030003	0.3000300030003	0	0.6822678583611926	0.6822678583611926
SHEF-10C55AB	novel_28319	146570	93	3333	0	1	2273.998771917855	0	0.3000300030003	0.3000300030003	0	0.6822678583611926	0.6822678583611926
SHEF-10C55D8	novel_182	99037	1	40	1	0	40.388945545604166	25.0	0	25.0	1.0097236386401043	0	1.0097236386401043
SHEF-10C55D8	novel_3361	99037	11	1449	1	0	1463.089552389511	0.6901311249137336	0	0.6901311249137336	1.0097236386401043	0	1.0097236386401043
SHEF-10C55D8	novel_4570	99037	15	1536	1	0	1550.9355089512	0.6510416666666666	0	0.6510416666666666	1.0097236386401043	0	1.0097236386401043
SHEF-10C55D8	novel_8749	99037	29	1891	3	0	1909.387400668437	1.5864621893178212	0	1.5864621893178212	3.0291709159203126	0	3.0291709159203126
SHEF-10C55D8	novel_12233	99037	41	1591	1	0	1606.4703090764058	0.6285355122564426	0	0.6285355122564426	1.0097236386401043	0	1.0097236386401043
SHEF-10C55D8	novel_19754	99037	65	969	2	0	978.422205842261	2.063983488132095	0	2.063983488132095	2.0194472772802086	0	2.0194472772802086
SHEF-10C55D8	novel_26420	99037	87	758	0	1	765.370518089199	0	1.3192612137203166	1.3192612137203166	0	1.0097236386401043	1.0097236386401043
SHEF-10C55D8	novel_27060	99037	89	2346	1	0	2368.8116562496843	0.42625745950554134	0	0.42625745950554134	1.0097236386401043	0	1.0097236386401043
SHEF-10C55D8	novel_27484	99037	91	56	0	1	56.54452376384584	0	17.857142857142858	17.857142857142858	0	1.0097236386401043	1.0097236386401043
SHEF-10C5611	novel_1146	166213	4	576	0	1	346.5432908376601	0	1.7361111111111112	1.7361111111111112	0	0.601637657704271	0.601637657704271
SHEF-10C5611	novel_3138	166213	11	2067	1	0	1243.5850384747282	0.4837929366231253	0	0.4837929366231253	0.601637657704271	0	0.601637657704271
SHEF-10C5611	novel_4579	166213	15	5816	2	1	3499.12461720804	0.343878954607978	0.171939477303989	0.515818431911967	1.203275315408542	0.601637657704271	1.804912973112813
SHEF-10C5611	novel_7659	166213	26	78	0	1	46.92773730093314	0	12.820512820512821	12.820512820512821	0	0.601637657704271	0.601637657704271
SHEF-10C5611	novel_8116	166213	27	4187	1	0	2519.056872807783	0.23883448770002386	0	0.23883448770002386	0.601637657704271	0	0.601637657704271
SHEF-10C5611	novel_9923	166213	33	408	0	1	245.46816434334255	0	2.450980392156863	2.450980392156863	0	0.601637657704271	0.601637657704271
SHEF-10C5611	novel_10639	166213	35	957	1	0	575.7672384229874	1.044932079414838	0	1.044932079414838	0.601637657704271	0	0.601637657704271
SHEF-10C5611	novel_12448	166213	42	595	1	0	357.97440633404125	1.680672268907563	0	1.680672268907563	0.601637657704271	0	0.601637657704271
SHEF-10C5611	novel_12699	166213	43	1290	1	0	776.1125784385096	0.7751937984496123	0	0.7751937984496123	0.601637657704271	0	0.601637657704271
SHEF-10C5611	novel_12967	166213	43	1290	0	1	776.1125784385096	0	0.7751937984496123	0.7751937984496123	0	0.601637657704271	0.601637657704271
SHEF-10C5611	novel_14194	166213	48	402	1	0	241.85833839711694	2.487562189054726	0	2.487562189054726	0.601637657704271	0	0.601637657704271
SHEF-10C5611	novel_14918	166213	50	922	1	0	554.7099204033378	1.0845986984815619	0	1.0845986984815619	0.601637657704271	0	0.601637657704271
SHEF-10C5611	novel_17872	166213	59	1075	2	1	646.7604820320913	1.8604651162790697	0.9302325581395349	2.7906976744186047	1.203275315408542	0.601637657704271	1.804912973112813
SHEF-10C5611	novel_17897	166213	59	1075	1	0	646.7604820320913	0.9302325581395349	0	0.9302325581395349	0.601637657704271	0	0.601637657704271
SHEF-10C5611	novel_19730	166213	65	1256	0	1	755.6568980765644	0	0.7961783439490446	0.7961783439490446	0	0.601637657704271	0.601637657704271
SHEF-10C5611	novel_22130	166213	73	356	1	0	214.18300614272047	2.808988764044944	0	2.808988764044944	0.601637657704271	0	0.601637657704271
SHEF-10C5611	novel_22509	166213	75	907	0	1	545.6853555377738	0	1.1025358324145533	1.1025358324145533	0	0.601637657704271	0.601637657704271
SHEF-10C5611	novel_23372	166213	77	864	1	2	519.8149362564901	1.1574074074074074	2.314814814814815	3.4722222222222223	0.601637657704271	1.203275315408542	1.804912973112813
SHEF-10C5611	novel_23159	166213	77	864	0	1	519.8149362564901	0	1.1574074074074074	1.1574074074074074	0	0.601637657704271	0.601637657704271
SHEF-10C5611	novel_23656	166213	78	76	1	0	45.72446198552459	13.157894736842106	0	13.157894736842106	0.601637657704271	0	0.601637657704271
SHEF-10C5611	novel_23780	166213	79	2299	1	0	1383.164975062119	0.43497172683775553	0	0.43497172683775553	0.601637657704271	0	0.601637657704271
SHEF-10C5611	novel_24072	166213	80	349	0	1	209.97154253879057	0	2.865329512893983	2.865329512893983	0	0.601637657704271	0.601637657704271
SHEF-10C5611	novel_24383	166213	81	2016	4	1	1212.9015179318103	1.9841269841269842	0.49603174603174605	2.4801587301587302	2.406550630817084	0.601637657704271	3.008188288521355
SHEF-10C5611	novel_26505	166213	87	421	4	2	253.2894538934981	9.501187648456057	4.750593824228028	14.251781472684085	2.406550630817084	1.203275315408542	3.609825946225626
SHEF-10C5611	novel_27066	166213	89	1197	1	0	720.1602762720124	0.835421888053467	0	0.835421888053467	0.601637657704271	0	0.601637657704271
SHEF-10C5611	novel_27332	166213	90	1466	1	0	882.0008061944612	0.6821282401091405	0	0.6821282401091405	0.601637657704271	0	0.601637657704271
SHEF-10C5611	novel_27487	166213	91	43	1	0	25.870419281283652	23.255813953488374	0	23.255813953488374	0.601637657704271	0	0.601637657704271
SHEF-10C5611	novel_28282	166213	93	2315	11	1	1392.7911775853872	4.751619870410368	0.4319654427645788	5.183585313174946	6.618014234746981	0.601637657704271	7.219651892451251
SHEF-10C5611	novel_28284	166213	93	2315	1	0	1392.7911775853872	0.4319654427645788	0	0.4319654427645788	0.601637657704271	0	0.601637657704271
SHEF-10C5611	novel_28292	166213	93	2315	2	0	1392.7911775853872	0.8639308855291576	0	0.8639308855291576	1.203275315408542	0	1.203275315408542
SHEF-10C5611	novel_28297	166213	93	2315	1	0	1392.7911775853872	0.4319654427645788	0	0.4319654427645788	0.601637657704271	0	0.601637657704271
SHEF-10C5611	novel_28111	166213	93	2315	0	1	1392.7911775853872	0	0.4319654427645788	0.4319654427645788	0	0.601637657704271	0.601637657704271
SHEF-10C568A	novel_14	43848	1	13	1	0	29.647874475460682	76.92307692307692	0	76.92307692307692	2.280605728881591	0	2.280605728881591
SHEF-10C568A	novel_128	43848	1	13	0	1	29.647874475460682	0	76.92307692307692	76.92307692307692	0	2.280605728881591	2.280605728881591
SHEF-10C568A	novel_15776	43848	53	472	1	0	1076.445904032111	2.1186440677966103	0	2.1186440677966103	2.280605728881591	0	2.280605728881591
SHEF-10C568A	novel_24382	43848	81	780	1	0	1778.872468527641	1.282051282051282	0	1.282051282051282	2.280605728881591	0	2.280605728881591
SHEF-10C568A	novel_28282	43848	93	1353	4	1	3085.659551176793	2.9563932002956395	0.7390983000739099	3.6954915003695494	9.122422915526364	2.280605728881591	11.403028644407955
SHEF-10C568A	novel_28297	43848	93	1353	1	0	3085.659551176793	0.7390983000739099	0	0.7390983000739099	2.280605728881591	0	2.280605728881591
SHEF-10C568A	novel_28301	43848	93	1353	1	0	3085.659551176793	0.7390983000739099	0	0.7390983000739099	2.280605728881591	0	2.280605728881591
SHEF-10C568A	novel_28317	43848	93	1353	1	0	3085.659551176793	0.7390983000739099	0	0.7390983000739099	2.280605728881591	0	2.280605728881591
SHEF-10C568A	novel_28280	43848	93	1353	0	1	3085.659551176793	0	0.7390983000739099	0.7390983000739099	0	2.280605728881591	2.280605728881591
SHEF-10C568A	novel_28292	43848	93	1353	0	1	3085.659551176793	0	0.7390983000739099	0.7390983000739099	0	2.280605728881591	2.280605728881591
SHEF-10C568A	novel_28296	43848	93	1353	0	1	3085.659551176793	0	0.7390983000739099	0.7390983000739099	0	2.280605728881591	2.280605728881591
SHEF-10C568A	novel_28302	43848	93	1353	0	1	3085.659551176793	0	0.7390983000739099	0.7390983000739099	0	2.280605728881591	2.280605728881591
SHEF-10C568A	novel_28311	43848	93	1353	0	1	3085.659551176793	0	0.7390983000739099	0.7390983000739099	0	2.280605728881591	2.280605728881591
SHEF-10C568A	novel_28316	43848	93	1353	0	1	3085.659551176793	0	0.7390983000739099	0.7390983000739099	0	2.280605728881591	2.280605728881591
SHEF-10C56C6	novel_99	43731	1	28	0	1	64.02780636161991	0	35.714285714285715	35.714285714285715	0	2.286707370057854	2.286707370057854
SHEF-10C56C6	novel_26258	43731	87	128	1	0	292.6985433674053	7.8125	0	7.8125	2.286707370057854	0	2.286707370057854
SHEF-10C56D5	novel_0	175305	1	85	4	0	48.48692279170589	47.05882352941176	0	47.05882352941176	2.2817375431391005	0	2.2817375431391005
SHEF-10C56D5	novel_1	175305	1	85	32	13	48.48692279170589	376.4705882352941	152.94117647058823	529.4117647058823	18.253900345112804	7.415647015202077	25.66954736031488
SHEF-10C56D5	novel_3	175305	1	85	1	1	48.48692279170589	11.76470588235294	11.76470588235294	23.52941176470588	0.5704343857847751	0.5704343857847751	1.1408687715695502
SHEF-10C56D5	novel_4	175305	1	85	1	0	48.48692279170589	11.76470588235294	0	11.76470588235294	0.5704343857847751	0	0.5704343857847751
SHEF-10C56D5	novel_9	175305	1	85	1	0	48.48692279170589	11.76470588235294	0	11.76470588235294	0.5704343857847751	0	0.5704343857847751
SHEF-10C56D5	novel_14	175305	1	85	1	0	48.48692279170589	11.76470588235294	0	11.76470588235294	0.5704343857847751	0	0.5704343857847751
SHEF-10C56D5	novel_16	175305	1	85	47	25	48.48692279170589	552.9411764705882	294.11764705882354	847.0588235294117	26.81041613188443	14.260859644619378	41.07127577650381
SHEF-10C56D5	novel_2	175305	1	85	0	1	48.48692279170589	0	11.76470588235294	11.76470588235294	0	0.5704343857847751	0.5704343857847751
SHEF-10C56D5	novel_2793	175305	9	250	1	0	142.6085964461938	4.0	0	4.0	0.5704343857847751	0	0.5704343857847751
SHEF-10C56D5	novel_5081	175305	17	296	3	1	168.84857819229344	10.135135135135135	3.3783783783783785	13.513513513513514	1.7113031573543254	0.5704343857847751	2.2817375431391005
SHEF-10C56D5	novel_5187	175305	17	296	1	0	168.84857819229344	3.3783783783783785	0	3.3783783783783785	0.5704343857847751	0	0.5704343857847751
SHEF-10C56D5	novel_5785	175305	19	1377	3	0	785.4881492256353	2.178649237472767	0	2.178649237472767	1.7113031573543254	0	1.7113031573543254
SHEF-10C56D5	novel_5784	175305	19	1377	0	1	785.4881492256353	0	0.7262164124909223	0.7262164124909223	0	0.5704343857847751	0.5704343857847751
SHEF-10C56D5	novel_12965	175305	43	2109	16	3	1203.0461196200906	7.586533902323376	1.422475106685633	9.00900900900901	9.126950172556402	1.7113031573543254	10.838253329910728
SHEF-10C56D5	novel_12966	175305	43	2109	4	1	1203.0461196200906	1.896633475580844	0.474158368895211	2.370791844476055	2.2817375431391005	0.5704343857847751	2.852171928923876
SHEF-10C56D5	novel_12970	175305	43	2109	1	0	1203.0461196200906	0.474158368895211	0	0.474158368895211	0.5704343857847751	0	0.5704343857847751
SHEF-10C56D5	novel_12999	175305	43	2109	1	0	1203.0461196200906	0.474158368895211	0	0.474158368895211	0.5704343857847751	0	0.5704343857847751
SHEF-10C56D5	novel_12976	175305	43	2109	0	1	1203.0461196200906	0	0.474158368895211	0.474158368895211	0	0.5704343857847751	0.5704343857847751
SHEF-10C56D5	novel_21574	175305	71	297	0	1	169.4190125780782	0	3.367003367003367	3.367003367003367	0	0.5704343857847751	0.5704343857847751
SHEF-10C56D5	novel_22230	175305	73	585	24	3	333.70411568409344	41.02564102564103	5.128205128205129	46.15384615384616	13.690425258834603	1.7113031573543254	15.401728416188929
SHEF-10C56D5	novel_22231	175305	73	585	1	0	333.70411568409344	1.7094017094017095	0	1.7094017094017095	0.5704343857847751	0	0.5704343857847751
SHEF-10C56D5	novel_26497	175305	87	1415	1	0	807.1646558854568	0.7067137809187279	0	0.7067137809187279	0.5704343857847751	0	0.5704343857847751
SHEF-10C56D5	novel_26504	175305	87	1415	1	0	807.1646558854568	0.7067137809187279	0	0.7067137809187279	0.5704343857847751	0	0.5704343857847751
SHEF-10C56D5	novel_26420	175305	87	1415	0	4	807.1646558854568	0	2.8268551236749118	2.8268551236749118	0	2.2817375431391005	2.2817375431391005
SHEF-10C56D5	novel_26442	175305	87	1415	0	7	807.1646558854568	0	4.946996466431095	4.946996466431095	0	3.9930407004934256	3.9930407004934256
SHEF-10C56D5	novel_27101	175305	89	3227	1	0	1840.7917629274693	0.3098853424233034	0	0.3098853424233034	0.5704343857847751	0	0.5704343857847751
SHEF-10C56D5	novel_28297	175305	93	4062	1	0	2317.1044750577566	0.24618414574101427	0	0.24618414574101427	0.5704343857847751	0	0.5704343857847751
SHEF-10C56F3	novel_5	141606	1	74	1	0	52.257672697484566	13.513513513513514	0	13.513513513513514	0.7061847661822239	0	0.7061847661822239
SHEF-10C56F3	novel_15	141606	1	74	1	0	52.257672697484566	13.513513513513514	0	13.513513513513514	0.7061847661822239	0	0.7061847661822239
SHEF-10C56F3	novel_2688	141606	9	616	2	0	435.0098159682499	3.2467532467532467	0	3.2467532467532467	1.4123695323644478	0	1.4123695323644478
SHEF-10C56F3	novel_2793	141606	9	616	5	0	435.0098159682499	8.116883116883116	0	8.116883116883116	3.5309238309111195	0	3.5309238309111195
SHEF-10C56F3	novel_2794	141606	9	616	2	0	435.0098159682499	3.2467532467532467	0	3.2467532467532467	1.4123695323644478	0	1.4123695323644478
SHEF-10C56F3	novel_4579	141606	15	3101	1	0	2189.878959931076	0.32247662044501774	0	0.32247662044501774	0.7061847661822239	0	0.7061847661822239
SHEF-10C56F3	novel_4584	141606	15	3101	0	1	2189.878959931076	0	0.32247662044501774	0.32247662044501774	0	0.7061847661822239	0.7061847661822239
SHEF-10C56F3	novel_8202	141606	27	2439	1	0	1722.384644718444	0.4100041000410004	0	0.4100041000410004	0.7061847661822239	0	0.7061847661822239
SHEF-10C56F3	novel_10639	141606	35	583	4	0	411.7057186842365	6.86106346483705	0	6.86106346483705	2.8247390647288957	0	2.8247390647288957
SHEF-10C56F3	novel_11138	141606	37	1655	1	0	1168.7357880315806	0.6042296072507553	0	0.6042296072507553	0.7061847661822239	0	0.7061847661822239
SHEF-10C56F3	novel_12355	141606	41	1362	0	1	961.823651540189	0	0.7342143906020557	0.7342143906020557	0	0.7061847661822239	0.7061847661822239
SHEF-10C56F3	novel_12965	141606	43	488	0	1	344.61816589692523	0	2.0491803278688523	2.0491803278688523	0	0.7061847661822239	0.7061847661822239
SHEF-10C56F3	novel_12966	141606	43	488	0	1	344.61816589692523	0	2.0491803278688523	2.0491803278688523	0	0.7061847661822239	0.7061847661822239
SHEF-10C56F3	novel_18553	141606	61	1434	1	0	1012.668954705309	0.697350069735007	0	0.697350069735007	0.7061847661822239	0	0.7061847661822239
SHEF-10C56F3	novel_19140	141606	63	1558	1	0	1100.2358657119048	0.6418485237483954	0	0.6418485237483954	0.7061847661822239	0	0.7061847661822239
SHEF-10C56F3	novel_21052	141606	69	253	3	0	178.66474584410264	11.857707509881422	0	11.857707509881422	2.1185542985466714	0	2.1185542985466714
SHEF-10C56F3	novel_22502	141606	75	1919	0	1	1355.1685663036876	0	0.5211047420531527	0.5211047420531527	0	0.7061847661822239	0.7061847661822239
SHEF-10C56F3	novel_23851	141606	79	3446	1	0	2433.5127042639433	0.2901915264074289	0	0.2901915264074289	0.7061847661822239	0	0.7061847661822239
SHEF-10C56F3	novel_26497	141606	87	1323	3	0	934.2824456590822	2.2675736961451247	0	2.2675736961451247	2.1185542985466714	0	2.1185542985466714
SHEF-10C56F3	novel_26498	141606	87	1323	1	0	934.2824456590822	0.7558578987150416	0	0.7558578987150416	0.7061847661822239	0	0.7061847661822239
SHEF-10C56F3	novel_26500	141606	87	1323	1	0	934.2824456590822	0.7558578987150416	0	0.7558578987150416	0.7061847661822239	0	0.7061847661822239
SHEF-10C56F3	novel_26505	141606	87	1323	4	0	934.2824456590822	3.0234315948601664	0	3.0234315948601664	2.8247390647288957	0	2.8247390647288957
SHEF-10C56F3	novel_26421	141606	87	1323	0	1	934.2824456590822	0	0.7558578987150416	0.7558578987150416	0	0.7061847661822239	0.7061847661822239
SHEF-10C56F3	novel_27761	141606	91	82	2	0	57.907150826942356	24.390243902439025	0	24.390243902439025	1.4123695323644478	0	1.4123695323644478
SHEF-10C56F3	novel_28326	141606	93	1988	1	0	1403.895315170261	0.5030181086519114	0	0.5030181086519114	0.7061847661822239	0	0.7061847661822239
SHEF-10C570F	novel_1	43379	1	12	1	0	27.66315498282579	83.33333333333333	0	83.33333333333333	2.3052629152354824	0	2.3052629152354824
SHEF-10C570F	novel_1605	43379	6	801	1	0	1846.5155951036215	1.2484394506866416	0	1.2484394506866416	2.3052629152354824	0	2.3052629152354824
SHEF-10C570F	novel_17897	43379	59	61	0	27	140.62103782936444	0	442.62295081967216	442.62295081967216	0	62.24209871135803	62.24209871135803
SHEF-10C570F	novel_17898	43379	59	61	0	1	140.62103782936444	0	16.39344262295082	16.39344262295082	0	2.3052629152354824	2.3052629152354824
SHEF-10C570F	novel_17899	43379	59	61	0	1	140.62103782936444	0	16.39344262295082	16.39344262295082	0	2.3052629152354824	2.3052629152354824
SHEF-10C570F	novel_17900	43379	59	61	0	1	140.62103782936444	0	16.39344262295082	16.39344262295082	0	2.3052629152354824	2.3052629152354824
SHEF-10C570F	novel_17906	43379	59	61	0	1	140.62103782936444	0	16.39344262295082	16.39344262295082	0	2.3052629152354824	2.3052629152354824
SHEF-10C570F	novel_17913	43379	59	61	0	1	140.62103782936444	0	16.39344262295082	16.39344262295082	0	2.3052629152354824	2.3052629152354824
SHEF-10C570F	novel_23108	43379	77	349	0	1	804.5367574171834	0	2.865329512893983	2.865329512893983	0	2.3052629152354824	2.3052629152354824
SHEF-10C570F	novel_26421	43379	87	225	0	1	518.6841559279836	0	4.444444444444445	4.444444444444445	0	2.3052629152354824	2.3052629152354824
SHEF-10C570F	novel_26442	43379	87	225	0	4	518.6841559279836	0	17.77777777777778	17.77777777777778	0	9.22105166094193	9.22105166094193
SHEF-10C570F	novel_28282	43379	93	930	1	1	2143.8945111689986	1.075268817204301	1.075268817204301	2.150537634408602	2.3052629152354824	2.3052629152354824	4.610525830470965
SHEF-10C570F	novel_28286	43379	93	930	1	0	2143.8945111689986	1.075268817204301	0	1.075268817204301	2.3052629152354824	0	2.3052629152354824
SHEF-10C570F	novel_28292	43379	93	930	0	1	2143.8945111689986	0	1.075268817204301	1.075268817204301	0	2.3052629152354824	2.3052629152354824
SHEF-10C570F	novel_28297	43379	93	930	0	1	2143.8945111689986	0	1.075268817204301	1.075268817204301	0	2.3052629152354824	2.3052629152354824
SHEF-10C570F	novel_28340	43379	93	930	0	1	2143.8945111689986	0	1.075268817204301	1.075268817204301	0	2.3052629152354824	2.3052629152354824
SHEF-10C571E	novel_258	95433	1	36	1	0	37.72280028920814	27.77777777777778	0	27.77777777777778	1.047855563589115	0	1.047855563589115
SHEF-10C571E	novel_16	95433	1	36	0	1	37.72280028920814	0	27.77777777777778	27.77777777777778	0	1.047855563589115	1.047855563589115
SHEF-10C571E	novel_679	95433	3	1343	1	0	1407.2700219001813	0.7446016381236039	0	0.7446016381236039	1.047855563589115	0	1.047855563589115
SHEF-10C571E	novel_2688	95433	9	163	0	1	170.80045686502572	0	6.134969325153374	6.134969325153374	0	1.047855563589115	1.047855563589115
SHEF-10C571E	novel_8144	95433	27	1710	1	0	1791.8330137373864	0.5847953216374269	0	0.5847953216374269	1.047855563589115	0	1.047855563589115
SHEF-10C571E	novel_11778	95433	39	494	1	0	517.6406484130227	2.0242914979757085	0	2.0242914979757085	1.047855563589115	0	1.047855563589115
SHEF-10C571E	novel_12950	95433	43	518	1	1	542.7891819391615	1.9305019305019304	1.9305019305019304	3.861003861003861	1.047855563589115	1.047855563589115	2.09571112717823
SHEF-10C571E	novel_19181	95433	63	1004	2	0	1052.0469858434712	1.9920318725099602	0	1.9920318725099602	2.09571112717823	0	2.09571112717823
SHEF-10C571E	novel_21052	95433	69	154	1	0	161.36975679272368	6.4935064935064934	0	6.4935064935064934	1.047855563589115	0	1.047855563589115
SHEF-10C571E	novel_21503	95433	71	100	1	0	104.78555635891149	10.0	0	10.0	1.047855563589115	0	1.047855563589115
SHEF-10C571E	novel_22169	95433	73	940	0	1	984.984229773768	0	1.0638297872340425	1.0638297872340425	0	1.047855563589115	1.047855563589115
SHEF-10C571E	novel_22501	95433	75	1162	1	0	1217.6081648905515	0.8605851979345955	0	0.8605851979345955	1.047855563589115	0	1.047855563589115
SHEF-10C571E	novel_22558	95433	75	1162	2	1	1217.6081648905515	1.721170395869191	0.8605851979345955	2.581755593803787	2.09571112717823	1.047855563589115	3.1435666907673445
SHEF-10C571E	novel_22722	95433	75	1162	1	0	1217.6081648905515	0.8605851979345955	0	0.8605851979345955	1.047855563589115	0	1.047855563589115
SHEF-10C571E	novel_22721	95433	75	1162	0	1	1217.6081648905515	0	0.8605851979345955	0.8605851979345955	0	1.047855563589115	1.047855563589115
SHEF-10C571E	novel_22830	95433	75	1162	0	1	1217.6081648905515	0	0.8605851979345955	0.8605851979345955	0	1.047855563589115	1.047855563589115
SHEF-10C571E	novel_23364	95433	77	862	2	1	903.251495813817	2.320185614849188	1.160092807424594	3.480278422273782	2.09571112717823	1.047855563589115	3.1435666907673445
SHEF-10C571E	novel_26442	95433	87	590	1	1	618.2347825175777	1.6949152542372883	1.6949152542372883	3.3898305084745766	1.047855563589115	1.047855563589115	2.09571112717823
SHEF-10C571E	novel_26490	95433	87	590	1	0	618.2347825175777	1.6949152542372883	0	1.6949152542372883	1.047855563589115	0	1.047855563589115
SHEF-10C571E	novel_26496	95433	87	590	3	0	618.2347825175777	5.084745762711865	0	5.084745762711865	3.1435666907673445	0	3.1435666907673445
SHEF-10C571E	novel_26505	95433	87	590	1	0	618.2347825175777	1.6949152542372883	0	1.6949152542372883	1.047855563589115	0	1.047855563589115
SHEF-10C571E	novel_26494	95433	87	590	0	1	618.2347825175777	0	1.6949152542372883	1.6949152542372883	0	1.047855563589115	1.047855563589115
SHEF-10C571E	novel_27079	95433	89	739	1	0	774.3652614923559	1.3531799729364005	0	1.3531799729364005	1.047855563589115	0	1.047855563589115
SHEF-10C571E	novel_27667	95433	91	38	0	1	39.818511416386364	0	26.315789473684212	26.315789473684212	0	1.047855563589115	1.047855563589115
SHEF-10C571E	novel_27760	95433	91	38	0	1	39.818511416386364	0	26.315789473684212	26.315789473684212	0	1.047855563589115	1.047855563589115
SHEF-10C571E	novel_28183	95433	93	1896	3	0	1986.7341485649617	1.5822784810126582	0	1.5822784810126582	3.1435666907673445	0	3.1435666907673445
SHEF-10C571E	novel_28282	95433	93	1896	17	9	1986.7341485649617	8.966244725738397	4.746835443037975	13.713080168776372	17.813544581014952	9.430700072302034	27.244244653316986
SHEF-10C571E	novel_28285	95433	93	1896	1	0	1986.7341485649617	0.5274261603375527	0	0.5274261603375527	1.047855563589115	0	1.047855563589115
SHEF-10C571E	novel_28286	95433	93	1896	3	0	1986.7341485649617	1.5822784810126582	0	1.5822784810126582	3.1435666907673445	0	3.1435666907673445
SHEF-10C571E	novel_28296	95433	93	1896	1	0	1986.7341485649617	0.5274261603375527	0	0.5274261603375527	1.047855563589115	0	1.047855563589115
SHEF-10C571E	novel_28301	95433	93	1896	1	0	1986.7341485649617	0.5274261603375527	0	0.5274261603375527	1.047855563589115	0	1.047855563589115
SHEF-10C571E	novel_28317	95433	93	1896	1	0	1986.7341485649617	0.5274261603375527	0	0.5274261603375527	1.047855563589115	0	1.047855563589115
SHEF-10C571E	novel_28376	95433	93	1896	1	0	1986.7341485649617	0.5274261603375527	0	0.5274261603375527	1.047855563589115	0	1.047855563589115
SHEF-10C571E	novel_28378	95433	93	1896	1	0	1986.7341485649617	0.5274261603375527	0	0.5274261603375527	1.047855563589115	0	1.047855563589115
SHEF-10C571E	novel_28292	95433	93	1896	0	1	1986.7341485649617	0	0.5274261603375527	0.5274261603375527	0	1.047855563589115	1.047855563589115
SHEF-10C571E	novel_28295	95433	93	1896	0	1	1986.7341485649617	0	0.5274261603375527	0.5274261603375527	0	1.047855563589115	1.047855563589115
SHEF-10C571E	novel_28298	95433	93	1896	0	1	1986.7341485649617	0	0.5274261603375527	0.5274261603375527	0	1.047855563589115	1.047855563589115
SHEF-10C571E	novel_28326	95433	93	1896	0	1	1986.7341485649617	0	0.5274261603375527	0.5274261603375527	0	1.047855563589115	1.047855563589115
SHEF-10C571E	novel_28327	95433	93	1896	0	1	1986.7341485649617	0	0.5274261603375527	0.5274261603375527	0	1.047855563589115	1.047855563589115
SHEF-10C571E	novel_28337	95433	93	1896	0	1	1986.7341485649617	0	0.5274261603375527	0.5274261603375527	0	1.047855563589115	1.047855563589115
SHEF-10C573C	novel_72	120237	1	29	1	0	24.119031579297555	34.48275862068965	0	34.48275862068965	0.8316907441137088	0	0.8316907441137088
SHEF-10C573C	novel_2793	120237	9	70	2	0	58.218352087959616	28.57142857142857	0	28.57142857142857	1.6633814882274176	0	1.6633814882274176
SHEF-10C573C	novel_8144	120237	27	1374	3	0	1142.743082412236	2.1834061135371177	0	2.1834061135371177	2.4950722323411263	0	2.4950722323411263
SHEF-10C573C	novel_12965	120237	43	715	5	2	594.6588820413018	6.993006993006993	2.7972027972027975	9.79020979020979	4.158453720568544	1.6633814882274176	5.821835208795962
SHEF-10C573C	novel_12966	120237	43	715	1	0	594.6588820413018	1.3986013986013988	0	1.3986013986013988	0.8316907441137088	0	0.8316907441137088
SHEF-10C573C	novel_12967	120237	43	715	0	1	594.6588820413018	0	1.3986013986013988	1.3986013986013988	0	0.8316907441137088	0.8316907441137088
SHEF-10C573C	novel_16043	120237	53	1150	6	1	956.4443557307651	5.217391304347826	0.8695652173913044	6.086956521739131	4.990144464682253	0.8316907441137088	5.821835208795961
SHEF-10C573C	novel_16046	120237	53	1150	0	1	956.4443557307651	0	0.8695652173913044	0.8695652173913044	0	0.8316907441137088	0.8316907441137088
SHEF-10C573C	novel_16047	120237	53	1150	0	1	956.4443557307651	0	0.8695652173913044	0.8695652173913044	0	0.8316907441137088	0.8316907441137088
SHEF-10C573C	novel_17897	120237	59	88	0	8	73.18878548200638	0	90.90909090909092	90.90909090909092	0	6.65352595290967	6.65352595290967
SHEF-10C573C	novel_21052	120237	69	561	1	2	466.5785074477906	1.7825311942959	3.5650623885918	5.3475935828877	0.8316907441137088	1.6633814882274176	2.4950722323411263
SHEF-10C573C	novel_21579	120237	71	306	1	0	254.4973676987949	3.2679738562091503	0	3.2679738562091503	0.8316907441137088	0	0.8316907441137088
SHEF-10C573C	novel_23889	120237	79	1370	0	2	1139.4163194357811	0	1.4598540145985401	1.4598540145985401	0	1.6633814882274176	1.6633814882274176
SHEF-10C573C	novel_25416	120237	84	1408	1	0	1171.020567712102	0.7102272727272728	0	0.7102272727272728	0.8316907441137088	0	0.8316907441137088
SHEF-10C573C	novel_26442	120237	87	825	1	1	686.1448638938098	1.2121212121212122	1.2121212121212122	2.4242424242424243	0.8316907441137088	0.8316907441137088	1.6633814882274176
SHEF-10C573C	novel_26493	120237	87	825	1	0	686.1448638938098	1.2121212121212122	0	1.2121212121212122	0.8316907441137088	0	0.8316907441137088
SHEF-10C573C	novel_26497	120237	87	825	1	0	686.1448638938098	1.2121212121212122	0	1.2121212121212122	0.8316907441137088	0	0.8316907441137088
SHEF-10C573C	novel_26505	120237	87	825	6	1	686.1448638938098	7.272727272727273	1.2121212121212122	8.484848484848486	4.990144464682253	0.8316907441137088	5.821835208795961
SHEF-10C573C	novel_27058	120237	89	627	1	0	521.4700965592954	1.594896331738437	0	1.594896331738437	0.8316907441137088	0	0.8316907441137088
SHEF-10C573C	novel_27092	120237	89	627	0	1	521.4700965592954	0	1.594896331738437	1.594896331738437	0	0.8316907441137088	0.8316907441137088
SHEF-10C573C	novel_27486	120237	91	147	1	0	122.25853938471519	6.802721088435375	0	6.802721088435375	0.8316907441137088	0	0.8316907441137088
SHEF-10C573C	novel_27760	120237	91	147	1	0	122.25853938471519	6.802721088435375	0	6.802721088435375	0.8316907441137088	0	0.8316907441137088
SHEF-10C573C	novel_27484	120237	91	147	0	1	122.25853938471519	0	6.802721088435375	6.802721088435375	0	0.8316907441137088	0.8316907441137088
SHEF-10C573C	novel_28281	120237	93	2747	1	1	2284.654474080358	0.3640334910811795	0.3640334910811795	0.728066982162359	0.8316907441137088	0.8316907441137088	1.6633814882274176
SHEF-10C573C	novel_28282	120237	93	2747	49	10	2284.654474080358	17.837641062977795	3.640334910811795	21.47797597378959	40.75284646157173	8.316907441137088	49.06975390270882
SHEF-10C573C	novel_28284	120237	93	2747	1	0	2284.654474080358	0.3640334910811795	0	0.3640334910811795	0.8316907441137088	0	0.8316907441137088
SHEF-10C573C	novel_28286	120237	93	2747	3	0	2284.654474080358	1.0921004732435384	0	1.0921004732435384	2.4950722323411263	0	2.4950722323411263
SHEF-10C573C	novel_28292	120237	93	2747	2	1	2284.654474080358	0.728066982162359	0.3640334910811795	1.0921004732435384	1.6633814882274176	0.8316907441137088	2.4950722323411263
SHEF-10C573C	novel_28293	120237	93	2747	1	0	2284.654474080358	0.3640334910811795	0	0.3640334910811795	0.8316907441137088	0	0.8316907441137088
SHEF-10C573C	novel_28299	120237	93	2747	1	0	2284.654474080358	0.3640334910811795	0	0.3640334910811795	0.8316907441137088	0	0.8316907441137088
SHEF-10C573C	novel_28301	120237	93	2747	1	0	2284.654474080358	0.3640334910811795	0	0.3640334910811795	0.8316907441137088	0	0.8316907441137088
SHEF-10C573C	novel_28311	120237	93	2747	1	0	2284.654474080358	0.3640334910811795	0	0.3640334910811795	0.8316907441137088	0	0.8316907441137088
SHEF-10C573C	novel_28313	120237	93	2747	1	0	2284.654474080358	0.3640334910811795	0	0.3640334910811795	0.8316907441137088	0	0.8316907441137088
SHEF-10C573C	novel_28317	120237	93	2747	1	0	2284.654474080358	0.3640334910811795	0	0.3640334910811795	0.8316907441137088	0	0.8316907441137088
SHEF-10C573C	novel_28318	120237	93	2747	1	0	2284.654474080358	0.3640334910811795	0	0.3640334910811795	0.8316907441137088	0	0.8316907441137088
SHEF-10C573C	novel_28319	120237	93	2747	1	0	2284.654474080358	0.3640334910811795	0	0.3640334910811795	0.8316907441137088	0	0.8316907441137088
SHEF-10C573C	novel_28289	120237	93	2747	0	1	2284.654474080358	0	0.3640334910811795	0.3640334910811795	0	0.8316907441137088	0.8316907441137088
SHEF-10C573C	novel_28291	120237	93	2747	0	1	2284.654474080358	0	0.3640334910811795	0.3640334910811795	0	0.8316907441137088	0.8316907441137088
SHEF-10C573C	novel_28326	120237	93	2747	0	1	2284.654474080358	0	0.3640334910811795	0.3640334910811795	0	0.8316907441137088	0.8316907441137088
SHEF-10C575A	novel_15	127182	1	45	1	0	35.382365429070155	22.22222222222222	0	22.22222222222222	0.7862747873126701	0	0.7862747873126701
SHEF-10C575A	novel_87	127182	1	45	0	1	35.382365429070155	0	22.22222222222222	22.22222222222222	0	0.7862747873126701	0.7862747873126701
SHEF-10C575A	novel_2688	127182	9	959	1	0	754.0375210328506	1.0427528675703859	0	1.0427528675703859	0.7862747873126701	0	0.7862747873126701
SHEF-10C575A	novel_2793	127182	9	959	2	0	754.0375210328506	2.0855057351407718	0	2.0855057351407718	1.5725495746253402	0	1.5725495746253402
SHEF-10C575A	novel_2805	127182	9	959	1	0	754.0375210328506	1.0427528675703859	0	1.0427528675703859	0.7862747873126701	0	0.7862747873126701
SHEF-10C575A	novel_3361	127182	11	1925	1	0	1513.57896557689	0.5194805194805194	0	0.5194805194805194	0.7862747873126701	0	0.7862747873126701
SHEF-10C575A	novel_8724	127182	29	2527	1	0	1986.9163875391173	0.3957261574990107	0	0.3957261574990107	0.7862747873126701	0	0.7862747873126701
SHEF-10C575A	novel_8749	127182	29	2527	1	0	1986.9163875391173	0.3957261574990107	0	0.3957261574990107	0.7862747873126701	0	0.7862747873126701
SHEF-10C575A	novel_10639	127182	35	723	1	0	568.4766712270605	1.3831258644536653	0	1.3831258644536653	0.7862747873126701	0	0.7862747873126701
SHEF-10C575A	novel_11094	127182	37	1916	1	0	1506.5024924910758	0.5219206680584552	0	0.5219206680584552	0.7862747873126701	0	0.7862747873126701
SHEF-10C575A	novel_12410	127182	42	438	1	0	344.38835684294946	2.2831050228310503	0	2.2831050228310503	0.7862747873126701	0	0.7862747873126701
SHEF-10C575A	novel_15359	127182	51	1528	1	1	1201.4278750137598	0.6544502617801047	0.6544502617801047	1.3089005235602094	0.7862747873126701	0.7862747873126701	1.5725495746253402
SHEF-10C575A	novel_15776	127182	53	2016	1	0	1585.1299712223429	0.49603174603174605	0	0.49603174603174605	0.7862747873126701	0	0.7862747873126701
SHEF-10C575A	novel_17897	127182	59	1106	0	2	869.619914767813	0	1.8083182640144664	1.8083182640144664	0	1.5725495746253402	1.5725495746253402
SHEF-10C575A	novel_21052	127182	69	404	1	1	317.65501407431873	2.4752475247524752	2.4752475247524752	4.9504950495049505	0.7862747873126701	0.7862747873126701	1.5725495746253402
SHEF-10C575A	novel_26289	127182	87	772	1	0	607.0041358053813	1.2953367875647668	0	1.2953367875647668	0.7862747873126701	0	0.7862747873126701
SHEF-10C575A	novel_26497	127182	87	772	1	1	607.0041358053813	1.2953367875647668	1.2953367875647668	2.5906735751295336	0.7862747873126701	0.7862747873126701	1.5725495746253402
SHEF-10C575A	novel_26283	127182	87	772	0	1	607.0041358053813	0	1.2953367875647668	1.2953367875647668	0	0.7862747873126701	0.7862747873126701
SHEF-10C575A	novel_26441	127182	87	772	0	1	607.0041358053813	0	1.2953367875647668	1.2953367875647668	0	0.7862747873126701	0.7862747873126701
SHEF-10C575A	novel_26507	127182	87	772	0	1	607.0041358053813	0	1.2953367875647668	1.2953367875647668	0	0.7862747873126701	0.7862747873126701
SHEF-10C575A	novel_27761	127182	91	270	0	1	212.29419257442092	0	3.7037037037037033	3.7037037037037033	0	0.7862747873126701	0.7862747873126701
SHEF-10C575A	novel_28282	127182	93	2068	8	3	1626.0162601626016	3.8684719535783363	1.4506769825918762	5.319148936170213	6.290198298501361	2.35882436193801	8.649022660439371
SHEF-10C575A	novel_28286	127182	93	2068	1	0	1626.0162601626016	0.48355899419729204	0	0.48355899419729204	0.7862747873126701	0	0.7862747873126701
SHEF-10C575A	novel_28233	127182	93	2068	0	1	1626.0162601626016	0	0.48355899419729204	0.48355899419729204	0	0.7862747873126701	0.7862747873126701
SHEF-10C575A	novel_28384	127182	93	2068	0	1	1626.0162601626016	0	0.48355899419729204	0.48355899419729204	0	0.7862747873126701	0.7862747873126701
SHEF-10C575A	novel_28952	127182	95	1705	1	0	1340.5985123681025	0.5865102639296187	0	0.5865102639296187	0.7862747873126701	0	0.7862747873126701
SHEF-10C5778	novel_64	106086	1	38	1	0	35.81999509831646	26.315789473684212	0	26.315789473684212	0.9426314499556964	0	0.9426314499556964
SHEF-10C5778	novel_69	106086	1	38	1	0	35.81999509831646	26.315789473684212	0	26.315789473684212	0.9426314499556964	0	0.9426314499556964
SHEF-10C5778	novel_118	106086	1	38	1	0	35.81999509831646	26.315789473684212	0	26.315789473684212	0.9426314499556964	0	0.9426314499556964
SHEF-10C5778	novel_10639	106086	35	401	12	0	377.99521143223427	29.92518703241895	0	29.92518703241895	11.311577399468357	0	11.311577399468357
SHEF-10C5778	novel_14699	106086	49	306	1	0	288.4452236864431	3.2679738562091503	0	3.2679738562091503	0.9426314499556964	0	0.9426314499556964
SHEF-10C5778	novel_14756	106086	49	306	1	0	288.4452236864431	3.2679738562091503	0	3.2679738562091503	0.9426314499556964	0	0.9426314499556964
SHEF-10C5778	novel_14659	106086	49	306	0	1	288.4452236864431	0	3.2679738562091503	3.2679738562091503	0	0.9426314499556964	0.9426314499556964
SHEF-10C5778	novel_15776	106086	53	1641	1	0	1546.8582093772977	0.6093845216331505	0	0.6093845216331505	0.9426314499556964	0	0.9426314499556964
SHEF-10C5778	novel_15962	106086	53	1641	1	0	1546.8582093772977	0.6093845216331505	0	0.6093845216331505	0.9426314499556964	0	0.9426314499556964
SHEF-10C5778	novel_20776	106086	72	1522	0	1	1434.6850668325699	0	0.657030223390276	0.657030223390276	0	0.9426314499556964	0.9426314499556964
SHEF-10C5778	novel_22782	106086	76	1757	1	0	1656.2034575721586	0.5691519635742743	0	0.5691519635742743	0.9426314499556964	0	0.9426314499556964
SHEF-10C5778	novel_24383	106086	81	1983	2	0	1869.238165262146	1.0085728693898133	0	1.0085728693898133	1.8852628999113927	0	1.8852628999113927
SHEF-10C5778	novel_25109	106086	83	206	0	1	194.18207869087345	0	4.8543689320388355	4.8543689320388355	0	0.9426314499556964	0.9426314499556964
SHEF-10C5778	novel_25773	106086	85	697	1	0	657.0141206191204	1.4347202295552368	0	1.4347202295552368	0.9426314499556964	0	0.9426314499556964
SHEF-10C5778	novel_26440	106086	87	481	1	0	453.40572742868994	2.079002079002079	0	2.079002079002079	0.9426314499556964	0	0.9426314499556964
SHEF-10C5778	novel_26494	106086	87	481	2	0	453.40572742868994	4.158004158004158	0	4.158004158004158	1.8852628999113927	0	1.8852628999113927
SHEF-10C5778	novel_26509	106086	87	481	1	0	453.40572742868994	2.079002079002079	0	2.079002079002079	0.9426314499556964	0	0.9426314499556964
SHEF-10C5778	novel_26442	106086	87	481	0	1	453.40572742868994	0	2.079002079002079	2.079002079002079	0	0.9426314499556964	0.9426314499556964
SHEF-10C5778	novel_26497	106086	87	481	0	1	453.40572742868994	0	2.079002079002079	2.079002079002079	0	0.9426314499556964	0.9426314499556964
SHEF-10C5778	novel_27760	106086	91	38	1	0	35.81999509831646	26.315789473684212	0	26.315789473684212	0.9426314499556964	0	0.9426314499556964
SHEF-10C5778	novel_28282	106086	93	2032	3	0	1915.427106309975	1.4763779527559056	0	1.4763779527559056	2.827894349867089	0	2.827894349867089
SHEF-10C5778	novel_28297	106086	93	2032	1	0	1915.427106309975	0.4921259842519685	0	0.4921259842519685	0.9426314499556964	0	0.9426314499556964
SHEF-10C5778	novel_28310	106086	93	2032	1	0	1915.427106309975	0.4921259842519685	0	0.4921259842519685	0.9426314499556964	0	0.9426314499556964
SHEF-10C5787	novel_17	183268	1	62	1	0	33.83023768470218	16.129032258064516	0	16.129032258064516	0.5456489949145513	0	0.5456489949145513
SHEF-10C5787	novel_312	183268	2	684	0	1	373.22391252155313	0	1.461988304093567	1.461988304093567	0	0.5456489949145513	0.5456489949145513
SHEF-10C5787	novel_2688	183268	9	774	1	0	422.33232206386276	1.2919896640826873	0	1.2919896640826873	0.5456489949145513	0	0.5456489949145513
SHEF-10C5787	novel_2692	183268	9	774	1	0	422.33232206386276	1.2919896640826873	0	1.2919896640826873	0.5456489949145513	0	0.5456489949145513
SHEF-10C5787	novel_2793	183268	9	774	0	1	422.33232206386276	0	1.2919896640826873	1.2919896640826873	0	0.5456489949145513	0.5456489949145513
SHEF-10C5787	novel_3650	183268	12	1499	1	0	817.9278433769125	0.66711140760507	0	0.66711140760507	0.5456489949145513	0	0.5456489949145513
SHEF-10C5787	novel_4579	183268	15	6089	0	1	3322.456730034703	0	0.16423057973394645	0.16423057973394645	0	0.5456489949145513	0.5456489949145513
SHEF-10C5787	novel_5699	183268	19	1073	0	1	585.4813715433136	0	0.9319664492078286	0.9319664492078286	0	0.5456489949145513	0.5456489949145513
SHEF-10C5787	novel_9349	183268	31	296	1	0	161.5121024947072	3.3783783783783785	0	3.3783783783783785	0.5456489949145513	0	0.5456489949145513
SHEF-10C5787	novel_10639	183268	35	562	1	0	306.6547351419779	1.779359430604982	0	1.779359430604982	0.5456489949145513	0	0.5456489949145513
SHEF-10C5787	novel_12967	183268	43	905	1	0	493.81234039766895	1.1049723756906078	0	1.1049723756906078	0.5456489949145513	0	0.5456489949145513
SHEF-10C5787	novel_20315	183268	67	1281	1	0	698.9763624855402	0.7806401249024201	0	0.7806401249024201	0.5456489949145513	0	0.5456489949145513
SHEF-10C5787	novel_21052	183268	69	208	1	0	113.49499094222668	4.8076923076923075	0	4.8076923076923075	0.5456489949145513	0	0.5456489949145513
SHEF-10C5787	novel_22717	183268	75	2817	1	0	1537.0932186742912	0.35498757543485976	0	0.35498757543485976	0.5456489949145513	0	0.5456489949145513
SHEF-10C5787	novel_24587	183268	81	2973	0	1	1622.2144618809612	0	0.33636057854019513	0.33636057854019513	0	0.5456489949145513	0.5456489949145513
SHEF-10C5787	novel_25254	183268	83	365	0	1	199.16188314381125	0	2.73972602739726	2.73972602739726	0	0.5456489949145513	0.5456489949145513
SHEF-10C5787	novel_26494	183268	87	1089	1	0	594.2117554619464	0.9182736455463728	0	0.9182736455463728	0.5456489949145513	0	0.5456489949145513
SHEF-10C5787	novel_26495	183268	87	1089	1	0	594.2117554619464	0.9182736455463728	0	0.9182736455463728	0.5456489949145513	0	0.5456489949145513
SHEF-10C5787	novel_26497	183268	87	1089	3	0	594.2117554619464	2.7548209366391188	0	2.7548209366391188	1.636946984743654	0	1.636946984743654
SHEF-10C5787	novel_26501	183268	87	1089	1	0	594.2117554619464	0.9182736455463728	0	0.9182736455463728	0.5456489949145513	0	0.5456489949145513
SHEF-10C5787	novel_26505	183268	87	1089	2	4	594.2117554619464	1.8365472910927456	3.6730945821854912	5.509641873278237	1.0912979898291026	2.1825959796582053	3.273893969487308
SHEF-10C5787	novel_26511	183268	87	1089	1	0	594.2117554619464	0.9182736455463728	0	0.9182736455463728	0.5456489949145513	0	0.5456489949145513
SHEF-10C5787	novel_27059	183268	89	1915	0	1	1044.9178252613658	0	0.5221932114882506	0.5221932114882506	0	0.5456489949145513	0.5456489949145513
SHEF-10C5787	novel_27673	183268	91	88	1	0	48.017111552480515	11.363636363636365	0	11.363636363636365	0.5456489949145513	0	0.5456489949145513
SHEF-10C5787	novel_28212	183268	93	3353	1	0	1829.5610799484907	0.29824038174768863	0	0.29824038174768863	0.5456489949145513	0	0.5456489949145513
SHEF-10C5787	novel_28282	183268	93	3353	24	15	1829.5610799484907	7.157769161944527	4.47360572621533	11.631374888159858	13.095575877949232	8.18473492371827	21.280310801667504
SHEF-10C5787	novel_28292	183268	93	3353	1	0	1829.5610799484907	0.29824038174768863	0	0.29824038174768863	0.5456489949145513	0	0.5456489949145513
SHEF-10C5787	novel_28381	183268	93	3353	1	0	1829.5610799484907	0.29824038174768863	0	0.29824038174768863	0.5456489949145513	0	0.5456489949145513
SHEF-10C5787	novel_28388	183268	93	3353	1	0	1829.5610799484907	0.29824038174768863	0	0.29824038174768863	0.5456489949145513	0	0.5456489949145513
SHEF-10C5787	novel_28283	183268	93	3353	0	1	1829.5610799484907	0	0.29824038174768863	0.29824038174768863	0	0.5456489949145513	0.5456489949145513
SHEF-10C5787	novel_28287	183268	93	3353	0	1	1829.5610799484907	0	0.29824038174768863	0.29824038174768863	0	0.5456489949145513	0.5456489949145513
SHEF-10C5787	novel_28290	183268	93	3353	0	1	1829.5610799484907	0	0.29824038174768863	0.29824038174768863	0	0.5456489949145513	0.5456489949145513
SHEF-10C5787	novel_28291	183268	93	3353	0	1	1829.5610799484907	0	0.29824038174768863	0.29824038174768863	0	0.5456489949145513	0.5456489949145513
SHEF-10C5787	novel_28297	183268	93	3353	0	1	1829.5610799484907	0	0.29824038174768863	0.29824038174768863	0	0.5456489949145513	0.5456489949145513
SHEF-10C5787	novel_28334	183268	93	3353	0	1	1829.5610799484907	0	0.29824038174768863	0.29824038174768863	0	0.5456489949145513	0.5456489949145513
SHEF-10C5787	novel_28341	183268	93	3353	0	1	1829.5610799484907	0	0.29824038174768863	0.29824038174768863	0	0.5456489949145513	0.5456489949145513
SHEF-10C5787	novel_29440	183268	97	909	1	0	495.9949363773272	1.1001100110011002	0	1.1001100110011002	0.5456489949145513	0	0.5456489949145513
SHEF-10C5796	novel_149	309371	1	139	0	1	44.92987384079309	0	7.194244604316546	7.194244604316546	0	0.32323650245174884	0.32323650245174884
SHEF-10C5796	novel_209	309371	1	139	0	1	44.92987384079309	0	7.194244604316546	7.194244604316546	0	0.32323650245174884	0.32323650245174884
SHEF-10C5796	novel_2687	309371	9	1486	1	0	480.3294426432988	0.6729475100942126	0	0.6729475100942126	0.32323650245174884	0	0.32323650245174884
SHEF-10C5796	novel_2688	309371	9	1486	1	0	480.3294426432988	0.6729475100942126	0	0.6729475100942126	0.32323650245174884	0	0.32323650245174884
SHEF-10C5796	novel_2793	309371	9	1486	1	1	480.3294426432988	0.6729475100942126	0.6729475100942126	1.3458950201884252	0.32323650245174884	0.32323650245174884	0.6464730049034977
SHEF-10C5796	novel_4021	309371	13	1626	1	0	525.5825529865436	0.6150061500615006	0	0.6150061500615006	0.32323650245174884	0	0.32323650245174884
SHEF-10C5796	novel_4545	309371	15	5831	1	0	1884.7920457961475	0.1714971702966901	0	0.1714971702966901	0.32323650245174884	0	0.32323650245174884
SHEF-10C5796	novel_4579	309371	15	5831	2	1	1884.7920457961475	0.3429943405933802	0.1714971702966901	0.5144915108900703	0.6464730049034977	0.32323650245174884	0.9697095073552465
SHEF-10C5796	novel_5593	309371	19	2922	1	0	944.4970601640101	0.34223134839151265	0	0.34223134839151265	0.32323650245174884	0	0.32323650245174884
SHEF-10C5796	novel_10639	309371	35	2221	1	0	717.9082719453341	0.45024763619990993	0	0.45024763619990993	0.32323650245174884	0	0.32323650245174884
SHEF-10C5796	novel_10647	309371	35	2221	2	0	717.9082719453341	0.9004952723998199	0	0.9004952723998199	0.6464730049034977	0	0.6464730049034977
SHEF-10C5796	novel_13577	309371	45	2562	1	0	828.1319192813805	0.39032006245121004	0	0.39032006245121004	0.32323650245174884	0	0.32323650245174884
SHEF-10C5796	novel_15475	309371	51	3228	1	0	1043.4074299142453	0.3097893432465923	0	0.3097893432465923	0.32323650245174884	0	0.32323650245174884
SHEF-10C5796	novel_17338	309371	57	5153	1	0	1665.6376971338618	0.19406171162429653	0	0.19406171162429653	0.32323650245174884	0	0.32323650245174884
SHEF-10C5796	novel_19067	309371	63	4064	1	0	1313.6331459639073	0.24606299212598426	0	0.24606299212598426	0.32323650245174884	0	0.32323650245174884
SHEF-10C5796	novel_19068	309371	63	4064	1	0	1313.6331459639073	0.24606299212598426	0	0.24606299212598426	0.32323650245174884	0	0.32323650245174884
SHEF-10C5796	novel_19111	309371	63	4064	3	0	1313.6331459639073	0.7381889763779528	0	0.7381889763779528	0.9697095073552465	0	0.9697095073552465
SHEF-10C5796	novel_20288	309371	67	2565	1	0	829.1016287887358	0.38986354775828463	0	0.38986354775828463	0.32323650245174884	0	0.32323650245174884
SHEF-10C5796	novel_21052	309371	69	1139	2	1	368.16637629254194	1.7559262510974538	0.8779631255487269	2.633889376646181	0.6464730049034977	0.32323650245174884	0.9697095073552465
SHEF-10C5796	novel_21055	309371	69	1139	0	1	368.16637629254194	0	0.8779631255487269	0.8779631255487269	0	0.32323650245174884	0.32323650245174884
SHEF-10C5796	novel_21318	309371	71	1361	0	1	439.9248798368302	0	0.7347538574577517	0.7347538574577517	0	0.32323650245174884	0.32323650245174884
SHEF-10C5796	novel_22558	309371	75	3448	1	0	1114.51946045363	0.2900232018561485	0	0.2900232018561485	0.32323650245174884	0	0.32323650245174884
SHEF-10C5796	novel_23364	309371	77	3421	1	0	1105.7920748874328	0.2923121894182988	0	0.2923121894182988	0.32323650245174884	0	0.32323650245174884
SHEF-10C5796	novel_23927	309371	79	4307	1	0	1392.1796160596823	0.23218017181332712	0	0.23218017181332712	0.32323650245174884	0	0.32323650245174884
SHEF-10C5796	novel_25404	309371	85	167	1	0	53.980495909442055	5.988023952095808	0	5.988023952095808	0.32323650245174884	0	0.32323650245174884
SHEF-10C5796	novel_26442	309371	87	2556	3	3	826.1925002666701	1.1737089201877935	1.1737089201877935	2.347417840375587	0.9697095073552465	0.9697095073552465	1.939419014710493
SHEF-10C5796	novel_26497	309371	87	2556	1	0	826.1925002666701	0.39123630672926446	0	0.39123630672926446	0.32323650245174884	0	0.32323650245174884
SHEF-10C5796	novel_26505	309371	87	2556	0	1	826.1925002666701	0	0.39123630672926446	0.39123630672926446	0	0.32323650245174884	0.32323650245174884
SHEF-10C5796	novel_27760	309371	91	575	1	0	185.86098890975558	1.7391304347826089	0	1.7391304347826089	0.32323650245174884	0	0.32323650245174884
SHEF-10C5796	novel_27767	309371	91	575	1	0	185.86098890975558	1.7391304347826089	0	1.7391304347826089	0.32323650245174884	0	0.32323650245174884
SHEF-10C5796	novel_28198	309371	93	5580	0	1	1803.6596836807587	0	0.17921146953405018	0.17921146953405018	0	0.32323650245174884	0.32323650245174884
SHEF-10C5796	novel_28292	309371	93	5580	0	1	1803.6596836807587	0	0.17921146953405018	0.17921146953405018	0	0.32323650245174884	0.32323650245174884
SHEF-10C5796	novel_28969	309371	95	4096	1	0	1323.9767140423633	0.244140625	0	0.244140625	0.32323650245174884	0	0.32323650245174884
SHEF-10C57B4	novel_8114	53299	27	742	1	0	1392.14619411246	1.3477088948787062	0	1.3477088948787062	1.8762078087769003	0	1.8762078087769003
SHEF-10C57B4	novel_8144	53299	27	742	0	1	1392.14619411246	0	1.3477088948787062	1.3477088948787062	0	1.8762078087769003	1.8762078087769003
SHEF-10C57B4	novel_17356	53299	57	761	1	0	1427.7941424792211	1.314060446780552	0	1.314060446780552	1.8762078087769003	0	1.8762078087769003
SHEF-10C57B4	novel_21622	53299	71	333	1	0	624.7772003227078	3.003003003003003	0	3.003003003003003	1.8762078087769003	0	1.8762078087769003
SHEF-10C57E1	novel_4928	196013	17	1039	1	0	530.0668833189635	0.9624639076034649	0	0.9624639076034649	0.5101702438103596	0	0.5101702438103596
SHEF-10C57E1	novel_6933	196013	23	1254	0	1	639.7534857381909	0	0.7974481658692185	0.7974481658692185	0	0.5101702438103596	0.5101702438103596
SHEF-10C57E1	novel_8144	196013	27	3069	2	2	1565.7124782539934	0.6516780710329098	0.6516780710329098	1.3033561420658195	1.0203404876207192	1.0203404876207192	2.0406809752414383
SHEF-10C57E1	novel_8145	196013	27	3069	0	1	1565.7124782539934	0	0.3258390355164549	0.3258390355164549	0	0.5101702438103596	0.5101702438103596
SHEF-10C57E1	novel_8749	196013	29	948	2	1	483.64139113222086	2.109704641350211	1.0548523206751055	3.1645569620253164	1.0203404876207192	0.5101702438103596	1.5305107314310789
SHEF-10C57E1	novel_10639	196013	35	1073	3	0	547.4126716085158	2.7958993476234855	0	2.7958993476234855	1.5305107314310786	0	1.5305107314310786
SHEF-10C57E1	novel_21052	196013	69	731	3	0	372.9344482253728	4.103967168262654	0	4.103967168262654	1.5305107314310786	0	1.5305107314310786
SHEF-10C57E1	novel_21587	196013	71	588	1	0	299.9801033604914	1.7006802721088436	0	1.7006802721088436	0.5101702438103596	0	0.5101702438103596
SHEF-10C57E1	novel_21618	196013	71	588	1	0	299.9801033604914	1.7006802721088436	0	1.7006802721088436	0.5101702438103596	0	0.5101702438103596
SHEF-10C57E1	novel_21650	196013	71	588	1	0	299.9801033604914	1.7006802721088436	0	1.7006802721088436	0.5101702438103596	0	0.5101702438103596
SHEF-10C57E1	novel_25828	196013	85	57	0	1	29.079703897190495	0	17.543859649122805	17.543859649122805	0	0.5101702438103596	0.5101702438103596
SHEF-10C57E1	novel_26288	196013	87	1624	1	0	828.5164759480239	0.6157635467980295	0	0.6157635467980295	0.5101702438103596	0	0.5101702438103596
SHEF-10C57E1	novel_26495	196013	87	1624	2	0	828.5164759480239	1.231527093596059	0	1.231527093596059	1.0203404876207192	0	1.0203404876207192
SHEF-10C57E1	novel_26497	196013	87	1624	4	0	828.5164759480239	2.463054187192118	0	2.463054187192118	2.0406809752414383	0	2.0406809752414383
SHEF-10C57E1	novel_26505	196013	87	1624	10	3	828.5164759480239	6.157635467980295	1.8472906403940885	8.004926108374384	5.101702438103596	1.5305107314310786	6.632213169534674
SHEF-10C57E1	novel_26510	196013	87	1624	1	1	828.5164759480239	0.6157635467980295	0.6157635467980295	1.231527093596059	0.5101702438103596	0.5101702438103596	1.0203404876207192
SHEF-10C57E1	novel_26256	196013	87	1624	0	1	828.5164759480239	0	0.6157635467980295	0.6157635467980295	0	0.5101702438103596	0.5101702438103596
SHEF-10C57E1	novel_26420	196013	87	1624	0	1	828.5164759480239	0	0.6157635467980295	0.6157635467980295	0	0.5101702438103596	0.5101702438103596
SHEF-10C57E1	novel_26421	196013	87	1624	0	1	828.5164759480239	0	0.6157635467980295	0.6157635467980295	0	0.5101702438103596	0.5101702438103596
SHEF-10C57E1	novel_26442	196013	87	1624	0	7	828.5164759480239	0	4.310344827586206	4.310344827586206	0	3.5711917066725167	3.5711917066725167
SHEF-10C57E1	novel_27060	196013	89	2118	1	0	1080.5405763903416	0.47214353163361666	0	0.47214353163361666	0.5101702438103596	0	0.5101702438103596
SHEF-10C57E1	novel_27072	196013	89	2118	1	0	1080.5405763903416	0.47214353163361666	0	0.47214353163361666	0.5101702438103596	0	0.5101702438103596
SHEF-10C57E1	novel_27058	196013	89	2118	0	1	1080.5405763903416	0	0.47214353163361666	0.47214353163361666	0	0.5101702438103596	0.5101702438103596
SHEF-10C57E1	novel_27059	196013	89	2118	0	1	1080.5405763903416	0	0.47214353163361666	0.47214353163361666	0	0.5101702438103596	0.5101702438103596
SHEF-10C57E1	novel_27085	196013	89	2118	0	1	1080.5405763903416	0	0.47214353163361666	0.47214353163361666	0	0.5101702438103596	0.5101702438103596
SHEF-10C57E1	novel_28276	196013	93	3710	1	0	1892.731604536434	0.2695417789757412	0	0.2695417789757412	0.5101702438103596	0	0.5101702438103596
SHEF-10C57E1	novel_28284	196013	93	3710	1	0	1892.731604536434	0.2695417789757412	0	0.2695417789757412	0.5101702438103596	0	0.5101702438103596
SHEF-10C57E1	novel_28293	196013	93	3710	1	0	1892.731604536434	0.2695417789757412	0	0.2695417789757412	0.5101702438103596	0	0.5101702438103596
SHEF-10C57E1	novel_28314	196013	93	3710	1	1	1892.731604536434	0.2695417789757412	0.2695417789757412	0.5390835579514824	0.5101702438103596	0.5101702438103596	1.0203404876207192
SHEF-10C57E1	novel_28233	196013	93	3710	0	1	1892.731604536434	0	0.2695417789757412	0.2695417789757412	0	0.5101702438103596	0.5101702438103596
SHEF-10C57E1	novel_28279	196013	93	3710	0	1	1892.731604536434	0	0.2695417789757412	0.2695417789757412	0	0.5101702438103596	0.5101702438103596
SHEF-10C57F0	novel_284	164345	1	70	1	0	42.59332501749368	14.285714285714285	0	14.285714285714285	0.6084760716784812	0	0.6084760716784812
SHEF-10C57F0	novel_3807	164345	13	552	2	0	335.8787915665216	3.623188405797101	0	3.623188405797101	1.2169521433569623	0	1.2169521433569623
SHEF-10C57F0	novel_3817	164345	13	552	0	1	335.8787915665216	0	1.8115942028985506	1.8115942028985506	0	0.6084760716784812	0.6084760716784812
SHEF-10C57F0	novel_8749	164345	29	2139	3	0	1301.5303173202713	1.4025245441795233	0	1.4025245441795233	1.8254282150354437	0	1.8254282150354437
SHEF-10C57F0	novel_10639	164345	35	1326	6	1	806.8392710456661	4.524886877828054	0.7541478129713424	5.279034690799397	3.6508564300708874	0.6084760716784812	4.259332501749369
SHEF-10C57F0	novel_10647	164345	35	1326	1	0	806.8392710456661	0.7541478129713424	0	0.7541478129713424	0.6084760716784812	0	0.6084760716784812
SHEF-10C57F0	novel_10653	164345	35	1326	1	0	806.8392710456661	0.7541478129713424	0	0.7541478129713424	0.6084760716784812	0	0.6084760716784812
SHEF-10C57F0	novel_10645	164345	35	1326	0	1	806.8392710456661	0	0.7541478129713424	0.7541478129713424	0	0.6084760716784812	0.6084760716784812
SHEF-10C57F0	novel_11665	164345	39	1319	1	0	802.5799385439167	0.7581501137225171	0	0.7581501137225171	0.6084760716784812	0	0.6084760716784812
SHEF-10C57F0	novel_26292	164345	87	1458	1	0	887.1581125072256	0.6858710562414266	0	0.6858710562414266	0.6084760716784812	0	0.6084760716784812
SHEF-10C57F0	novel_26505	164345	87	1458	9	3	887.1581125072256	6.172839506172839	2.05761316872428	8.23045267489712	5.476284645106331	1.8254282150354437	7.301712860141775
SHEF-10C57F0	novel_26506	164345	87	1458	0	1	887.1581125072256	0	0.6858710562414266	0.6858710562414266	0	0.6084760716784812	0.6084760716784812
SHEF-10C57F0	novel_27058	164345	89	1261	0	1	767.2883263865648	0	0.7930214115781127	0.7930214115781127	0	0.6084760716784812	0.6084760716784812
SHEF-10C57F0	novel_28282	164345	93	3486	17	0	2121.1475858711856	4.876649454962708	0	4.876649454962708	10.34409321853418	0	10.34409321853418
SHEF-10C57F0	novel_28292	164345	93	3486	1	2	2121.1475858711856	0.28686173264486514	0.5737234652897303	0.8605851979345954	0.6084760716784812	1.2169521433569623	1.8254282150354435
SHEF-10C57F0	novel_28297	164345	93	3486	1	0	2121.1475858711856	0.28686173264486514	0	0.28686173264486514	0.6084760716784812	0	0.6084760716784812
SHEF-10C57F0	novel_28286	164345	93	3486	0	1	2121.1475858711856	0	0.28686173264486514	0.28686173264486514	0	0.6084760716784812	0.6084760716784812
SHEF-10C57F0	novel_28303	164345	93	3486	0	1	2121.1475858711856	0	0.28686173264486514	0.28686173264486514	0	0.6084760716784812	0.6084760716784812
SHEF-10C57F0	novel_28317	164345	93	3486	0	1	2121.1475858711856	0	0.28686173264486514	0.28686173264486514	0	0.6084760716784812	0.6084760716784812
SHEF-10C57F0	novel_28331	164345	93	3486	0	1	2121.1475858711856	0	0.28686173264486514	0.28686173264486514	0	0.6084760716784812	0.6084760716784812
SHEF-10C580C	novel_3807	25483	13	47	1	0	184.43668327904876	21.27659574468085	0	21.27659574468085	3.924184750618059	0	3.924184750618059
SHEF-10C582A	novel_28282	37821	93	726	1	2	1919.5684936939797	1.3774104683195594	2.7548209366391188	4.132231404958678	2.6440337378704952	5.2880674757409905	7.932101213611485
SHEF-10C582A	novel_29447	37821	97	373	1	0	986.2245842256948	2.680965147453083	0	2.680965147453083	2.6440337378704952	0	2.6440337378704952
SHEF-10C5839	novel_147	257177	1	106	1	0	41.216749553809244	9.433962264150944	0	9.433962264150944	0.3888372599415967	0	0.3888372599415967
SHEF-10C5839	novel_2793	257177	9	1293	1	0	502.7665771044845	0.7733952049497294	0	0.7733952049497294	0.3888372599415967	0	0.3888372599415967
SHEF-10C5839	novel_3839	257177	13	1611	0	1	626.4168257659122	0	0.6207324643078833	0.6207324643078833	0	0.3888372599415967	0.3888372599415967
SHEF-10C5839	novel_10639	257177	35	1026	1	0	398.9470287000782	0.9746588693957114	0	0.9746588693957114	0.3888372599415967	0	0.3888372599415967
SHEF-10C5839	novel_11828	257177	39	1639	1	0	637.3042690442769	0.6101281269066504	0	0.6101281269066504	0.3888372599415967	0	0.3888372599415967
SHEF-10C5839	novel_12965	257177	43	1559	1	0	606.1972882489492	0.6414368184733804	0	0.6414368184733804	0.3888372599415967	0	0.3888372599415967
SHEF-10C5839	novel_13351	257177	45	1198	0	1	465.8270374100328	0	0.8347245409015025	0.8347245409015025	0	0.3888372599415967	0.3888372599415967
SHEF-10C5839	novel_17897	257177	59	1280	0	1	497.7116927252437	0	0.78125	0.78125	0	0.3888372599415967	0.3888372599415967
SHEF-10C5839	novel_20776	257177	69	493	1	0	191.69676915120715	2.028397565922921	0	2.028397565922921	0.3888372599415967	0	0.3888372599415967
SHEF-10C5839	novel_21590	257177	71	790	0	1	307.1814353538614	0	1.2658227848101264	1.2658227848101264	0	0.3888372599415967	0.3888372599415967
SHEF-10C5839	novel_22718	257177	75	4217	1	0	1639.726725173713	0.23713540431586438	0	0.23713540431586438	0.3888372599415967	0	0.3888372599415967
SHEF-10C5839	novel_22721	257177	75	4217	1	0	1639.726725173713	0.23713540431586438	0	0.23713540431586438	0.3888372599415967	0	0.3888372599415967
SHEF-10C5839	novel_23878	257177	79	4501	0	1	1750.1565069971266	0	0.2221728504776716	0.2221728504776716	0	0.3888372599415967	0.3888372599415967
SHEF-10C5839	novel_26260	257177	87	1436	1	0	558.3703052761329	0.6963788300835655	0	0.6963788300835655	0.3888372599415967	0	0.3888372599415967
SHEF-10C5839	novel_26291	257177	87	1436	1	0	558.3703052761329	0.6963788300835655	0	0.6963788300835655	0.3888372599415967	0	0.3888372599415967
SHEF-10C5839	novel_26494	257177	87	1436	1	1	558.3703052761329	0.6963788300835655	0.6963788300835655	1.392757660167131	0.3888372599415967	0.3888372599415967	0.7776745198831934
SHEF-10C5839	novel_26505	257177	87	1436	1	1	558.3703052761329	0.6963788300835655	0.6963788300835655	1.392757660167131	0.3888372599415967	0.3888372599415967	0.7776745198831934
SHEF-10C5839	novel_26512	257177	87	1436	1	0	558.3703052761329	0.6963788300835655	0	0.6963788300835655	0.3888372599415967	0	0.3888372599415967
SHEF-10C5839	novel_25895	257177	87	1436	0	1	558.3703052761329	0	0.6963788300835655	0.6963788300835655	0	0.3888372599415967	0.3888372599415967
SHEF-10C5839	novel_26895	257177	89	2992	0	1	1163.4010817452572	0	0.3342245989304813	0.3342245989304813	0	0.3888372599415967	0.3888372599415967
SHEF-10C5839	novel_27089	257177	89	2992	0	1	1163.4010817452572	0	0.3342245989304813	0.3342245989304813	0	0.3888372599415967	0.3888372599415967
SHEF-10C5839	novel_27133	257177	89	2992	0	1	1163.4010817452572	0	0.3342245989304813	0.3342245989304813	0	0.3888372599415967	0.3888372599415967
SHEF-10C5839	novel_27760	257177	91	369	2	0	143.48094891844917	5.420054200542006	0	5.420054200542006	0.7776745198831934	0	0.7776745198831934
SHEF-10C5839	novel_27771	257177	91	369	1	0	143.48094891844917	2.710027100271003	0	2.710027100271003	0.3888372599415967	0	0.3888372599415967
SHEF-10C5839	novel_27761	257177	91	369	0	1	143.48094891844917	0	2.710027100271003	2.710027100271003	0	0.3888372599415967	0.3888372599415967
SHEF-10C5839	novel_28233	257177	93	3179	1	0	1236.1136493543358	0.31456432840515886	0	0.31456432840515886	0.3888372599415967	0	0.3888372599415967
SHEF-10C5839	novel_28282	257177	93	3179	15	7	1236.1136493543358	4.718464926077383	2.201950298836112	6.920415224913494	5.83255889912395	2.7218608195911767	8.554419718715128
SHEF-10C5839	novel_28283	257177	93	3179	1	0	1236.1136493543358	0.31456432840515886	0	0.31456432840515886	0.3888372599415967	0	0.3888372599415967
SHEF-10C5839	novel_28286	257177	93	3179	2	1	1236.1136493543358	0.6291286568103177	0.31456432840515886	0.9436929852154765	0.7776745198831934	0.3888372599415967	1.16651177982479
SHEF-10C5839	novel_28289	257177	93	3179	1	0	1236.1136493543358	0.31456432840515886	0	0.31456432840515886	0.3888372599415967	0	0.3888372599415967
SHEF-10C5839	novel_28293	257177	93	3179	1	0	1236.1136493543358	0.31456432840515886	0	0.31456432840515886	0.3888372599415967	0	0.3888372599415967
SHEF-10C5839	novel_28331	257177	93	3179	1	0	1236.1136493543358	0.31456432840515886	0	0.31456432840515886	0.3888372599415967	0	0.3888372599415967
SHEF-10C5839	novel_28170	257177	93	3179	0	1	1236.1136493543358	0	0.31456432840515886	0.31456432840515886	0	0.3888372599415967	0.3888372599415967
SHEF-10C5839	novel_28276	257177	93	3179	0	1	1236.1136493543358	0	0.31456432840515886	0.31456432840515886	0	0.3888372599415967	0.3888372599415967
SHEF-10C5839	novel_28288	257177	93	3179	0	1	1236.1136493543358	0	0.31456432840515886	0.31456432840515886	0	0.3888372599415967	0.3888372599415967
SHEF-10C5839	novel_28298	257177	93	3179	0	1	1236.1136493543358	0	0.31456432840515886	0.31456432840515886	0	0.3888372599415967	0.3888372599415967
SHEF-10C5839	novel_28301	257177	93	3179	0	2	1236.1136493543358	0	0.6291286568103177	0.6291286568103177	0	0.7776745198831934	0.7776745198831934
SHEF-10C5839	novel_28303	257177	93	3179	0	1	1236.1136493543358	0	0.31456432840515886	0.31456432840515886	0	0.3888372599415967	0.3888372599415967
SHEF-10C5839	novel_28319	257177	93	3179	0	1	1236.1136493543358	0	0.31456432840515886	0.31456432840515886	0	0.3888372599415967	0.3888372599415967
SHEF-10C5839	novel_28816	257177	95	2923	0	1	1136.571310809287	0	0.3421142661648991	0.3421142661648991	0	0.3888372599415967	0.3888372599415967
SHEF-10C5839	novel_29351	257177	97	3127	1	0	1215.8941118373727	0.3197953309881676	0	0.3197953309881676	0.3888372599415967	0	0.3888372599415967
SHEF-10C5848	novel_4579	144108	15	2125	1	0	1474.588503067144	0.47058823529411764	0	0.47058823529411764	0.693924001443362	0	0.693924001443362
SHEF-10C5848	novel_4629	144108	15	2125	0	1	1474.588503067144	0	0.47058823529411764	0.47058823529411764	0	0.693924001443362	0.693924001443362
SHEF-10C5848	novel_10023	144108	33	1486	2	0	1031.1710661448358	1.3458950201884252	0	1.3458950201884252	1.387848002886724	0	1.387848002886724
SHEF-10C5848	novel_17897	144108	59	655	0	3	454.52022094540206	0	4.580152671755725	4.580152671755725	0	2.081772004330086	2.081772004330086
SHEF-10C5848	novel_17909	144108	59	655	0	1	454.52022094540206	0	1.5267175572519083	1.5267175572519083	0	0.693924001443362	0.693924001443362
SHEF-10C5848	novel_19118	144108	63	1881	0	1	1305.2710467149639	0	0.531632110579479	0.531632110579479	0	0.693924001443362	0.693924001443362
SHEF-10C5848	novel_21052	144108	69	573	1	0	397.6184528270464	1.7452006980802794	0	1.7452006980802794	0.693924001443362	0	0.693924001443362
SHEF-10C5848	novel_26182	144108	87	1453	1	0	1008.271574097205	0.6882312456985547	0	0.6882312456985547	0.693924001443362	0	0.693924001443362
SHEF-10C5848	novel_26490	144108	87	1453	1	0	1008.271574097205	0.6882312456985547	0	0.6882312456985547	0.693924001443362	0	0.693924001443362
SHEF-10C5848	novel_26497	144108	87	1453	1	1	1008.271574097205	0.6882312456985547	0.6882312456985547	1.3764624913971093	0.693924001443362	0.693924001443362	1.387848002886724
SHEF-10C5848	novel_27766	144108	91	236	1	0	163.76606434063342	4.237288135593221	0	4.237288135593221	0.693924001443362	0	0.693924001443362
SHEF-10C5857	novel_11	51032	1	31	0	1	60.74619846370904	0	32.25806451612903	32.25806451612903	0	1.9595547891519047	1.9595547891519047
SHEF-10C5857	novel_2489	51032	8	691	1	0	1354.052359303966	1.4471780028943562	0	1.4471780028943562	1.9595547891519047	0	1.9595547891519047
SHEF-10C5857	novel_3359	51032	11	405	1	0	793.6196896065214	2.4691358024691357	0	2.4691358024691357	1.9595547891519047	0	1.9595547891519047
SHEF-10C5857	novel_3371	51032	11	405	1	0	793.6196896065214	2.4691358024691357	0	2.4691358024691357	1.9595547891519047	0	1.9595547891519047
SHEF-10C5857	novel_4579	51032	15	1397	3	0	2737.498040445211	2.1474588403722263	0	2.1474588403722263	5.878664367455714	0	5.878664367455714
SHEF-10C5857	novel_6563	51032	22	970	1	0	1900.7681454773476	1.0309278350515465	0	1.0309278350515465	1.9595547891519047	0	1.9595547891519047
SHEF-10C5857	novel_12967	51032	43	318	1	0	623.1384229503057	3.144654088050314	0	3.144654088050314	1.9595547891519047	0	1.9595547891519047
SHEF-10C5857	novel_13424	51032	45	93	1	0	182.23859539112715	10.75268817204301	0	10.75268817204301	1.9595547891519047	0	1.9595547891519047
SHEF-10C5857	novel_13475	51032	45	93	0	1	182.23859539112715	0	10.75268817204301	10.75268817204301	0	1.9595547891519047	1.9595547891519047
SHEF-10C5857	novel_14661	51032	49	243	1	0	476.17181376391284	4.11522633744856	0	4.11522633744856	1.9595547891519047	0	1.9595547891519047
SHEF-10C5857	novel_17955	51032	60	1309	1	0	2565.0572189998434	0.7639419404125287	0	0.7639419404125287	1.9595547891519047	0	1.9595547891519047
SHEF-10C5857	novel_19134	51032	63	429	1	0	840.6490045461671	2.331002331002331	0	2.331002331002331	1.9595547891519047	0	1.9595547891519047
SHEF-10C5857	novel_18943	51032	63	429	0	1	840.6490045461671	0	2.331002331002331	2.331002331002331	0	1.9595547891519047	1.9595547891519047
SHEF-10C5857	novel_22230	51032	73	204	1	0	399.7491769869886	4.901960784313726	0	4.901960784313726	1.9595547891519047	0	1.9595547891519047
SHEF-10C5857	novel_24611	51032	81	711	1	0	1393.2434550870043	1.4064697609001406	0	1.4064697609001406	1.9595547891519047	0	1.9595547891519047
SHEF-10C5857	novel_26490	51032	87	246	1	0	482.05047813136855	4.065040650406504	0	4.065040650406504	1.9595547891519047	0	1.9595547891519047
SHEF-10C5857	novel_26491	51032	87	246	1	0	482.05047813136855	4.065040650406504	0	4.065040650406504	1.9595547891519047	0	1.9595547891519047
SHEF-10C5857	novel_26497	51032	87	246	2	0	482.05047813136855	8.130081300813009	0	8.130081300813009	3.9191095783038095	0	3.9191095783038095
SHEF-10C5857	novel_26505	51032	87	246	4	0	482.05047813136855	16.260162601626018	0	16.260162601626018	7.838219156607619	0	7.838219156607619
SHEF-10C5857	novel_26284	51032	87	246	0	1	482.05047813136855	0	4.065040650406504	4.065040650406504	0	1.9595547891519047	1.9595547891519047
SHEF-10C5857	novel_26420	51032	87	246	0	1	482.05047813136855	0	4.065040650406504	4.065040650406504	0	1.9595547891519047	1.9595547891519047
SHEF-10C5857	novel_26422	51032	87	246	0	1	482.05047813136855	0	4.065040650406504	4.065040650406504	0	1.9595547891519047	1.9595547891519047
SHEF-10C5857	novel_26442	51032	87	246	0	2	482.05047813136855	0	8.130081300813009	8.130081300813009	0	3.9191095783038095	3.9191095783038095
SHEF-10C5857	novel_26508	51032	87	246	0	1	482.05047813136855	0	4.065040650406504	4.065040650406504	0	1.9595547891519047	1.9595547891519047
SHEF-10C5857	novel_26925	51032	89	306	1	0	599.6237654804828	3.2679738562091503	0	3.2679738562091503	1.9595547891519047	0	1.9595547891519047
SHEF-10C5857	novel_27761	51032	91	30	1	0	58.78664367455714	33.333333333333336	0	33.333333333333336	1.9595547891519047	0	1.9595547891519047
SHEF-10C5875	novel_78	89450	1	23	1	0	25.712688652878704	43.47826086956522	0	43.47826086956522	1.1179429849077698	0	1.1179429849077698
SHEF-10C5875	novel_7600	89450	25	1655	20	2	1850.195640022359	12.084592145015106	1.2084592145015105	13.293051359516618	22.358859698155396	2.2358859698155396	24.594745667970933
SHEF-10C5875	novel_7604	89450	25	1655	1	0	1850.195640022359	0.6042296072507553	0	0.6042296072507553	1.1179429849077698	0	1.1179429849077698
SHEF-10C5875	novel_7605	89450	25	1655	1	0	1850.195640022359	0.6042296072507553	0	0.6042296072507553	1.1179429849077698	0	1.1179429849077698
SHEF-10C5875	novel_7599	89450	25	1655	0	1	1850.195640022359	0	0.6042296072507553	0.6042296072507553	0	1.1179429849077698	1.1179429849077698
SHEF-10C5875	novel_7612	89450	25	1655	0	1	1850.195640022359	0	0.6042296072507553	0.6042296072507553	0	1.1179429849077698	1.1179429849077698
SHEF-10C5875	novel_7614	89450	25	1655	0	1	1850.195640022359	0	0.6042296072507553	0.6042296072507553	0	1.1179429849077698	1.1179429849077698
SHEF-10C5875	novel_17896	89450	59	225	0	1	251.5371716042482	0	4.444444444444445	4.444444444444445	0	1.1179429849077698	1.1179429849077698
SHEF-10C5875	novel_17897	89450	59	225	0	17	251.5371716042482	0	75.55555555555556	75.55555555555556	0	19.005030743432087	19.005030743432087
SHEF-10C5875	novel_17905	89450	59	225	0	1	251.5371716042482	0	4.444444444444445	4.444444444444445	0	1.1179429849077698	1.1179429849077698
SHEF-10C5875	novel_23166	89450	77	956	1	0	1068.753493571828	1.0460251046025104	0	1.0460251046025104	1.1179429849077698	0	1.1179429849077698
SHEF-10C5875	novel_26497	89450	87	624	4	1	697.5964225824483	6.410256410256411	1.6025641025641026	8.012820512820513	4.471771939631079	1.1179429849077698	5.589714924538849
SHEF-10C5875	novel_26503	89450	87	624	1	0	697.5964225824483	1.6025641025641026	0	1.6025641025641026	1.1179429849077698	0	1.1179429849077698
SHEF-10C5875	novel_26442	89450	87	624	0	4	697.5964225824483	0	6.410256410256411	6.410256410256411	0	4.471771939631079	4.471771939631079
SHEF-10C5875	novel_27058	89450	89	574	0	1	641.6992733370598	0	1.7421602787456447	1.7421602787456447	0	1.1179429849077698	1.1179429849077698
SHEF-10C5875	novel_27761	89450	91	63	3	0	70.4304080491895	47.61904761904762	0	47.61904761904762	3.3538289547233093	0	3.3538289547233093
SHEF-10C5875	novel_28279	89450	93	1619	1	1	1809.9496925656792	0.6176652254478073	0.6176652254478073	1.2353304508956147	1.1179429849077698	1.1179429849077698	2.2358859698155396
SHEF-10C5875	novel_28331	89450	93	1619	1	0	1809.9496925656792	0.6176652254478073	0	0.6176652254478073	1.1179429849077698	0	1.1179429849077698
SHEF-10C5875	novel_28278	89450	93	1619	0	1	1809.9496925656792	0	0.6176652254478073	0.6176652254478073	0	1.1179429849077698	1.1179429849077698
SHEF-10C5875	novel_28307	89450	93	1619	0	1	1809.9496925656792	0	0.6176652254478073	0.6176652254478073	0	1.1179429849077698	1.1179429849077698
SHEF-10C5875	novel_29479	89450	97	1038	1	0	1160.424818334265	0.9633911368015414	0	0.9633911368015414	1.1179429849077698	0	1.1179429849077698
SHEF-10C5893	novel_14276	200102	48	862	1	0	430.78030204595655	1.160092807424594	0	1.160092807424594	0.4997451299837083	0	0.4997451299837083
SHEF-10C5893	novel_14640	200102	49	1514	1	0	756.6141267953344	0.6605019815059445	0	0.6605019815059445	0.4997451299837083	0	0.4997451299837083
SHEF-10C5893	novel_18553	200102	61	2146	0	1	1072.453048945038	0	0.4659832246039143	0.4659832246039143	0	0.4997451299837083	0.4997451299837083
SHEF-10C5893	novel_19756	200102	65	1861	1	0	930.0256868996812	0.537345513164965	0	0.537345513164965	0.4997451299837083	0	0.4997451299837083
SHEF-10C5893	novel_20315	200102	67	932	0	1	465.76246114481614	0	1.0729613733905579	1.0729613733905579	0	0.4997451299837083	0.4997451299837083
SHEF-10C5893	novel_20666	200102	68	2105	1	0	1051.963498615706	0.4750593824228029	0	0.4750593824228029	0.4997451299837083	0	0.4997451299837083
SHEF-10C5893	novel_21052	200102	69	617	1	0	308.342745199948	1.6207455429497568	0	1.6207455429497568	0.4997451299837083	0	0.4997451299837083
SHEF-10C5893	novel_22049	200102	73	2064	1	0	1031.473948286374	0.4844961240310077	0	0.4844961240310077	0.4997451299837083	0	0.4997451299837083
SHEF-10C5893	novel_22717	200102	75	1783	1	0	891.0455667609519	0.5608524957936063	0	0.5608524957936063	0.4997451299837083	0	0.4997451299837083
SHEF-10C5893	novel_23243	200102	77	1906	0	1	952.514217748948	0	0.5246589716684156	0.5246589716684156	0	0.4997451299837083	0.4997451299837083
SHEF-10C5893	novel_26299	200102	87	1276	1	0	637.6747858592119	0.7836990595611285	0	0.7836990595611285	0.4997451299837083	0	0.4997451299837083
SHEF-10C5893	novel_26442	200102	87	1276	1	0	637.6747858592119	0.7836990595611285	0	0.7836990595611285	0.4997451299837083	0	0.4997451299837083
SHEF-10C5893	novel_26505	200102	87	1276	1	0	637.6747858592119	0.7836990595611285	0	0.7836990595611285	0.4997451299837083	0	0.4997451299837083
SHEF-10C5893	novel_26929	200102	89	3967	1	0	1982.4889306453708	0.25207965717166625	0	0.25207965717166625	0.4997451299837083	0	0.4997451299837083
SHEF-10C5893	novel_26877	200102	89	3967	0	1	1982.4889306453708	0	0.25207965717166625	0.25207965717166625	0	0.4997451299837083	0.4997451299837083
SHEF-10C5893	novel_27760	200102	91	581	1	0	290.3519205205345	1.721170395869191	0	1.721170395869191	0.4997451299837083	0	0.4997451299837083
SHEF-10C5893	novel_28281	200102	93	3005	1	0	1501.7341156010434	0.3327787021630616	0	0.3327787021630616	0.4997451299837083	0	0.4997451299837083
SHEF-10C5893	novel_28282	200102	93	3005	22	9	1501.7341156010434	7.321131447587355	2.995008319467554	10.31613976705491	10.994392859641582	4.497706169853375	15.492099029494957
SHEF-10C5893	novel_28285	200102	93	3005	1	0	1501.7341156010434	0.3327787021630616	0	0.3327787021630616	0.4997451299837083	0	0.4997451299837083
SHEF-10C5893	novel_28287	200102	93	3005	1	0	1501.7341156010434	0.3327787021630616	0	0.3327787021630616	0.4997451299837083	0	0.4997451299837083
SHEF-10C5893	novel_28299	200102	93	3005	1	0	1501.7341156010434	0.3327787021630616	0	0.3327787021630616	0.4997451299837083	0	0.4997451299837083
SHEF-10C5893	novel_28313	200102	93	3005	1	0	1501.7341156010434	0.3327787021630616	0	0.3327787021630616	0.4997451299837083	0	0.4997451299837083
SHEF-10C5893	novel_28233	200102	93	3005	0	1	1501.7341156010434	0	0.3327787021630616	0.3327787021630616	0	0.4997451299837083	0.4997451299837083
SHEF-10C5893	novel_28276	200102	93	3005	0	1	1501.7341156010434	0	0.3327787021630616	0.3327787021630616	0	0.4997451299837083	0.4997451299837083
SHEF-10C5893	novel_28286	200102	93	3005	0	1	1501.7341156010434	0	0.3327787021630616	0.3327787021630616	0	0.4997451299837083	0.4997451299837083
SHEF-10C5893	novel_28291	200102	93	3005	0	1	1501.7341156010434	0	0.3327787021630616	0.3327787021630616	0	0.4997451299837083	0.4997451299837083
SHEF-10C5893	novel_28294	200102	93	3005	0	1	1501.7341156010434	0	0.3327787021630616	0.3327787021630616	0	0.4997451299837083	0.4997451299837083
SHEF-10C5893	novel_28317	200102	93	3005	0	1	1501.7341156010434	0	0.3327787021630616	0.3327787021630616	0	0.4997451299837083	0.4997451299837083
SHEF-10C5893	novel_28336	200102	93	3005	0	1	1501.7341156010434	0	0.3327787021630616	0.3327787021630616	0	0.4997451299837083	0.4997451299837083
SHEF-10C5893	novel_28899	200102	95	3585	1	0	1791.5862909915943	0.2789400278940028	0	0.2789400278940028	0.4997451299837083	0	0.4997451299837083
SHEF-10C5909	novel_4	413963	1	110	1	0	26.572423139266068	9.090909090909092	0	9.090909090909092	0.24156748308423698	0	0.24156748308423698
SHEF-10C5909	novel_249	413963	1	110	1	0	26.572423139266068	9.090909090909092	0	9.090909090909092	0.24156748308423698	0	0.24156748308423698
SHEF-10C5909	novel_117	413963	1	110	0	1	26.572423139266068	0	9.090909090909092	9.090909090909092	0	0.24156748308423698	0.24156748308423698
SHEF-10C5909	novel_233	413963	1	110	0	1	26.572423139266068	0	9.090909090909092	9.090909090909092	0	0.24156748308423698	0.24156748308423698
SHEF-10C5909	novel_937	413963	5	2995	0	1	723.4946118372898	0	0.333889816360601	0.333889816360601	0	0.24156748308423698	0.24156748308423698
SHEF-10C5909	novel_2688	413963	9	2492	1	0	601.9861678459185	0.4012841091492777	0	0.4012841091492777	0.24156748308423698	0	0.24156748308423698
SHEF-10C5909	novel_2793	413963	9	2492	1	0	601.9861678459185	0.4012841091492777	0	0.4012841091492777	0.24156748308423698	0	0.24156748308423698
SHEF-10C5909	novel_3359	413963	11	6023	1	0	1454.9609506163592	0.16603021749958494	0	0.16603021749958494	0.24156748308423698	0	0.24156748308423698
SHEF-10C5909	novel_3375	413963	11	6023	1	0	1454.9609506163592	0.16603021749958494	0	0.16603021749958494	0.24156748308423698	0	0.24156748308423698
SHEF-10C5909	novel_3373	413963	11	6023	0	1	1454.9609506163592	0	0.16603021749958494	0.16603021749958494	0	0.24156748308423698	0.24156748308423698
SHEF-10C5909	novel_3807	413963	13	2261	2	0	546.1840792534598	0.8845643520566121	0	0.8845643520566121	0.48313496616847396	0	0.48313496616847396
SHEF-10C5909	novel_4018	413963	13	2261	1	0	546.1840792534598	0.44228217602830605	0	0.44228217602830605	0.24156748308423698	0	0.24156748308423698
SHEF-10C5909	novel_4017	413963	13	2261	0	1	546.1840792534598	0	0.44228217602830605	0.44228217602830605	0	0.24156748308423698	0.24156748308423698
SHEF-10C5909	novel_4579	413963	15	8135	3	1	1965.1514748902678	0.36877688998156116	0.12292562999385372	0.49170251997541486	0.7247024492527109	0.24156748308423698	0.9662699323369479
SHEF-10C5909	novel_4584	413963	15	8135	1	0	1965.1514748902678	0.12292562999385372	0	0.12292562999385372	0.24156748308423698	0	0.24156748308423698
SHEF-10C5909	novel_5078	413963	17	2505	1	0	605.1265451260136	0.3992015968063872	0	0.3992015968063872	0.24156748308423698	0	0.24156748308423698
SHEF-10C5909	novel_6397	413963	21	10308	1	0	2490.0776156323145	0.09701202949165696	0	0.09701202949165696	0.24156748308423698	0	0.24156748308423698
SHEF-10C5909	novel_9887	413963	33	3869	1	0	934.6245920529128	0.25846471956577927	0	0.25846471956577927	0.24156748308423698	0	0.24156748308423698
SHEF-10C5909	novel_10023	413963	33	3869	1	0	934.6245920529128	0.25846471956577927	0	0.25846471956577927	0.24156748308423698	0	0.24156748308423698
SHEF-10C5909	novel_10639	413963	35	2771	2	0	669.3834956264207	0.7217610970768675	0	0.7217610970768675	0.48313496616847396	0	0.48313496616847396
SHEF-10C5909	novel_11224	413963	37	5761	1	0	1391.6702700482892	0.17358097552508245	0	0.17358097552508245	0.24156748308423698	0	0.24156748308423698
SHEF-10C5909	novel_11844	413963	39	2857	0	1	690.158299171665	0	0.35001750087504374	0.35001750087504374	0	0.24156748308423698	0.24156748308423698
SHEF-10C5909	novel_12917	413963	43	2677	1	0	646.6761522165024	0.3735524841240194	0	0.3735524841240194	0.24156748308423698	0	0.24156748308423698
SHEF-10C5909	novel_13425	413963	45	3793	1	0	916.2654633385108	0.26364355391510674	0	0.26364355391510674	0.24156748308423698	0	0.24156748308423698
SHEF-10C5909	novel_15776	413963	53	6041	1	0	1459.3091653118756	0.16553550736633008	0	0.16553550736633008	0.24156748308423698	0	0.24156748308423698
SHEF-10C5909	novel_17248	413963	57	6990	0	2	1688.5567067588165	0	0.28612303290414876	0.28612303290414876	0	0.48313496616847396	0.48313496616847396
SHEF-10C5909	novel_18553	413963	61	4478	0	1	1081.7391892512132	0	0.22331397945511391	0.22331397945511391	0	0.24156748308423698	0.24156748308423698
SHEF-10C5909	novel_18940	413963	63	5004	1	0	1208.8036853535218	0.19984012789768188	0	0.19984012789768188	0.24156748308423698	0	0.24156748308423698
SHEF-10C5909	novel_19756	413963	65	5079	0	1	1226.9212465848395	0	0.19688915140775745	0.19688915140775745	0	0.24156748308423698	0.24156748308423698
SHEF-10C5909	novel_20315	413963	67	2909	1	0	702.7198082920454	0.3437607425232039	0	0.3437607425232039	0.24156748308423698	0	0.24156748308423698
SHEF-10C5909	novel_21052	413963	69	1381	5	2	333.6046941393313	3.620564808110065	1.448225923244026	5.068790731354091	1.2078374154211848	0.48313496616847396	1.690972381589659
SHEF-10C5909	novel_21590	413963	71	1497	1	0	361.62652217710274	0.668002672010688	0	0.668002672010688	0.24156748308423698	0	0.24156748308423698
SHEF-10C5909	novel_21394	413963	71	1497	0	1	361.62652217710274	0	0.668002672010688	0.668002672010688	0	0.24156748308423698	0.24156748308423698
SHEF-10C5909	novel_22717	413963	75	3342	1	0	807.31852846752	0.2992220227408737	0	0.2992220227408737	0.24156748308423698	0	0.24156748308423698
SHEF-10C5909	novel_23112	413963	77	4763	1	0	1150.5859219302208	0.20995171110644553	0	0.20995171110644553	0.24156748308423698	0	0.24156748308423698
SHEF-10C5909	novel_26505	413963	87	3436	1	0	830.0258718774382	0.2910360884749709	0	0.2910360884749709	0.24156748308423698	0	0.24156748308423698
SHEF-10C5909	novel_26420	413963	87	3436	0	1	830.0258718774382	0	0.2910360884749709	0.2910360884749709	0	0.24156748308423698	0.24156748308423698
SHEF-10C5909	novel_26447	413963	87	3436	0	1	830.0258718774382	0	0.2910360884749709	0.2910360884749709	0	0.24156748308423698	0.24156748308423698
SHEF-10C5909	novel_26494	413963	87	3436	0	1	830.0258718774382	0	0.2910360884749709	0.2910360884749709	0	0.24156748308423698	0.24156748308423698
SHEF-10C5909	novel_27760	413963	91	775	1	0	187.21479939028364	1.2903225806451613	0	1.2903225806451613	0.24156748308423698	0	0.24156748308423698
SHEF-10C5909	novel_27761	413963	91	775	1	0	187.21479939028364	1.2903225806451613	0	1.2903225806451613	0.24156748308423698	0	0.24156748308423698
SHEF-10C5909	novel_28281	413963	93	7439	1	1	1797.0205066636388	0.13442667025137786	0.13442667025137786	0.2688533405027557	0.24156748308423698	0.24156748308423698	0.48313496616847396
SHEF-10C5909	novel_28282	413963	93	7439	14	7	1797.0205066636388	1.8819733835192902	0.9409866917596451	2.822960075278935	3.381944763179318	1.690972381589659	5.072917144768977
SHEF-10C5909	novel_28286	413963	93	7439	1	0	1797.0205066636388	0.13442667025137786	0	0.13442667025137786	0.24156748308423698	0	0.24156748308423698
SHEF-10C5909	novel_28289	413963	93	7439	1	0	1797.0205066636388	0.13442667025137786	0	0.13442667025137786	0.24156748308423698	0	0.24156748308423698
SHEF-10C5909	novel_28293	413963	93	7439	1	2	1797.0205066636388	0.13442667025137786	0.2688533405027557	0.40328001075413356	0.24156748308423698	0.48313496616847396	0.724702449252711
SHEF-10C5909	novel_28298	413963	93	7439	1	0	1797.0205066636388	0.13442667025137786	0	0.13442667025137786	0.24156748308423698	0	0.24156748308423698
SHEF-10C5909	novel_28301	413963	93	7439	1	1	1797.0205066636388	0.13442667025137786	0.13442667025137786	0.2688533405027557	0.24156748308423698	0.24156748308423698	0.48313496616847396
SHEF-10C5909	novel_28322	413963	93	7439	1	0	1797.0205066636388	0.13442667025137786	0	0.13442667025137786	0.24156748308423698	0	0.24156748308423698
SHEF-10C5909	novel_28283	413963	93	7439	0	1	1797.0205066636388	0	0.13442667025137786	0.13442667025137786	0	0.24156748308423698	0.24156748308423698
SHEF-10C5909	novel_28285	413963	93	7439	0	1	1797.0205066636388	0	0.13442667025137786	0.13442667025137786	0	0.24156748308423698	0.24156748308423698
SHEF-10C5909	novel_28324	413963	93	7439	0	1	1797.0205066636388	0	0.13442667025137786	0.13442667025137786	0	0.24156748308423698	0.24156748308423698
SHEF-10C5909	novel_28328	413963	93	7439	0	1	1797.0205066636388	0	0.13442667025137786	0.13442667025137786	0	0.24156748308423698	0.24156748308423698
SHEF-10C5945	novel_140	127030	1	49	0	1	38.573565299535545	0	20.408163265306122	20.408163265306122	0	0.7872156183578682	0.7872156183578682
SHEF-10C5945	novel_233	127030	1	49	0	1	38.573565299535545	0	20.408163265306122	20.408163265306122	0	0.7872156183578682	0.7872156183578682
SHEF-10C5945	novel_4579	127030	15	2355	4	0	1853.8927812327797	1.6985138004246285	0	1.6985138004246285	3.148862473431473	0	3.148862473431473
SHEF-10C5945	novel_5747	127030	19	654	1	0	514.8390144060459	1.529051987767584	0	1.529051987767584	0.7872156183578682	0	0.7872156183578682
SHEF-10C5945	novel_14661	127030	49	811	1	0	638.4318664882311	1.2330456226880393	0	1.2330456226880393	0.7872156183578682	0	0.7872156183578682
SHEF-10C5945	novel_17897	127030	59	464	0	9	365.26804691805086	0	19.39655172413793	19.39655172413793	0	7.084940565220814	7.084940565220814
SHEF-10C5945	novel_18553	127030	61	1062	3	2	836.022986696056	2.8248587570621466	1.8832391713747645	4.708097928436911	2.3616468550736047	1.5744312367157365	3.936078091789341
SHEF-10C5945	novel_18561	127030	61	1062	1	1	836.022986696056	0.9416195856873822	0.9416195856873822	1.8832391713747645	0.7872156183578682	0.7872156183578682	1.5744312367157365
SHEF-10C5945	novel_18555	127030	61	1062	0	1	836.022986696056	0	0.9416195856873822	0.9416195856873822	0	0.7872156183578682	0.7872156183578682
SHEF-10C5945	novel_21052	127030	69	243	1	0	191.29339526096197	4.11522633744856	0	4.11522633744856	0.7872156183578682	0	0.7872156183578682
SHEF-10C5945	novel_26505	127030	87	955	10	0	751.7909155317642	10.471204188481677	0	10.471204188481677	7.872156183578682	0	7.872156183578682
SHEF-10C5945	novel_26494	127030	87	955	0	1	751.7909155317642	0	1.0471204188481675	1.0471204188481675	0	0.7872156183578682	0.7872156183578682
SHEF-10C5945	novel_26496	127030	87	955	0	1	751.7909155317642	0	1.0471204188481675	1.0471204188481675	0	0.7872156183578682	0.7872156183578682
SHEF-10C5945	novel_27078	127030	89	919	0	1	723.4511532708809	0	1.088139281828074	1.088139281828074	0	0.7872156183578682	0.7872156183578682
SHEF-10C5945	novel_27085	127030	89	919	0	1	723.4511532708809	0	1.088139281828074	1.088139281828074	0	0.7872156183578682	0.7872156183578682
SHEF-10C5945	novel_28282	127030	93	1787	22	11	1406.7543100055104	12.311135982092894	6.155567991046447	18.466703973139342	17.318743603873102	8.659371801936551	25.978115405809653
SHEF-10C5945	novel_28285	127030	93	1787	1	0	1406.7543100055104	0.5595970900951315	0	0.5595970900951315	0.7872156183578682	0	0.7872156183578682
SHEF-10C5945	novel_28292	127030	93	1787	2	2	1406.7543100055104	1.119194180190263	1.119194180190263	2.238388360380526	1.5744312367157365	1.5744312367157365	3.148862473431473
SHEF-10C5945	novel_28286	127030	93	1787	0	1	1406.7543100055104	0	0.5595970900951315	0.5595970900951315	0	0.7872156183578682	0.7872156183578682
SHEF-10C5945	novel_28290	127030	93	1787	0	1	1406.7543100055104	0	0.5595970900951315	0.5595970900951315	0	0.7872156183578682	0.7872156183578682
SHEF-10C5945	novel_28294	127030	93	1787	0	1	1406.7543100055104	0	0.5595970900951315	0.5595970900951315	0	0.7872156183578682	0.7872156183578682
SHEF-10C5954	novel_64	131991	1	41	1	0	31.062723973604264	24.390243902439025	0	24.390243902439025	0.7576274139903478	0	0.7576274139903478
SHEF-10C5954	novel_354	131991	2	943	0	1	714.442651392898	0	1.0604453870625663	1.0604453870625663	0	0.7576274139903478	0.7576274139903478
SHEF-10C5954	novel_2931	131991	10	692	1	0	524.2781704813208	1.4450867052023122	0	1.4450867052023122	0.7576274139903478	0	0.7576274139903478
SHEF-10C5954	novel_3823	131991	13	664	1	0	503.064602889591	1.506024096385542	0	1.506024096385542	0.7576274139903478	0	0.7576274139903478
SHEF-10C5954	novel_4579	131991	15	2968	2	0	2248.6381647233525	0.6738544474393531	0	0.6738544474393531	1.5152548279806957	0	1.5152548279806957
SHEF-10C5954	novel_8202	131991	27	2156	0	1	1633.44470456319	0	0.46382189239332094	0.46382189239332094	0	0.7576274139903478	0.7576274139903478
SHEF-10C5954	novel_12965	131991	43	615	2	0	465.9408596040639	3.252032520325203	0	3.252032520325203	1.5152548279806957	0	1.5152548279806957
SHEF-10C5954	novel_14661	131991	49	818	1	0	619.7392246441045	1.2224938875305624	0	1.2224938875305624	0.7576274139903478	0	0.7576274139903478
SHEF-10C5954	novel_15063	131991	50	1695	1	0	1284.1784667136396	0.5899705014749262	0	0.5899705014749262	0.7576274139903478	0	0.7576274139903478
SHEF-10C5954	novel_24382	131991	81	1838	1	0	1392.5191869142593	0.544069640914037	0	0.544069640914037	0.7576274139903478	0	0.7576274139903478
SHEF-10C5954	novel_24630	131991	81	1838	1	0	1392.5191869142593	0.544069640914037	0	0.544069640914037	0.7576274139903478	0	0.7576274139903478
SHEF-10C5954	novel_25852	131991	85	1032	3	0	781.871491238039	2.9069767441860463	0	2.9069767441860463	2.2728822419710437	0	2.2728822419710437
SHEF-10C5954	novel_26442	131991	87	873	1	1	661.4087324135737	1.145475372279496	1.145475372279496	2.290950744558992	0.7576274139903478	0.7576274139903478	1.5152548279806957
SHEF-10C5954	novel_26494	131991	87	873	1	1	661.4087324135737	1.145475372279496	1.145475372279496	2.290950744558992	0.7576274139903478	0.7576274139903478	1.5152548279806957
SHEF-10C5954	novel_26497	131991	87	873	2	0	661.4087324135737	2.290950744558992	0	2.290950744558992	1.5152548279806957	0	1.5152548279806957
SHEF-10C5954	novel_26499	131991	87	873	1	0	661.4087324135737	1.145475372279496	0	1.145475372279496	0.7576274139903478	0	0.7576274139903478
SHEF-10C5954	novel_26505	131991	87	873	8	1	661.4087324135737	9.163802978235967	1.145475372279496	10.309278350515463	6.061019311922783	0.7576274139903478	6.818646725913131
SHEF-10C5954	novel_26500	131991	87	873	0	1	661.4087324135737	0	1.145475372279496	1.145475372279496	0	0.7576274139903478	0.7576274139903478
SHEF-10C5954	novel_28115	131991	93	2256	1	0	1709.2074459622247	0.44326241134751776	0	0.44326241134751776	0.7576274139903478	0	0.7576274139903478
SHEF-10C5954	novel_28282	131991	93	2256	2	0	1709.2074459622247	0.8865248226950355	0	0.8865248226950355	1.5152548279806957	0	1.5152548279806957
SHEF-10C5954	novel_28284	131991	93	2256	1	0	1709.2074459622247	0.44326241134751776	0	0.44326241134751776	0.7576274139903478	0	0.7576274139903478
SHEF-10C5954	novel_28380	131991	93	2256	1	0	1709.2074459622247	0.44326241134751776	0	0.44326241134751776	0.7576274139903478	0	0.7576274139903478
SHEF-10C5954	novel_28301	131991	93	2256	0	1	1709.2074459622247	0	0.44326241134751776	0.44326241134751776	0	0.7576274139903478	0.7576274139903478
SHEF-10C5963	novel_6	171097	1	46	1	0	26.885334050275574	21.73913043478261	0	21.73913043478261	0.5844637837016429	0	0.5844637837016429
SHEF-10C5963	novel_13	171097	1	46	1	0	26.885334050275574	21.73913043478261	0	21.73913043478261	0.5844637837016429	0	0.5844637837016429
SHEF-10C5963	novel_15	171097	1	46	1	0	26.885334050275574	21.73913043478261	0	21.73913043478261	0.5844637837016429	0	0.5844637837016429
SHEF-10C5963	novel_3403	171097	11	1440	1	1	841.6278485303658	0.6944444444444444	0.6944444444444444	1.3888888888888888	0.5844637837016429	0.5844637837016429	1.1689275674032857
SHEF-10C5963	novel_3176	171097	11	1440	0	1	841.6278485303658	0	0.6944444444444444	0.6944444444444444	0	0.5844637837016429	0.5844637837016429
SHEF-10C5963	novel_4084	171097	14	1254	0	1	732.9175847618602	0	0.7974481658692185	0.7974481658692185	0	0.5844637837016429	0.5844637837016429
SHEF-10C5963	novel_4370	171097	14	1254	0	1	732.9175847618602	0	0.7974481658692185	0.7974481658692185	0	0.5844637837016429	0.5844637837016429
SHEF-10C5963	novel_4579	171097	15	3456	1	0	2019.9068364728778	0.28935185185185186	0	0.28935185185185186	0.5844637837016429	0	0.5844637837016429
SHEF-10C5963	novel_13358	171097	45	363	1	0	212.16035348369638	2.7548209366391188	0	2.7548209366391188	0.5844637837016429	0	0.5844637837016429
SHEF-10C5963	novel_14538	171097	49	1032	1	0	603.1666247800955	0.9689922480620154	0	0.9689922480620154	0.5844637837016429	0	0.5844637837016429
SHEF-10C5963	novel_17897	171097	59	532	0	1	310.934732929274	0	1.8796992481203008	1.8796992481203008	0	0.5844637837016429	0.5844637837016429
SHEF-10C5963	novel_18553	171097	61	1602	3	0	936.310981490032	1.8726591760299625	0	1.8726591760299625	1.7533913511049286	0	1.7533913511049286
SHEF-10C5963	novel_18555	171097	61	1602	1	0	936.310981490032	0.6242197253433208	0	0.6242197253433208	0.5844637837016429	0	0.5844637837016429
SHEF-10C5963	novel_21052	171097	69	289	1	0	168.9100334897748	3.4602076124567476	0	3.4602076124567476	0.5844637837016429	0	0.5844637837016429
SHEF-10C5963	novel_22721	171097	75	2868	1	0	1676.2421316563118	0.3486750348675035	0	0.3486750348675035	0.5844637837016429	0	0.5844637837016429
SHEF-10C5963	novel_22729	171097	75	2868	1	0	1676.2421316563118	0.3486750348675035	0	0.3486750348675035	0.5844637837016429	0	0.5844637837016429
SHEF-10C5963	novel_26495	171097	87	1058	1	0	618.3626831563382	0.9451795841209829	0	0.9451795841209829	0.5844637837016429	0	0.5844637837016429
SHEF-10C5963	novel_26497	171097	87	1058	1	1	618.3626831563382	0.9451795841209829	0.9451795841209829	1.8903591682419658	0.5844637837016429	0.5844637837016429	1.1689275674032857
SHEF-10C5963	novel_26505	171097	87	1058	1	1	618.3626831563382	0.9451795841209829	0.9451795841209829	1.8903591682419658	0.5844637837016429	0.5844637837016429	1.1689275674032857
SHEF-10C5963	novel_26420	171097	87	1058	0	1	618.3626831563382	0	0.9451795841209829	0.9451795841209829	0	0.5844637837016429	0.5844637837016429
SHEF-10C5963	novel_26442	171097	87	1058	0	2	618.3626831563382	0	1.8903591682419658	1.8903591682419658	0	1.1689275674032857	1.1689275674032857
SHEF-10C5963	novel_26494	171097	87	1058	0	1	618.3626831563382	0	0.9451795841209829	0.9451795841209829	0	0.5844637837016429	0.5844637837016429
SHEF-10C5963	novel_26498	171097	87	1058	0	1	618.3626831563382	0	0.9451795841209829	0.9451795841209829	0	0.5844637837016429	0.5844637837016429
SHEF-10C5963	novel_27063	171097	89	1320	1	0	771.4921944861686	0.7575757575757576	0	0.7575757575757576	0.5844637837016429	0	0.5844637837016429
SHEF-10C5963	novel_27760	171097	91	132	1	0	77.14921944861686	7.575757575757575	0	7.575757575757575	0.5844637837016429	0	0.5844637837016429
SHEF-10C5963	novel_27761	171097	91	132	1	1	77.14921944861686	7.575757575757575	7.575757575757575	15.15151515151515	0.5844637837016429	0.5844637837016429	1.1689275674032857
SHEF-10C5963	novel_27768	171097	91	132	0	1	77.14921944861686	0	7.575757575757575	7.575757575757575	0	0.5844637837016429	0.5844637837016429
SHEF-10C5963	novel_28276	171097	93	2349	1	0	1372.9054279151592	0.42571306939123027	0	0.42571306939123027	0.5844637837016429	0	0.5844637837016429
SHEF-10C5963	novel_28280	171097	93	2349	1	0	1372.9054279151592	0.42571306939123027	0	0.42571306939123027	0.5844637837016429	0	0.5844637837016429
SHEF-10C5972	novel_141	199322	1	58	0	1	29.09864440453136	0	17.241379310344826	17.241379310344826	0	0.5017007655953682	0.5017007655953682
SHEF-10C5972	novel_2688	199322	9	1529	0	1	767.1004705953181	0	0.6540222367560498	0.6540222367560498	0	0.5017007655953682	0.5017007655953682
SHEF-10C5972	novel_4579	199322	15	3315	1	1	1663.138037948646	0.30165912518853694	0.30165912518853694	0.6033182503770739	0.5017007655953682	0.5017007655953682	1.0034015311907365
SHEF-10C5972	novel_5785	199322	19	2102	2	0	1054.5750092814642	0.9514747859181732	0	0.9514747859181732	1.0034015311907365	0	1.0034015311907365
SHEF-10C5972	novel_5615	199322	19	2102	0	1	1054.5750092814642	0	0.4757373929590866	0.4757373929590866	0	0.5017007655953682	0.5017007655953682
SHEF-10C5972	novel_10639	199322	35	2042	1	0	1024.472963345742	0.4897159647404506	0	0.4897159647404506	0.5017007655953682	0	0.5017007655953682
SHEF-10C5972	novel_14661	199322	49	2109	1	0	1058.0869146406317	0.474158368895211	0	0.474158368895211	0.5017007655953682	0	0.5017007655953682
SHEF-10C5972	novel_18553	199322	61	2312	1	0	1159.9321700564915	0.43252595155709345	0	0.43252595155709345	0.5017007655953682	0	0.5017007655953682
SHEF-10C5972	novel_21054	199322	69	1195	1	0	599.5324148864651	0.8368200836820083	0	0.8368200836820083	0.5017007655953682	0	0.5017007655953682
SHEF-10C5972	novel_21052	199322	69	1195	0	1	599.5324148864651	0	0.8368200836820083	0.8368200836820083	0	0.5017007655953682	0.5017007655953682
SHEF-10C5972	novel_26442	199322	87	1864	1	0	935.1702270697665	0.5364806866952789	0	0.5364806866952789	0.5017007655953682	0	0.5017007655953682
SHEF-10C5972	novel_27065	199322	89	3730	1	0	1871.3438556707238	0.2680965147453083	0	0.2680965147453083	0.5017007655953682	0	0.5017007655953682
SHEF-10C5972	novel_28282	199322	93	3399	12	2	1705.2809022586569	3.5304501323918798	0.5884083553986467	4.1188584877905265	6.02040918714442	1.0034015311907365	7.023810718335156
SHEF-10C5972	novel_28291	199322	93	3399	1	0	1705.2809022586569	0.29420417769932333	0	0.29420417769932333	0.5017007655953682	0	0.5017007655953682
SHEF-10C5972	novel_28314	199322	93	3399	1	0	1705.2809022586569	0.29420417769932333	0	0.29420417769932333	0.5017007655953682	0	0.5017007655953682
SHEF-10C5A24	novel_233	148900	1	37	1	0	24.848891873740765	27.027027027027028	0	27.027027027027028	0.6715916722632639	0	0.6715916722632639
SHEF-10C5A24	novel_5785	148900	19	1222	1	0	820.6850235057085	0.8183306055646481	0	0.8183306055646481	0.6715916722632639	0	0.6715916722632639
SHEF-10C5A24	novel_10023	148900	33	1436	1	0	964.405641370047	0.6963788300835655	0	0.6963788300835655	0.6715916722632639	0	0.6715916722632639
SHEF-10C5A24	novel_10639	148900	35	1147	1	0	770.3156480859636	0.8718395815170008	0	0.8718395815170008	0.6715916722632639	0	0.6715916722632639
SHEF-10C5A24	novel_17897	148900	59	530	0	3	355.94358629952984	0	5.660377358490566	5.660377358490566	0	2.0147750167897915	2.0147750167897915
SHEF-10C5A24	novel_17903	148900	59	530	0	1	355.94358629952984	0	1.8867924528301885	1.8867924528301885	0	0.6715916722632639	0.6715916722632639
SHEF-10C5A24	novel_21052	148900	69	749	1	2	503.0221625251846	1.335113484646195	2.67022696929239	4.005340453938585	0.6715916722632639	1.3431833445265278	2.0147750167897915
SHEF-10C5A24	novel_22558	148900	75	1746	1	0	1172.5990597716589	0.572737686139748	0	0.572737686139748	0.6715916722632639	0	0.6715916722632639
SHEF-10C5A24	novel_22693	148900	75	1746	1	0	1172.5990597716589	0.572737686139748	0	0.572737686139748	0.6715916722632639	0	0.6715916722632639
SHEF-10C5A24	novel_25163	148900	83	980	1	0	658.1598388179987	1.0204081632653061	0	1.0204081632653061	0.6715916722632639	0	0.6715916722632639
SHEF-10C5A24	novel_25271	148900	84	1435	0	1	963.7340496977837	0	0.6968641114982578	0.6968641114982578	0	0.6715916722632639	0.6715916722632639
SHEF-10C5A24	novel_26442	148900	87	1487	1	1	998.6568166554734	0.6724949562878278	0.6724949562878278	1.3449899125756557	0.6715916722632639	0.6715916722632639	1.3431833445265278
SHEF-10C5A24	novel_26493	148900	87	1487	1	0	998.6568166554734	0.6724949562878278	0	0.6724949562878278	0.6715916722632639	0	0.6715916722632639
SHEF-10C5A24	novel_26497	148900	87	1487	3	0	998.6568166554734	2.0174848688634834	0	2.0174848688634834	2.0147750167897915	0	2.0147750167897915
SHEF-10C5A24	novel_26505	148900	87	1487	6	0	998.6568166554734	4.034969737726967	0	4.034969737726967	4.029550033579583	0	4.029550033579583
SHEF-10C5A24	novel_26509	148900	87	1487	1	0	998.6568166554734	0.6724949562878278	0	0.6724949562878278	0.6715916722632639	0	0.6715916722632639
SHEF-10C5A24	novel_26438	148900	87	1487	0	1	998.6568166554734	0	0.6724949562878278	0.6724949562878278	0	0.6715916722632639	0.6715916722632639
SHEF-10C5A24	novel_26494	148900	87	1487	0	1	998.6568166554734	0	0.6724949562878278	0.6724949562878278	0	0.6715916722632639	0.6715916722632639
SHEF-10C5A24	novel_26925	148900	89	2136	1	0	1434.5198119543318	0.4681647940074906	0	0.4681647940074906	0.6715916722632639	0	0.6715916722632639
SHEF-10C5A24	novel_27086	148900	89	2136	0	1	1434.5198119543318	0	0.4681647940074906	0.4681647940074906	0	0.6715916722632639	0.6715916722632639
SHEF-10C5A24	novel_27761	148900	91	290	3	0	194.76158495634652	10.344827586206897	0	10.344827586206897	2.0147750167897915	0	2.0147750167897915
SHEF-10C5A24	novel_28280	148900	93	2206	1	0	1481.5312290127601	0.45330915684496825	0	0.45330915684496825	0.6715916722632639	0	0.6715916722632639
SHEF-10C5A24	novel_28285	148900	93	2206	1	0	1481.5312290127601	0.45330915684496825	0	0.45330915684496825	0.6715916722632639	0	0.6715916722632639
SHEF-10C5A24	novel_28385	148900	93	2206	0	1	1481.5312290127601	0	0.45330915684496825	0.45330915684496825	0	0.6715916722632639	0.6715916722632639
SHEF-10C5A60	novel_449	102714	2	658	1	0	640.6137430145842	1.519756838905775	0	1.519756838905775	0.9735771170434411	0	0.9735771170434411
SHEF-10C5A60	novel_1171	102714	4	571	1	0	555.9125338318048	1.7513134851138354	0	1.7513134851138354	0.9735771170434411	0	0.9735771170434411
SHEF-10C5A60	novel_8202	102714	27	1619	1	0	1576.221352493331	0.6176652254478073	0	0.6176652254478073	0.9735771170434411	0	0.9735771170434411
SHEF-10C5A60	novel_12992	102714	43	543	1	0	528.6523745545885	1.8416206261510129	0	1.8416206261510129	0.9735771170434411	0	0.9735771170434411
SHEF-10C5A60	novel_22720	102714	75	1898	1	0	1847.849368148451	0.5268703898840885	0	0.5268703898840885	0.9735771170434411	0	0.9735771170434411
SHEF-10C5A60	novel_25794	102714	85	1051	1	0	1023.2295500126565	0.9514747859181732	0	0.9514747859181732	0.9735771170434411	0	0.9735771170434411
SHEF-10C5A60	novel_25799	102714	85	1051	1	0	1023.2295500126565	0.9514747859181732	0	0.9514747859181732	0.9735771170434411	0	0.9735771170434411
SHEF-10C5A60	novel_26497	102714	87	496	1	0	482.8942500535468	2.0161290322580645	0	2.0161290322580645	0.9735771170434411	0	0.9735771170434411
SHEF-10C5A60	novel_26505	102714	87	496	2	0	482.8942500535468	4.032258064516129	0	4.032258064516129	1.9471542340868822	0	1.9471542340868822
SHEF-10C5A60	novel_26496	102714	87	496	0	1	482.8942500535468	0	2.0161290322580645	2.0161290322580645	0	0.9735771170434411	0.9735771170434411
SHEF-10C5A60	novel_27440	102714	91	64	1	0	62.30893549078023	15.625	0	15.625	0.9735771170434411	0	0.9735771170434411
SHEF-10C5A60	novel_27761	102714	91	64	1	0	62.30893549078023	15.625	0	15.625	0.9735771170434411	0	0.9735771170434411
SHEF-10C5A60	novel_27760	102714	91	64	0	1	62.30893549078023	0	15.625	15.625	0	0.9735771170434411	0.9735771170434411
SHEF-10C5A60	novel_28282	102714	93	1101	8	2	1071.9084058648286	7.266121707538601	1.8165304268846503	9.08265213442325	7.788616936347529	1.9471542340868822	9.735771170434411
SHEF-10C5A60	novel_28286	102714	93	1101	1	0	1071.9084058648286	0.9082652134423251	0	0.9082652134423251	0.9735771170434411	0	0.9735771170434411
SHEF-10C5A60	novel_28111	102714	93	1101	0	1	1071.9084058648286	0	0.9082652134423251	0.9082652134423251	0	0.9735771170434411	0.9735771170434411
SHEF-10C5A60	novel_28293	102714	93	1101	0	1	1071.9084058648286	0	0.9082652134423251	0.9082652134423251	0	0.9735771170434411	0.9735771170434411
SHEF-10C5A60	novel_28341	102714	93	1101	0	1	1071.9084058648286	0	0.9082652134423251	0.9082652134423251	0	0.9735771170434411	0.9735771170434411
SHEF-10C5A60	novel_28352	102714	93	1101	0	1	1071.9084058648286	0	0.9082652134423251	0.9082652134423251	0	0.9735771170434411	0.9735771170434411
SHEF-10C5A60	novel_29574	102714	97	1092	0	1	1063.1462118114378	0	0.9157509157509157	0.9157509157509157	0	0.9735771170434411	0.9735771170434411
SHEF-10C5ABB	novel_10592	12526	35	70	1	0	558.8376177550695	14.285714285714285	0	14.285714285714285	7.983394539358135	0	7.983394539358135
SHEF-10C5ABB	novel_26503	12526	87	101	1	1	806.3228484751716	9.900990099009901	9.900990099009901	19.801980198019802	7.983394539358135	7.983394539358135	15.96678907871627
SHEF-10C5ABB	novel_26442	12526	87	101	0	2	806.3228484751716	0	19.801980198019802	19.801980198019802	0	15.96678907871627	15.96678907871627
SHEF-10C5ABB	novel_28282	12526	93	331	1	0	2642.5035925275424	3.021148036253776	0	3.021148036253776	7.983394539358135	0	7.983394539358135
SHEF-10C5ABB	novel_28286	12526	93	331	1	0	2642.5035925275424	3.021148036253776	0	3.021148036253776	7.983394539358135	0	7.983394539358135
SHEF-10C5ACA	novel_3	162296	1	55	1	0	33.88869719524819	18.181818181818183	0	18.181818181818183	0.6161581308226943	0	0.6161581308226943
SHEF-10C5ACA	novel_19	162296	1	55	1	0	33.88869719524819	18.181818181818183	0	18.181818181818183	0.6161581308226943	0	0.6161581308226943
SHEF-10C5ACA	novel_64	162296	1	55	1	0	33.88869719524819	18.181818181818183	0	18.181818181818183	0.6161581308226943	0	0.6161581308226943
SHEF-10C5ACA	novel_2688	162296	9	809	1	0	498.4719278355597	1.2360939431396785	0	1.2360939431396785	0.6161581308226943	0	0.6161581308226943
SHEF-10C5ACA	novel_3242	162296	11	1384	1	0	852.762853058609	0.7225433526011561	0	0.7225433526011561	0.6161581308226943	0	0.6161581308226943
SHEF-10C5ACA	novel_3630	162296	12	1428	1	0	879.8738108148075	0.700280112044818	0	0.700280112044818	0.6161581308226943	0	0.6161581308226943
SHEF-10C5ACA	novel_9724	162296	33	974	1	0	600.1380194213043	1.026694045174538	0	1.026694045174538	0.6161581308226943	0	0.6161581308226943
SHEF-10C5ACA	novel_10656	162296	36	756	0	1	465.8155469019569	0	1.3227513227513228	1.3227513227513228	0	0.6161581308226943	0.6161581308226943
SHEF-10C5ACA	novel_14662	162296	49	501	1	0	308.69522354216986	1.996007984031936	0	1.996007984031936	0.6161581308226943	0	0.6161581308226943
SHEF-10C5ACA	novel_16545	162296	55	2351	1	0	1448.5877655641543	0.4253509145044662	0	0.4253509145044662	0.6161581308226943	0	0.6161581308226943
SHEF-10C5ACA	novel_18446	162296	61	1136	1	0	699.9556366145808	0.8802816901408451	0	0.8802816901408451	0.6161581308226943	0	0.6161581308226943
SHEF-10C5ACA	novel_18553	162296	61	1136	1	0	699.9556366145808	0.8802816901408451	0	0.8802816901408451	0.6161581308226943	0	0.6161581308226943
SHEF-10C5ACA	novel_21249	162296	70	146	1	0	89.95908710011338	6.849315068493151	0	6.849315068493151	0.6161581308226943	0	0.6161581308226943
SHEF-10C5ACA	novel_24383	162296	81	2440	1	0	1503.425839207374	0.4098360655737705	0	0.4098360655737705	0.6161581308226943	0	0.6161581308226943
SHEF-10C5ACA	novel_26505	162296	87	787	1	1	484.91644895746043	1.2706480304955527	1.2706480304955527	2.5412960609911055	0.6161581308226943	0.6161581308226943	1.2323162616453887
SHEF-10C5ACA	novel_26822	162296	89	1333	0	1	821.3387883866516	0	0.7501875468867217	0.7501875468867217	0	0.6161581308226943	0.6161581308226943
SHEF-10C5ACA	novel_27093	162296	89	1333	0	1	821.3387883866516	0	0.7501875468867217	0.7501875468867217	0	0.6161581308226943	0.6161581308226943
SHEF-10C5ACA	novel_27760	162296	91	138	1	0	85.02982205353182	7.246376811594202	0	7.246376811594202	0.6161581308226943	0	0.6161581308226943
SHEF-10C5ACA	novel_28282	162296	93	1812	9	7	1116.4785330507223	4.966887417218543	3.8631346578366443	8.830022075055187	5.545423177404249	4.31310691575886	9.85853009316311
SHEF-10C5ACA	novel_28310	162296	93	1812	1	0	1116.4785330507223	0.5518763796909492	0	0.5518763796909492	0.6161581308226943	0	0.6161581308226943
SHEF-10C5ACA	novel_28324	162296	93	1812	1	0	1116.4785330507223	0.5518763796909492	0	0.5518763796909492	0.6161581308226943	0	0.6161581308226943
SHEF-10C5ACA	novel_28121	162296	93	1812	0	1	1116.4785330507223	0	0.5518763796909492	0.5518763796909492	0	0.6161581308226943	0.6161581308226943
SHEF-10C5ACA	novel_28122	162296	93	1812	0	1	1116.4785330507223	0	0.5518763796909492	0.5518763796909492	0	0.6161581308226943	0.6161581308226943
SHEF-10C5ACA	novel_28290	162296	93	1812	0	1	1116.4785330507223	0	0.5518763796909492	0.5518763796909492	0	0.6161581308226943	0.6161581308226943
SHEF-10C5ACA	novel_28292	162296	93	1812	0	2	1116.4785330507223	0	1.1037527593818983	1.1037527593818983	0	1.2323162616453887	1.2323162616453887
SHEF-10C5ACA	novel_28320	162296	93	1812	0	1	1116.4785330507223	0	0.5518763796909492	0.5518763796909492	0	0.6161581308226943	0.6161581308226943
SHEF-10C5ACA	novel_28966	162296	95	1695	1	0	1044.3880317444668	0.5899705014749262	0	0.5899705014749262	0.6161581308226943	0	0.6161581308226943
SHEF-10C5ACA	novel_28977	162296	95	1695	0	1	1044.3880317444668	0	0.5899705014749262	0.5899705014749262	0	0.6161581308226943	0.6161581308226943
SHEF-10C5ACA	novel_29434	162296	97	818	1	0	504.01735101296396	1.2224938875305624	0	1.2224938875305624	0.6161581308226943	0	0.6161581308226943
SHEF-10C5AE8	novel_16	235809	1	78	1	0	33.07761790262458	12.820512820512821	0	12.820512820512821	0.42407202439262287	0	0.42407202439262287
SHEF-10C5AE8	novel_19	235809	1	78	1	0	33.07761790262458	12.820512820512821	0	12.820512820512821	0.42407202439262287	0	0.42407202439262287
SHEF-10C5AE8	novel_137	235809	1	78	1	0	33.07761790262458	12.820512820512821	0	12.820512820512821	0.42407202439262287	0	0.42407202439262287
SHEF-10C5AE8	novel_350	235809	1	78	1	0	33.07761790262458	12.820512820512821	0	12.820512820512821	0.42407202439262287	0	0.42407202439262287
SHEF-10C5AE8	novel_115	235809	1	78	0	1	33.07761790262458	0	12.820512820512821	12.820512820512821	0	0.42407202439262287	0.42407202439262287
SHEF-10C5AE8	novel_12965	235809	43	2637	8	2	1118.2779283233465	3.0337504740235115	0.7584376185058779	3.7921880925293894	3.392576195140983	0.8481440487852457	4.240720243926229
SHEF-10C5AE8	novel_12967	235809	43	2637	0	1	1118.2779283233465	0	0.37921880925293894	0.37921880925293894	0	0.42407202439262287	0.42407202439262287
SHEF-10C5AE8	novel_26420	235809	87	1485	0	1	629.746956223045	0	0.6734006734006733	0.6734006734006733	0	0.42407202439262287	0.42407202439262287
SHEF-10C5AE8	novel_26442	235809	87	1485	0	3	629.746956223045	0	2.02020202020202	2.02020202020202	0	1.2722160731778687	1.2722160731778687
SHEF-10C5AE8	novel_26443	235809	87	1485	0	1	629.746956223045	0	0.6734006734006733	0.6734006734006733	0	0.42407202439262287	0.42407202439262287
SHEF-10C5AE8	novel_27071	235809	89	2248	1	0	953.3139108346162	0.4448398576512455	0	0.4448398576512455	0.42407202439262287	0	0.42407202439262287
SHEF-10C5AE8	novel_27101	235809	89	2248	1	0	953.3139108346162	0.4448398576512455	0	0.4448398576512455	0.42407202439262287	0	0.42407202439262287
SHEF-10C5AE8	novel_28276	235809	93	7040	1	0	2985.467051724065	0.14204545454545456	0	0.14204545454545456	0.42407202439262287	0	0.42407202439262287
SHEF-10C5AE8	novel_28279	235809	93	7040	2	1	2985.467051724065	0.2840909090909091	0.14204545454545456	0.42613636363636365	0.8481440487852457	0.42407202439262287	1.2722160731778687
SHEF-10C5AE8	novel_28233	235809	93	7040	0	1	2985.467051724065	0	0.14204545454545456	0.14204545454545456	0	0.42407202439262287	0.42407202439262287
SHEF-10C5B03	novel_4579	41804	15	721	1	0	1724.7153382451438	1.3869625520110958	0	1.3869625520110958	2.392115587025165	0	2.392115587025165
SHEF-10C5B03	novel_8071	41804	27	764	0	1	1827.576308487226	0	1.3089005235602094	1.3089005235602094	0	2.392115587025165	2.392115587025165
SHEF-10C5B03	novel_10647	41804	35	184	1	0	440.14926801263033	5.434782608695652	0	5.434782608695652	2.392115587025165	0	2.392115587025165
SHEF-10C5B03	novel_14701	41804	49	278	1	0	665.0081331929958	3.597122302158273	0	3.597122302158273	2.392115587025165	0	2.392115587025165
SHEF-10C5B03	novel_17897	41804	59	95	0	8	227.25098076739067	0	84.21052631578948	84.21052631578948	0	19.13692469620132	19.13692469620132
SHEF-10C5B03	novel_17899	41804	59	95	0	1	227.25098076739067	0	10.526315789473685	10.526315789473685	0	2.392115587025165	2.392115587025165
SHEF-10C5B03	novel_21052	41804	69	84	2	0	200.93770931011386	23.809523809523807	0	23.809523809523807	4.78423117405033	0	4.78423117405033
SHEF-10C5B03	novel_21054	41804	69	84	1	0	200.93770931011386	11.904761904761903	0	11.904761904761903	2.392115587025165	0	2.392115587025165
SHEF-10C5B03	novel_22714	41804	75	787	1	0	1882.5949669888048	1.2706480304955527	0	1.2706480304955527	2.392115587025165	0	2.392115587025165
SHEF-10C5B03	novel_25010	41804	83	156	1	0	373.17003157592575	6.410256410256411	0	6.410256410256411	2.392115587025165	0	2.392115587025165
SHEF-10C5B03	novel_26490	41804	87	211	1	0	504.7363888623098	4.739336492890995	0	4.739336492890995	2.392115587025165	0	2.392115587025165
SHEF-10C5B03	novel_26494	41804	87	211	2	0	504.7363888623098	9.47867298578199	0	9.47867298578199	4.78423117405033	0	4.78423117405033
SHEF-10C5B03	novel_26497	41804	87	211	0	1	504.7363888623098	0	4.739336492890995	4.739336492890995	0	2.392115587025165	2.392115587025165
SHEF-10C5B03	novel_27307	41804	90	291	1	0	696.105635824323	3.436426116838488	0	3.436426116838488	2.392115587025165	0	2.392115587025165
SHEF-10C5B03	novel_27761	41804	91	32	1	0	76.54769878480528	31.25	0	31.25	2.392115587025165	0	2.392115587025165
SHEF-10C5B03	novel_28282	41804	93	627	7	2	1499.8564730647784	11.164274322169058	3.189792663476874	14.354066985645932	16.744809109176156	4.78423117405033	21.529040283226486
SHEF-10C5B03	novel_28285	41804	93	627	1	0	1499.8564730647784	1.594896331738437	0	1.594896331738437	2.392115587025165	0	2.392115587025165
SHEF-10C5B03	novel_28286	41804	93	627	2	0	1499.8564730647784	3.189792663476874	0	3.189792663476874	4.78423117405033	0	4.78423117405033
SHEF-10C5B03	novel_28292	41804	93	627	0	1	1499.8564730647784	0	1.594896331738437	1.594896331738437	0	2.392115587025165	2.392115587025165
SHEF-10C5B03	novel_28293	41804	93	627	0	1	1499.8564730647784	0	1.594896331738437	1.594896331738437	0	2.392115587025165	2.392115587025165
SHEF-10C5B12	novel_64	31231	1	12	1	0	38.42336140373347	83.33333333333333	0	83.33333333333333	3.201946783644456	0	3.201946783644456
SHEF-10C5B12	novel_20315	31231	67	145	1	0	464.2822836284461	6.8965517241379315	0	6.8965517241379315	3.201946783644456	0	3.201946783644456
SHEF-10C5B12	novel_21052	31231	69	167	1	0	534.7251128686241	5.988023952095808	0	5.988023952095808	3.201946783644456	0	3.201946783644456
SHEF-10C5B12	novel_23927	31231	79	326	1	0	1043.8346514680927	3.067484662576687	0	3.067484662576687	3.201946783644456	0	3.201946783644456
SHEF-10C5B12	novel_23930	31231	79	326	1	0	1043.8346514680927	3.067484662576687	0	3.067484662576687	3.201946783644456	0	3.201946783644456
SHEF-10C5B12	novel_26505	31231	87	271	1	0	867.7275783676475	3.6900369003690034	0	3.6900369003690034	3.201946783644456	0	3.201946783644456
SHEF-10C5B12	novel_26442	31231	87	271	0	2	867.7275783676475	0	7.380073800738007	7.380073800738007	0	6.403893567288912	6.403893567288912
SHEF-10C5B12	novel_27777	31231	91	53	0	1	169.70317953315617	0	18.867924528301888	18.867924528301888	0	3.201946783644456	3.201946783644456
SHEF-10C5B12	novel_28282	31231	93	724	6	3	2318.209471358586	8.287292817679559	4.143646408839779	12.430939226519339	19.211680701866737	9.605840350933368	28.817521052800103
SHEF-10C5B12	novel_28351	31231	93	724	1	0	2318.209471358586	1.3812154696132597	0	1.3812154696132597	3.201946783644456	0	3.201946783644456
SHEF-10C5B12	novel_29348	31231	97	342	0	1	1095.065800006404	0	2.923976608187134	2.923976608187134	0	3.201946783644456	3.201946783644456
SHEF-10C5B5E	novel_60	91566	1	46	0	1	50.23698752812179	0	21.73913043478261	21.73913043478261	0	1.0921084245243868	1.0921084245243868
SHEF-10C5B5E	novel_12044	91566	40	1535	1	0	1676.3864316449337	0.6514657980456027	0	0.6514657980456027	1.0921084245243868	0	1.0921084245243868
SHEF-10C5B5E	novel_12046	91566	41	743	1	0	811.4365594216193	1.3458950201884252	0	1.3458950201884252	1.0921084245243868	0	1.0921084245243868
SHEF-10C5B5E	novel_26495	91566	87	605	1	0	660.725596837254	1.6528925619834711	0	1.6528925619834711	1.0921084245243868	0	1.0921084245243868
SHEF-10C5B5E	novel_28292	91566	93	3229	1	0	3526.4181027892446	0.3096934035305048	0	0.3096934035305048	1.0921084245243868	0	1.0921084245243868
SHEF-10C5B5E	novel_28372	91566	93	3229	1	0	3526.4181027892446	0.3096934035305048	0	0.3096934035305048	1.0921084245243868	0	1.0921084245243868
SHEF-10C5B9A	novel_97	120005	1	48	0	1	39.99833340277488	0	20.833333333333332	20.833333333333332	0	0.83329861255781	0.83329861255781
SHEF-10C5B9A	novel_4579	120005	15	988	4	1	823.2990292071163	4.048582995951417	1.0121457489878543	5.060728744939271	3.33319445023124	0.83329861255781	4.16649306278905
SHEF-10C5B9A	novel_4620	120005	15	988	1	0	823.2990292071163	1.0121457489878543	0	1.0121457489878543	0.83329861255781	0	0.83329861255781
SHEF-10C5B9A	novel_6848	120005	23	583	2	0	485.8130911212033	3.430531732418525	0	3.430531732418525	1.66659722511562	0	1.66659722511562
SHEF-10C5B9A	novel_12964	120005	43	1333	1	0	1110.7870505395608	0.7501875468867217	0	0.7501875468867217	0.83329861255781	0	0.83329861255781
SHEF-10C5B9A	novel_12965	120005	43	1333	6	3	1110.7870505395608	4.501125281320331	2.2505626406601653	6.751687921980496	4.99979167534686	2.49989583767343	7.499687513020291
SHEF-10C5B9A	novel_12972	120005	43	1333	1	0	1110.7870505395608	0.7501875468867217	0	0.7501875468867217	0.83329861255781	0	0.83329861255781
SHEF-10C5B9A	novel_13990	120005	47	3115	3	1	2595.7251781175783	0.9630818619582664	0.32102728731942215	1.2841091492776886	2.49989583767343	0.83329861255781	3.33319445023124
SHEF-10C5B9A	novel_26497	120005	87	1449	1	0	1207.4496895962668	0.6901311249137336	0	0.6901311249137336	0.83329861255781	0	0.83329861255781
SHEF-10C5B9A	novel_26420	120005	87	1449	0	1	1207.4496895962668	0	0.6901311249137336	0.6901311249137336	0	0.83329861255781	0.83329861255781
SHEF-10C5B9A	novel_26421	120005	87	1449	0	1	1207.4496895962668	0	0.6901311249137336	0.6901311249137336	0	0.83329861255781	0.83329861255781
SHEF-10C5B9A	novel_26435	120005	87	1449	0	1	1207.4496895962668	0	0.6901311249137336	0.6901311249137336	0	0.83329861255781	0.83329861255781
SHEF-10C5B9A	novel_26442	120005	87	1449	0	3	1207.4496895962668	0	2.070393374741201	2.070393374741201	0	2.49989583767343	2.49989583767343
SHEF-10C5B9A	novel_27070	120005	89	1527	1	0	1272.446981375776	0.6548788474132285	0	0.6548788474132285	0.83329861255781	0	0.83329861255781
SHEF-10C5B9A	novel_27078	120005	89	1527	1	0	1272.446981375776	0.6548788474132285	0	0.6548788474132285	0.83329861255781	0	0.83329861255781
SHEF-10C5B9A	novel_27090	120005	89	1527	1	0	1272.446981375776	0.6548788474132285	0	0.6548788474132285	0.83329861255781	0	0.83329861255781
SHEF-10C5B9A	novel_28379	120005	93	2113	1	0	1760.7599683346527	0.47326076668244205	0	0.47326076668244205	0.83329861255781	0	0.83329861255781
SHEF-10C5BA9	novel_203	240260	1	100	1	0	41.62157662532257	10.0	0	10.0	0.41621576625322565	0	0.41621576625322565
SHEF-10C5BA9	novel_233	240260	1	100	0	1	41.62157662532257	0	10.0	10.0	0	0.41621576625322565	0.41621576625322565
SHEF-10C5BA9	novel_4570	240260	15	7444	1	0	3098.310163989012	0.13433637829124126	0	0.13433637829124126	0.41621576625322565	0	0.41621576625322565
SHEF-10C5BA9	novel_8053	240260	27	4724	1	0	1966.203279780238	0.21168501270110077	0	0.21168501270110077	0.41621576625322565	0	0.41621576625322565
SHEF-10C5BA9	novel_8349	240260	28	741	0	1	308.4158827936402	0	1.349527665317139	1.349527665317139	0	0.41621576625322565	0.41621576625322565
SHEF-10C5BA9	novel_12700	240260	43	1350	1	0	561.8912844418546	0.7407407407407407	0	0.7407407407407407	0.41621576625322565	0	0.41621576625322565
SHEF-10C5BA9	novel_12964	240260	43	1350	1	0	561.8912844418546	0.7407407407407407	0	0.7407407407407407	0.41621576625322565	0	0.41621576625322565
SHEF-10C5BA9	novel_12965	240260	43	1350	1	0	561.8912844418546	0.7407407407407407	0	0.7407407407407407	0.41621576625322565	0	0.41621576625322565
SHEF-10C5BA9	novel_19132	240260	63	2879	1	0	1198.2851910430368	0.3473428273706148	0	0.3473428273706148	0.41621576625322565	0	0.41621576625322565
SHEF-10C5BA9	novel_21052	240260	69	382	3	1	158.9944227087322	7.853403141361256	2.6178010471204187	10.471204188481675	1.248647298759677	0.41621576625322565	1.6648630650129026
SHEF-10C5BA9	novel_23316	240260	77	2043	1	0	850.32881045534	0.4894762604013705	0	0.4894762604013705	0.41621576625322565	0	0.41621576625322565
SHEF-10C5BA9	novel_26255	240260	87	1690	1	0	703.4046449679514	0.591715976331361	0	0.591715976331361	0.41621576625322565	0	0.41621576625322565
SHEF-10C5BA9	novel_26497	240260	87	1690	1	3	703.4046449679514	0.591715976331361	1.7751479289940828	2.366863905325444	0.41621576625322565	1.248647298759677	1.6648630650129026
SHEF-10C5BA9	novel_26505	240260	87	1690	3	2	703.4046449679514	1.7751479289940828	1.183431952662722	2.9585798816568047	1.248647298759677	0.8324315325064513	2.0810788312661286
SHEF-10C5BA9	novel_26511	240260	87	1690	1	0	703.4046449679514	0.591715976331361	0	0.591715976331361	0.41621576625322565	0	0.41621576625322565
SHEF-10C5BA9	novel_27080	240260	89	1492	1	0	620.9939232498127	0.6702412868632708	0	0.6702412868632708	0.41621576625322565	0	0.41621576625322565
SHEF-10C5BA9	novel_28128	240260	93	1703	1	0	708.8154499292433	0.5871990604815032	0	0.5871990604815032	0.41621576625322565	0	0.41621576625322565
SHEF-10C5BA9	novel_28133	240260	93	1703	1	0	708.8154499292433	0.5871990604815032	0	0.5871990604815032	0.41621576625322565	0	0.41621576625322565
SHEF-10C5BA9	novel_28281	240260	93	1703	1	1	708.8154499292433	0.5871990604815032	0.5871990604815032	1.1743981209630063	0.41621576625322565	0.41621576625322565	0.8324315325064513
SHEF-10C5BA9	novel_28282	240260	93	1703	31	16	708.8154499292433	18.2031708749266	9.39518496770405	27.59835584263065	12.902688753849995	6.65945226005161	19.562141013901606
SHEF-10C5BA9	novel_28285	240260	93	1703	1	0	708.8154499292433	0.5871990604815032	0	0.5871990604815032	0.41621576625322565	0	0.41621576625322565
SHEF-10C5BA9	novel_28286	240260	93	1703	1	0	708.8154499292433	0.5871990604815032	0	0.5871990604815032	0.41621576625322565	0	0.41621576625322565
SHEF-10C5BA9	novel_28292	240260	93	1703	2	1	708.8154499292433	1.1743981209630063	0.5871990604815032	1.7615971814445095	0.8324315325064513	0.41621576625322565	1.248647298759677
SHEF-10C5BA9	novel_28301	240260	93	1703	1	0	708.8154499292433	0.5871990604815032	0	0.5871990604815032	0.41621576625322565	0	0.41621576625322565
SHEF-10C5BA9	novel_28314	240260	93	1703	1	0	708.8154499292433	0.5871990604815032	0	0.5871990604815032	0.41621576625322565	0	0.41621576625322565
SHEF-10C5BA9	novel_28326	240260	93	1703	1	0	708.8154499292433	0.5871990604815032	0	0.5871990604815032	0.41621576625322565	0	0.41621576625322565
SHEF-10C5BA9	novel_28378	240260	93	1703	1	0	708.8154499292433	0.5871990604815032	0	0.5871990604815032	0.41621576625322565	0	0.41621576625322565
SHEF-10C5BA9	novel_28230	240260	93	1703	0	1	708.8154499292433	0	0.5871990604815032	0.5871990604815032	0	0.41621576625322565	0.41621576625322565
SHEF-10C5BA9	novel_28233	240260	93	1703	0	3	708.8154499292433	0	1.7615971814445097	1.7615971814445097	0	1.248647298759677	1.248647298759677
SHEF-10C5BA9	novel_28284	240260	93	1703	0	1	708.8154499292433	0	0.5871990604815032	0.5871990604815032	0	0.41621576625322565	0.41621576625322565
SHEF-10C5BA9	novel_28289	240260	93	1703	0	2	708.8154499292433	0	1.1743981209630063	1.1743981209630063	0	0.8324315325064513	0.8324315325064513
SHEF-10C5BA9	novel_28293	240260	93	1703	0	1	708.8154499292433	0	0.5871990604815032	0.5871990604815032	0	0.41621576625322565	0.41621576625322565
SHEF-10C5BA9	novel_28297	240260	93	1703	0	1	708.8154499292433	0	0.5871990604815032	0.5871990604815032	0	0.41621576625322565	0.41621576625322565
SHEF-10C5BA9	novel_28302	240260	93	1703	0	1	708.8154499292433	0	0.5871990604815032	0.5871990604815032	0	0.41621576625322565	0.41621576625322565
SHEF-10C5BA9	novel_28384	240260	93	1703	0	1	708.8154499292433	0	0.5871990604815032	0.5871990604815032	0	0.41621576625322565	0.41621576625322565
SHEF-10C5BA9	novel_28908	240260	95	3255	0	1	1354.7823191542495	0	0.30721966205837176	0.30721966205837176	0	0.41621576625322565	0.41621576625322565
SHEF-10C5BA9	novel_29440	240260	97	4455	2	0	1854.2412386581202	0.4489337822671156	0	0.4489337822671156	0.8324315325064513	0	0.8324315325064513
SHEF-10C5BA9	novel_29569	240260	97	4455	1	0	1854.2412386581202	0.2244668911335578	0	0.2244668911335578	0.41621576625322565	0	0.41621576625322565
SHEF-10C5BC7	novel_1	219426	1	53	4	0	24.153928887187483	75.47169811320755	0	75.47169811320755	1.8229380292216968	0	1.8229380292216968
SHEF-10C5BC7	novel_16	219426	1	53	1	0	24.153928887187483	18.867924528301888	0	18.867924528301888	0.4557345073054242	0	0.4557345073054242
SHEF-10C5BC7	novel_17	219426	1	53	1	0	24.153928887187483	18.867924528301888	0	18.867924528301888	0.4557345073054242	0	0.4557345073054242
SHEF-10C5BC7	novel_2688	219426	9	1592	1	0	725.5293356302353	0.6281407035175879	0	0.6281407035175879	0.4557345073054242	0	0.4557345073054242
SHEF-10C5BC7	novel_4027	219426	13	990	1	0	451.17716223236994	1.0101010101010102	0	1.0101010101010102	0.4557345073054242	0	0.4557345073054242
SHEF-10C5BC7	novel_4579	219426	15	5333	1	0	2430.432127459827	0.18751171948246764	0	0.18751171948246764	0.4557345073054242	0	0.4557345073054242
SHEF-10C5BC7	novel_8114	219426	27	3492	0	1	1591.4248995105413	0	0.286368843069874	0.286368843069874	0	0.4557345073054242	0.4557345073054242
SHEF-10C5BC7	novel_10639	219426	35	730	1	1	332.68619033295965	1.36986301369863	1.36986301369863	2.73972602739726	0.4557345073054242	0.4557345073054242	0.9114690146108484
SHEF-10C5BC7	novel_12400	219426	41	2722	1	0	1240.5093288853645	0.36737692872887584	0	0.36737692872887584	0.4557345073054242	0	0.4557345073054242
SHEF-10C5BC7	novel_22404	219426	75	3032	1	0	1381.7870261500461	0.32981530343007914	0	0.32981530343007914	0.4557345073054242	0	0.4557345073054242
SHEF-10C5BC7	novel_22502	219426	75	3032	1	0	1381.7870261500461	0.32981530343007914	0	0.32981530343007914	0.4557345073054242	0	0.4557345073054242
SHEF-10C5BC7	novel_25803	219426	85	2300	1	0	1048.1893668024757	0.4347826086956522	0	0.4347826086956522	0.4557345073054242	0	0.4557345073054242
SHEF-10C5BC7	novel_26495	219426	87	1418	1	0	646.2315313590915	0.7052186177715092	0	0.7052186177715092	0.4557345073054242	0	0.4557345073054242
SHEF-10C5BC7	novel_26497	219426	87	1418	3	0	646.2315313590915	2.1156558533145278	0	2.1156558533145278	1.3672035219162726	0	1.3672035219162726
SHEF-10C5BC7	novel_26504	219426	87	1418	1	0	646.2315313590915	0.7052186177715092	0	0.7052186177715092	0.4557345073054242	0	0.4557345073054242
SHEF-10C5BC7	novel_26505	219426	87	1418	7	0	646.2315313590915	4.9365303244005645	0	4.9365303244005645	3.190141551137969	0	3.190141551137969
SHEF-10C5BE5	novel_24383	43007	81	481	0	1	1118.4225823703118	0	2.079002079002079	2.079002079002079	0	2.325202873950752	2.325202873950752
SHEF-10C5BE5	novel_24798	43007	82	578	1	0	1343.9672611435346	1.7301038062283738	0	1.7301038062283738	2.325202873950752	0	2.325202873950752
SHEF-10C5BE5	novel_26490	43007	87	324	1	0	753.3657311600437	3.0864197530864197	0	3.0864197530864197	2.325202873950752	0	2.325202873950752
SHEF-10C5BE5	novel_26494	43007	87	324	1	0	753.3657311600437	3.0864197530864197	0	3.0864197530864197	2.325202873950752	0	2.325202873950752
SHEF-10C5BE5	novel_26497	43007	87	324	2	0	753.3657311600437	6.172839506172839	0	6.172839506172839	4.650405747901504	0	4.650405747901504
SHEF-10C5BE5	novel_26420	43007	87	324	0	1	753.3657311600437	0	3.0864197530864197	3.0864197530864197	0	2.325202873950752	2.325202873950752
SHEF-10C5BE5	novel_26442	43007	87	324	0	6	753.3657311600437	0	18.51851851851852	18.51851851851852	0	13.951217243704512	13.951217243704512
SHEF-10C5BE5	novel_27063	43007	89	243	0	1	565.0242983700327	0	4.11522633744856	4.11522633744856	0	2.325202873950752	2.325202873950752
SHEF-10C5BE5	novel_27108	43007	89	243	0	1	565.0242983700327	0	4.11522633744856	4.11522633744856	0	2.325202873950752	2.325202873950752
SHEF-10C5BF4	novel_14371	67340	48	403	0	1	598.4555984555984	0	2.4813895781637716	2.4813895781637716	0	1.485001485001485	1.485001485001485
SHEF-10C5BF4	novel_24802	67340	82	865	1	0	1284.5262845262846	1.1560693641618498	0	1.1560693641618498	1.485001485001485	0	1.485001485001485
SHEF-10C5BF4	novel_26497	67340	87	723	1	0	1073.6560736560737	1.3831258644536653	0	1.3831258644536653	1.485001485001485	0	1.485001485001485
SHEF-10C5BF4	novel_26442	67340	87	723	0	1	1073.6560736560737	0	1.3831258644536653	1.3831258644536653	0	1.485001485001485	1.485001485001485
SHEF-10C5BF4	novel_28230	67340	93	1177	0	1	1747.8467478467478	0	0.8496176720475785	0.8496176720475785	0	1.485001485001485	1.485001485001485
SHEF-10C5BF4	novel_28233	67340	93	1177	0	1	1747.8467478467478	0	0.8496176720475785	0.8496176720475785	0	1.485001485001485	1.485001485001485
SHEF-10C5BF4	novel_28279	67340	93	1177	0	1	1747.8467478467478	0	0.8496176720475785	0.8496176720475785	0	1.485001485001485	1.485001485001485
SHEF-10C5BF4	novel_28336	67340	93	1177	0	1	1747.8467478467478	0	0.8496176720475785	0.8496176720475785	0	1.485001485001485	1.485001485001485
SHEF-10C5C2E	novel_236	53847	1	19	0	1	35.28515980463164	0	52.631578947368425	52.631578947368425	0	1.8571136739279812	1.8571136739279812
SHEF-10C5C2E	novel_3176	53847	11	1124	1	0	2087.395769495051	0.889679715302491	0	0.889679715302491	1.8571136739279812	0	1.8571136739279812
SHEF-10C5C2E	novel_8242	53847	28	56	1	0	103.99836573996694	17.857142857142858	0	17.857142857142858	1.8571136739279812	0	1.8571136739279812
SHEF-10C5C2E	novel_14264	53847	48	159	1	0	295.281074154549	6.289308176100628	0	6.289308176100628	1.8571136739279812	0	1.8571136739279812
SHEF-10C5C2E	novel_26442	53847	87	265	0	3	492.135123590915	0	11.320754716981131	11.320754716981131	0	5.571341021783943	5.571341021783943
SHEF-10C5C2E	novel_26493	53847	87	265	0	1	492.135123590915	0	3.773584905660377	3.773584905660377	0	1.8571136739279812	1.8571136739279812
SHEF-10C5C2E	novel_26498	53847	87	265	0	1	492.135123590915	0	3.773584905660377	3.773584905660377	0	1.8571136739279812	1.8571136739279812
SHEF-10C5C2E	novel_27059	53847	89	193	0	1	358.42293906810033	0	5.181347150259067	5.181347150259067	0	1.8571136739279812	1.8571136739279812
SHEF-10C5C2E	novel_27062	53847	89	193	0	1	358.42293906810033	0	5.181347150259067	5.181347150259067	0	1.8571136739279812	1.8571136739279812
SHEF-10C5C2E	novel_28282	53847	93	1886	1	5	3502.5163890281724	0.5302226935312832	2.651113467656416	3.181336161187699	1.8571136739279812	9.285568369639906	11.142682043567888
SHEF-10C5C2E	novel_28293	53847	93	1886	0	1	3502.5163890281724	0	0.5302226935312832	0.5302226935312832	0	1.8571136739279812	1.8571136739279812
SHEF-10C5C5B	novel_23517	30803	78	54	1	0	175.30759990909974	18.51851851851852	0	18.51851851851852	3.246437035353699	0	3.246437035353699
SHEF-10C5C5B	novel_26494	30803	87	197	1	0	639.5480959646787	5.0761421319796955	0	5.0761421319796955	3.246437035353699	0	3.246437035353699
SHEF-10C5C5B	novel_26497	30803	87	197	2	0	639.5480959646787	10.152284263959391	0	10.152284263959391	6.492874070707398	0	6.492874070707398
SHEF-10C5C5B	novel_26420	30803	87	197	0	1	639.5480959646787	0	5.0761421319796955	5.0761421319796955	0	3.246437035353699	3.246437035353699
SHEF-10C5C5B	novel_26429	30803	87	197	0	1	639.5480959646787	0	5.0761421319796955	5.0761421319796955	0	3.246437035353699	3.246437035353699
SHEF-10C5C5B	novel_26442	30803	87	197	0	2	639.5480959646787	0	10.152284263959391	10.152284263959391	0	6.492874070707398	6.492874070707398
SHEF-10C5C5B	novel_27761	30803	91	18	2	0	58.43586663636658	111.11111111111111	0	111.11111111111111	6.492874070707398	0	6.492874070707398
SHEF-10C5C5B	novel_28321	30803	93	483	0	1	1568.0290880758366	0	2.070393374741201	2.070393374741201	0	3.246437035353699	3.246437035353699
SHEF-10C5C6A	novel_4579	319654	15	5489	13	1	1717.169189185807	2.368373109856076	0.18218254691200583	2.550555656768082	4.066897332741026	0.3128382563646943	4.37973558910572
SHEF-10C5C6A	novel_4587	319654	15	5489	3	0	1717.169189185807	0.5465476407360175	0	0.5465476407360175	0.9385147690940829	0	0.9385147690940829
SHEF-10C5C6A	novel_5705	319654	19	3163	1	0	989.5074048815281	0.3161555485298767	0	0.3161555485298767	0.3128382563646943	0	0.3128382563646943
SHEF-10C5C6A	novel_5785	319654	19	3163	4	1	989.5074048815281	1.2646221941195068	0.3161555485298767	1.5807777426493836	1.2513530254587772	0.3128382563646943	1.5641912818234716
SHEF-10C5C6A	novel_5787	319654	19	3163	1	0	989.5074048815281	0.3161555485298767	0	0.3161555485298767	0.3128382563646943	0	0.3128382563646943
SHEF-10C5C6A	novel_5810	319654	19	3163	3	0	989.5074048815281	0.9484666455896301	0	0.9484666455896301	0.9385147690940829	0	0.9385147690940829
SHEF-10C5C6A	novel_6268	319654	21	8261	2	0	2584.35683582874	0.24210144050357102	0	0.24210144050357102	0.6256765127293886	0	0.6256765127293886
SHEF-10C5C6A	novel_6459	319654	22	4490	1	0	1404.6437710774774	0.22271714922048996	0	0.22271714922048996	0.3128382563646943	0	0.3128382563646943
SHEF-10C5C6A	novel_6954	319654	23	2684	1	1	839.6578800828395	0.37257824143070045	0.37257824143070045	0.7451564828614009	0.3128382563646943	0.3128382563646943	0.6256765127293886
SHEF-10C5C6A	novel_7502	319654	25	5090	3	1	1592.346724896294	0.5893909626719057	0.19646365422396858	0.7858546168958743	0.9385147690940829	0.3128382563646943	1.2513530254587772
SHEF-10C5C6A	novel_10023	319654	33	2935	3	2	918.1802824303778	1.0221465076660987	0.6814310051107325	1.7035775127768313	0.9385147690940829	0.6256765127293886	1.5641912818234716
SHEF-10C5C6A	novel_10639	319654	35	2181	8	0	682.3002371313983	3.6680421824850984	0	3.6680421824850984	2.5027060509175545	0	2.5027060509175545
SHEF-10C5C6A	novel_10641	319654	35	2181	2	0	682.3002371313983	0.9170105456212746	0	0.9170105456212746	0.6256765127293886	0	0.6256765127293886
SHEF-10C5C6A	novel_10642	319654	35	2181	1	0	682.3002371313983	0.4585052728106373	0	0.4585052728106373	0.3128382563646943	0	0.3128382563646943
SHEF-10C5C6A	novel_11223	319654	37	5263	1	2	1646.4677432473861	0.19000570017100513	0.38001140034201025	0.5700171005130154	0.3128382563646943	0.6256765127293886	0.9385147690940829
SHEF-10C5C6A	novel_11838	319654	39	2412	1	0	754.5658743516427	0.41459369817578773	0	0.41459369817578773	0.3128382563646943	0	0.3128382563646943
SHEF-10C5C6A	novel_12226	319654	41	4226	0	1	1322.054471397198	0	0.23663038334122102	0.23663038334122102	0	0.3128382563646943	0.3128382563646943
SHEF-10C5C6A	novel_12965	319654	43	2576	5	2	805.8713483954525	1.9409937888198758	0.7763975155279503	2.717391304347826	1.5641912818234716	0.6256765127293886	2.1898677945528604
SHEF-10C5C6A	novel_12967	319654	43	2576	8	0	805.8713483954525	3.1055900621118013	0	3.1055900621118013	2.5027060509175545	0	2.5027060509175545
SHEF-10C5C6A	novel_12986	319654	43	2576	1	0	805.8713483954525	0.38819875776397517	0	0.38819875776397517	0.3128382563646943	0	0.3128382563646943
SHEF-10C5C6A	novel_12966	319654	43	2576	0	2	805.8713483954525	0	0.7763975155279503	0.7763975155279503	0	0.6256765127293886	0.6256765127293886
SHEF-10C5C6A	novel_16090	319654	53	4703	1	0	1471.2783196831574	0.21263023601956196	0	0.21263023601956196	0.3128382563646943	0	0.3128382563646943
SHEF-10C5C6A	novel_16106	319654	53	4703	1	0	1471.2783196831574	0.21263023601956196	0	0.21263023601956196	0.3128382563646943	0	0.3128382563646943
SHEF-10C5C6A	novel_16093	319654	53	4703	0	1	1471.2783196831574	0	0.21263023601956196	0.21263023601956196	0	0.3128382563646943	0.3128382563646943
SHEF-10C5C6A	novel_17897	319654	59	1169	0	4	365.7079216903276	0	3.4217279726261762	3.4217279726261762	0	1.2513530254587772	1.2513530254587772
SHEF-10C5C6A	novel_22717	319654	75	3476	3	0	1087.4257791236773	0.8630609896432682	0	0.8630609896432682	0.9385147690940829	0	0.9385147690940829
SHEF-10C5C6A	novel_22732	319654	75	3476	0	1	1087.4257791236773	0	0.28768699654775604	0.28768699654775604	0	0.3128382563646943	0.3128382563646943
SHEF-10C5C6A	novel_25892	319654	86	3435	1	0	1074.599410612725	0.29112081513828236	0	0.29112081513828236	0.3128382563646943	0	0.3128382563646943
SHEF-10C5C6A	novel_26289	319654	87	2089	1	1	653.5191175458464	0.47869794159885115	0.47869794159885115	0.9573958831977023	0.3128382563646943	0.3128382563646943	0.6256765127293886
SHEF-10C5C6A	novel_26301	319654	87	2089	1	1	653.5191175458464	0.47869794159885115	0.47869794159885115	0.9573958831977023	0.3128382563646943	0.3128382563646943	0.6256765127293886
SHEF-10C5C6A	novel_26304	319654	87	2089	1	0	653.5191175458464	0.47869794159885115	0	0.47869794159885115	0.3128382563646943	0	0.3128382563646943
SHEF-10C5C6A	novel_26497	319654	87	2089	1	0	653.5191175458464	0.47869794159885115	0	0.47869794159885115	0.3128382563646943	0	0.3128382563646943
SHEF-10C5C6A	novel_26503	319654	87	2089	2	0	653.5191175458464	0.9573958831977023	0	0.9573958831977023	0.6256765127293886	0	0.6256765127293886
SHEF-10C5C6A	novel_26420	319654	87	2089	0	1	653.5191175458464	0	0.47869794159885115	0.47869794159885115	0	0.3128382563646943	0.3128382563646943
SHEF-10C5C6A	novel_26442	319654	87	2089	0	1	653.5191175458464	0	0.47869794159885115	0.47869794159885115	0	0.3128382563646943	0.3128382563646943
SHEF-10C5C6A	novel_27078	319654	89	3101	1	0	970.1114329869171	0.32247662044501774	0	0.32247662044501774	0.3128382563646943	0	0.3128382563646943
SHEF-10C5C6A	novel_27090	319654	89	3101	1	0	970.1114329869171	0.32247662044501774	0	0.32247662044501774	0.3128382563646943	0	0.3128382563646943
SHEF-10C5C6A	novel_28282	319654	93	7063	2	2	2209.576604703836	0.2831657935721365	0.2831657935721365	0.566331587144273	0.6256765127293886	0.6256765127293886	1.2513530254587772
SHEF-10C5C6A	novel_28286	319654	93	7063	1	0	2209.576604703836	0.14158289678606825	0	0.14158289678606825	0.3128382563646943	0	0.3128382563646943
SHEF-10C5C6A	novel_28303	319654	93	7063	1	0	2209.576604703836	0.14158289678606825	0	0.14158289678606825	0.3128382563646943	0	0.3128382563646943
SHEF-10C5C6A	novel_28336	319654	93	7063	1	0	2209.576604703836	0.14158289678606825	0	0.14158289678606825	0.3128382563646943	0	0.3128382563646943
SHEF-10C5C6A	novel_28284	319654	93	7063	0	1	2209.576604703836	0	0.14158289678606825	0.14158289678606825	0	0.3128382563646943	0.3128382563646943
SHEF-10C5C6A	novel_28290	319654	93	7063	0	1	2209.576604703836	0	0.14158289678606825	0.14158289678606825	0	0.3128382563646943	0.3128382563646943
SHEF-10C5C79	novel_4	262934	1	82	1	0	31.1865335027041	12.195121951219512	0	12.195121951219512	0.38032357930126953	0	0.38032357930126953
SHEF-10C5C79	novel_64	262934	1	82	1	0	31.1865335027041	12.195121951219512	0	12.195121951219512	0.38032357930126953	0	0.38032357930126953
SHEF-10C5C79	novel_265	262934	1	82	1	0	31.1865335027041	12.195121951219512	0	12.195121951219512	0.38032357930126953	0	0.38032357930126953
SHEF-10C5C79	novel_19	262934	1	82	0	1	31.1865335027041	0	12.195121951219512	12.195121951219512	0	0.38032357930126953	0.38032357930126953
SHEF-10C5C79	novel_97	262934	1	82	0	1	31.1865335027041	0	12.195121951219512	12.195121951219512	0	0.38032357930126953	0.38032357930126953
SHEF-10C5C79	novel_827	262934	3	4034	1	0	1534.2253189013213	0.2478929102627665	0	0.2478929102627665	0.38032357930126953	0	0.38032357930126953
SHEF-10C5C79	novel_2820	262934	10	2044	1	0	777.3813960917948	0.4892367906066536	0	0.4892367906066536	0.38032357930126953	0	0.38032357930126953
SHEF-10C5C79	novel_3371	262934	11	2770	1	0	1053.4963146645166	0.36101083032490977	0	0.36101083032490977	0.38032357930126953	0	0.38032357930126953
SHEF-10C5C79	novel_4579	262934	15	4430	2	0	1684.833456304624	0.4514672686230249	0	0.4514672686230249	0.7606471586025391	0	0.7606471586025391
SHEF-10C5C79	novel_4598	262934	15	4430	0	1	1684.833456304624	0	0.22573363431151244	0.22573363431151244	0	0.38032357930126953	0.38032357930126953
SHEF-10C5C79	novel_6160	262934	21	6024	0	1	2291.0692417108476	0	0.16600265604249667	0.16600265604249667	0	0.38032357930126953	0.38032357930126953
SHEF-10C5C79	novel_10639	262934	35	1437	1	1	546.5249834559243	0.6958942240779401	0.6958942240779401	1.3917884481558802	0.38032357930126953	0.38032357930126953	0.7606471586025391
SHEF-10C5C79	novel_10647	262934	35	1437	1	0	546.5249834559243	0.6958942240779401	0	0.6958942240779401	0.38032357930126953	0	0.38032357930126953
SHEF-10C5C79	novel_11295	262934	37	3349	1	0	1273.7036670799516	0.2985965959988056	0	0.2985965959988056	0.38032357930126953	0	0.38032357930126953
SHEF-10C5C79	novel_13239	262934	44	1911	1	0	726.798360044726	0.5232862375719518	0	0.5232862375719518	0.38032357930126953	0	0.38032357930126953
SHEF-10C5C79	novel_14253	262934	47	4700	1	0	1787.5208227159667	0.2127659574468085	0	0.2127659574468085	0.38032357930126953	0	0.38032357930126953
SHEF-10C5C79	novel_14201	262934	48	1737	1	0	660.6220572463052	0.5757052389176741	0	0.5757052389176741	0.38032357930126953	0	0.38032357930126953
SHEF-10C5C79	novel_19111	262934	63	3511	1	0	1335.3160869267572	0.28481913984619767	0	0.28481913984619767	0.38032357930126953	0	0.38032357930126953
SHEF-10C5C79	novel_20397	262934	67	1705	1	0	648.4517027086646	0.5865102639296187	0	0.5865102639296187	0.38032357930126953	0	0.38032357930126953
SHEF-10C5C79	novel_21052	262934	69	866	3	1	329.3602196748994	3.464203233256351	1.1547344110854503	4.618937644341801	1.1409707379038085	0.38032357930126953	1.5212943172050781
SHEF-10C5C79	novel_23405	262934	77	3700	1	0	1407.1972434146971	0.27027027027027023	0	0.27027027027027023	0.38032357930126953	0	0.38032357930126953
SHEF-10C5C79	novel_23322	262934	77	3700	0	1	1407.1972434146971	0	0.27027027027027023	0.27027027027027023	0	0.38032357930126953	0.38032357930126953
SHEF-10C5C79	novel_24382	262934	81	2829	0	1	1075.9354058432914	0	0.3534817956875221	0.3534817956875221	0	0.38032357930126953	0.38032357930126953
SHEF-10C5C79	novel_25880	262934	85	2415	0	1	918.4814440125659	0	0.41407867494824013	0.41407867494824013	0	0.38032357930126953	0.38032357930126953
SHEF-10C5C79	novel_26493	262934	87	2282	1	0	867.8984079654971	0.43821209465381245	0	0.43821209465381245	0.38032357930126953	0	0.38032357930126953
SHEF-10C5C79	novel_26494	262934	87	2282	1	0	867.8984079654971	0.43821209465381245	0	0.43821209465381245	0.38032357930126953	0	0.38032357930126953
SHEF-10C5C79	novel_26497	262934	87	2282	5	0	867.8984079654971	2.1910604732690624	0	2.1910604732690624	1.9016178965063475	0	1.9016178965063475
SHEF-10C5C79	novel_26300	262934	87	2282	0	1	867.8984079654971	0	0.43821209465381245	0.43821209465381245	0	0.38032357930126953	0.38032357930126953
SHEF-10C5C79	novel_26420	262934	87	2282	0	1	867.8984079654971	0	0.43821209465381245	0.43821209465381245	0	0.38032357930126953	0.38032357930126953
SHEF-10C5C79	novel_26442	262934	87	2282	0	4	867.8984079654971	0	1.7528483786152498	1.7528483786152498	0	1.5212943172050781	1.5212943172050781
SHEF-10C5C79	novel_27065	262934	89	4286	1	0	1630.066860885241	0.23331777881474572	0	0.23331777881474572	0.38032357930126953	0	0.38032357930126953
SHEF-10C5C79	novel_27061	262934	89	4286	0	1	1630.066860885241	0	0.23331777881474572	0.23331777881474572	0	0.38032357930126953	0.38032357930126953
SHEF-10C5C79	novel_27062	262934	89	4286	0	1	1630.066860885241	0	0.23331777881474572	0.23331777881474572	0	0.38032357930126953	0.38032357930126953
SHEF-10C5C79	novel_27760	262934	91	332	1	0	126.26742832802148	3.012048192771084	0	3.012048192771084	0.38032357930126953	0	0.38032357930126953
SHEF-10C5C79	novel_27761	262934	91	332	1	0	126.26742832802148	3.012048192771084	0	3.012048192771084	0.38032357930126953	0	0.38032357930126953
SHEF-10C5C79	novel_28278	262934	93	3608	1	0	1372.2074741189804	0.2771618625277162	0	0.2771618625277162	0.38032357930126953	0	0.38032357930126953
SHEF-10C5C79	novel_28285	262934	93	3608	0	1	1372.2074741189804	0	0.2771618625277162	0.2771618625277162	0	0.38032357930126953	0.38032357930126953
SHEF-10C5CB5	novel_1807	23384	6	206	0	1	880.9442353746151	0	4.8543689320388355	4.8543689320388355	0	4.276428327061239	4.276428327061239
SHEF-10C5CB5	novel_23110	23384	77	227	1	0	970.7492302429011	4.405286343612334	0	4.405286343612334	4.276428327061239	0	4.276428327061239
SHEF-10C5CB5	novel_26503	23384	87	198	1	0	846.7328087581252	5.05050505050505	0	5.05050505050505	4.276428327061239	0	4.276428327061239
SHEF-10C5CB5	novel_26442	23384	87	198	0	1	846.7328087581252	0	5.05050505050505	5.05050505050505	0	4.276428327061239	4.276428327061239
SHEF-10C5CB5	novel_26492	23384	87	198	0	1	846.7328087581252	0	5.05050505050505	5.05050505050505	0	4.276428327061239	4.276428327061239
SHEF-10C5CB5	novel_27761	23384	91	34	5	1	145.39856312008212	147.05882352941177	29.41176470588235	176.47058823529412	21.382141635306194	4.276428327061239	25.658569962367434
SHEF-10C5CB5	novel_28233	23384	93	402	0	1	1719.1241874786178	0	2.487562189054726	2.487562189054726	0	4.276428327061239	4.276428327061239
SHEF-10C5CB5	novel_28279	23384	93	402	0	1	1719.1241874786178	0	2.487562189054726	2.487562189054726	0	4.276428327061239	4.276428327061239
SHEF-10C5D1C	novel_79	197413	1	74	0	1	37.48486675142974	0	13.513513513513514	13.513513513513514	0	0.5065522533976993	0.5065522533976993
SHEF-10C5D1C	novel_4017	197413	13	923	1	0	467.5477298860764	1.0834236186348862	0	1.0834236186348862	0.5065522533976993	0	0.5065522533976993
SHEF-10C5D1C	novel_4579	197413	15	2960	1	0	1499.3946700571898	0.33783783783783783	0	0.33783783783783783	0.5065522533976993	0	0.5065522533976993
SHEF-10C5D1C	novel_5213	197413	17	1225	1	0	620.5265104121816	0.8163265306122448	0	0.8163265306122448	0.5065522533976993	0	0.5065522533976993
SHEF-10C5D1C	novel_5785	197413	19	1583	1	0	801.872217128558	0.6317119393556538	0	0.6317119393556538	0.5065522533976993	0	0.5065522533976993
SHEF-10C5D1C	novel_7599	197413	25	2171	1	0	1099.724942126405	0.460617227084293	0	0.460617227084293	0.5065522533976993	0	0.5065522533976993
SHEF-10C5D1C	novel_10639	197413	35	1596	2	2	808.457396422728	1.2531328320802004	1.2531328320802004	2.506265664160401	1.0131045067953985	1.0131045067953985	2.026209013590797
SHEF-10C5D1C	novel_10642	197413	35	1596	1	1	808.457396422728	0.6265664160401002	0.6265664160401002	1.2531328320802004	0.5065522533976993	0.5065522533976993	1.0131045067953985
SHEF-10C5D1C	novel_10645	197413	35	1596	2	0	808.457396422728	1.2531328320802004	0	1.2531328320802004	1.0131045067953985	0	1.0131045067953985
SHEF-10C5D1C	novel_11811	197413	39	1753	1	0	887.9861002061668	0.5704506560182545	0	0.5704506560182545	0.5065522533976993	0	0.5065522533976993
SHEF-10C5D1C	novel_12965	197413	43	1618	2	0	819.6015459974774	1.2360939431396785	0	1.2360939431396785	1.0131045067953985	0	1.0131045067953985
SHEF-10C5D1C	novel_12976	197413	43	1618	1	0	819.6015459974774	0.6180469715698392	0	0.6180469715698392	0.5065522533976993	0	0.5065522533976993
SHEF-10C5D1C	novel_17897	197413	59	1074	0	2	544.037120149129	0	1.8621973929236497	1.8621973929236497	0	1.0131045067953985	1.0131045067953985
SHEF-10C5D1C	novel_17898	197413	59	1074	0	1	544.037120149129	0	0.9310986964618249	0.9310986964618249	0	0.5065522533976993	0.5065522533976993
SHEF-10C5D1C	novel_17900	197413	59	1074	0	1	544.037120149129	0	0.9310986964618249	0.9310986964618249	0	0.5065522533976993	0.5065522533976993
SHEF-10C5D1C	novel_22561	197413	75	2387	1	0	1209.140228860308	0.41893590280687054	0	0.41893590280687054	0.5065522533976993	0	0.5065522533976993
SHEF-10C5D1C	novel_24065	197413	79	2893	1	0	1465.455669079544	0.34566194262011757	0	0.34566194262011757	0.5065522533976993	0	0.5065522533976993
SHEF-10C5D1C	novel_25880	197413	85	1818	1	0	920.9119966770172	0.5500550055005501	0	0.5500550055005501	0.5065522533976993	0	0.5065522533976993
SHEF-10C5D1C	novel_25885	197413	85	1818	1	0	920.9119966770172	0.5500550055005501	0	0.5500550055005501	0.5065522533976993	0	0.5065522533976993
SHEF-10C5D1C	novel_26495	197413	87	1978	1	0	1001.9603572206491	0.5055611729019212	0	0.5055611729019212	0.5065522533976993	0	0.5065522533976993
SHEF-10C5D1C	novel_26505	197413	87	1978	3	0	1001.9603572206491	1.5166835187057635	0	1.5166835187057635	1.5196567601930977	0	1.5196567601930977
SHEF-10C5D1C	novel_26507	197413	87	1978	1	0	1001.9603572206491	0.5055611729019212	0	0.5055611729019212	0.5065522533976993	0	0.5065522533976993
SHEF-10C5D1C	novel_27761	197413	91	456	1	0	230.98782754935087	2.1929824561403506	0	2.1929824561403506	0.5065522533976993	0	0.5065522533976993
SHEF-10C5D1C	novel_28276	197413	93	2847	1	0	1442.1542654232499	0.3512469265893923	0	0.3512469265893923	0.5065522533976993	0	0.5065522533976993
SHEF-10C5D1C	novel_28233	197413	93	2847	0	1	1442.1542654232499	0	0.3512469265893923	0.3512469265893923	0	0.5065522533976993	0.5065522533976993
SHEF-10C5D1C	novel_28292	197413	93	2847	0	1	1442.1542654232499	0	0.3512469265893923	0.3512469265893923	0	0.5065522533976993	0.5065522533976993
SHEF-10C5D2B	novel_10639	73755	35	451	1	0	611.4839671886651	2.2172949002217295	0	2.2172949002217295	1.3558402820147786	0	1.3558402820147786
SHEF-10C5D2B	novel_28276	73755	93	1150	1	0	1559.2163243169953	0.8695652173913044	0	0.8695652173913044	1.3558402820147786	0	1.3558402820147786
SHEF-10C5D2B	novel_28297	73755	93	1150	1	0	1559.2163243169953	0.8695652173913044	0	0.8695652173913044	1.3558402820147786	0	1.3558402820147786
SHEF-10C5D2B	novel_28298	73755	93	1150	0	1	1559.2163243169953	0	0.8695652173913044	0.8695652173913044	0	1.3558402820147786	1.3558402820147786
SHEF-10C5D2B	novel_29277	73755	97	600	1	0	813.5041692088671	1.6666666666666667	0	1.6666666666666667	1.3558402820147786	0	1.3558402820147786
SHEF-10C5D3A	novel_236	235303	1	63	1	0	26.77398928190461	15.873015873015873	0	15.873015873015873	0.42498395685562873	0	0.42498395685562873
SHEF-10C5D3A	novel_258	235303	1	63	1	0	26.77398928190461	15.873015873015873	0	15.873015873015873	0.42498395685562873	0	0.42498395685562873
SHEF-10C5D3A	novel_3361	235303	11	4329	3	0	1839.7555492280167	0.693000693000693	0	0.693000693000693	1.274951870566886	0	1.274951870566886
SHEF-10C5D3A	novel_3896	235303	13	819	1	0	348.06186066475993	1.221001221001221	0	1.221001221001221	0.42498395685562873	0	0.42498395685562873
SHEF-10C5D3A	novel_4506	235303	15	3057	1	0	1299.175956107657	0.32711808963035655	0	0.32711808963035655	0.42498395685562873	0	0.42498395685562873
SHEF-10C5D3A	novel_5792	235303	19	2292	1	0	974.063229113101	0.43630017452006986	0	0.43630017452006986	0.42498395685562873	0	0.42498395685562873
SHEF-10C5D3A	novel_10639	235303	35	1854	2	0	787.9202560103356	1.0787486515641855	0	1.0787486515641855	0.8499679137112575	0	0.8499679137112575
SHEF-10C5D3A	novel_14662	235303	49	2202	1	0	935.8146729960944	0.45413260672116257	0	0.45413260672116257	0.42498395685562873	0	0.42498395685562873
SHEF-10C5D3A	novel_14918	235303	50	2917	1	0	1239.678202147869	0.34281796366129585	0	0.34281796366129585	0.42498395685562873	0	0.42498395685562873
SHEF-10C5D3A	novel_21052	235303	69	1106	5	0	470.03225628232536	4.520795660036166	0	4.520795660036166	2.1249197842781435	0	2.1249197842781435
SHEF-10C5D3A	novel_21060	235303	69	1106	1	0	470.03225628232536	0.9041591320072332	0	0.9041591320072332	0.42498395685562873	0	0.42498395685562873
SHEF-10C5D3A	novel_21578	235303	71	1212	1	0	515.080555709022	0.8250825082508251	0	0.8250825082508251	0.42498395685562873	0	0.42498395685562873
SHEF-10C5D3A	novel_21579	235303	71	1212	1	0	515.080555709022	0.8250825082508251	0	0.8250825082508251	0.42498395685562873	0	0.42498395685562873
SHEF-10C5D3A	novel_21925	235303	73	2261	1	0	960.8887264505765	0.44228217602830605	0	0.44228217602830605	0.42498395685562873	0	0.42498395685562873
SHEF-10C5D3A	novel_22502	235303	75	2486	1	0	1056.510116743093	0.40225261464199513	0	0.40225261464199513	0.42498395685562873	0	0.42498395685562873
SHEF-10C5D3A	novel_22721	235303	75	2486	1	1	1056.510116743093	0.40225261464199513	0.40225261464199513	0.8045052292839903	0.42498395685562873	0.42498395685562873	0.8499679137112575
SHEF-10C5D3A	novel_23927	235303	79	3031	1	0	1288.1263732294105	0.3299241174529858	0	0.3299241174529858	0.42498395685562873	0	0.42498395685562873
SHEF-10C5D3A	novel_24958	235303	83	1303	0	1	553.7540957828842	0	0.7674597083653109	0.7674597083653109	0	0.42498395685562873	0.42498395685562873
SHEF-10C5D3A	novel_25744	235303	85	1307	1	0	555.4540316103067	0.7651109410864576	0	0.7651109410864576	0.42498395685562873	0	0.42498395685562873
SHEF-10C5D3A	novel_25800	235303	85	1307	0	1	555.4540316103067	0	0.7651109410864576	0.7651109410864576	0	0.42498395685562873	0.42498395685562873
SHEF-10C5D3A	novel_26492	235303	87	1388	1	0	589.8777321156126	0.7204610951008646	0	0.7204610951008646	0.42498395685562873	0	0.42498395685562873
SHEF-10C5D3A	novel_26493	235303	87	1388	1	0	589.8777321156126	0.7204610951008646	0	0.7204610951008646	0.42498395685562873	0	0.42498395685562873
SHEF-10C5D3A	novel_26494	235303	87	1388	1	2	589.8777321156126	0.7204610951008646	1.4409221902017293	2.161383285302594	0.42498395685562873	0.8499679137112575	1.2749518705668863
SHEF-10C5D3A	novel_26497	235303	87	1388	9	0	589.8777321156126	6.4841498559077815	0	6.4841498559077815	3.8248556117006585	0	3.8248556117006585
SHEF-10C5D3A	novel_26500	235303	87	1388	1	0	589.8777321156126	0.7204610951008646	0	0.7204610951008646	0.42498395685562873	0	0.42498395685562873
SHEF-10C5D3A	novel_26502	235303	87	1388	1	0	589.8777321156126	0.7204610951008646	0	0.7204610951008646	0.42498395685562873	0	0.42498395685562873
SHEF-10C5D3A	novel_26505	235303	87	1388	1	0	589.8777321156126	0.7204610951008646	0	0.7204610951008646	0.42498395685562873	0	0.42498395685562873
SHEF-10C5D3A	novel_26507	235303	87	1388	1	0	589.8777321156126	0.7204610951008646	0	0.7204610951008646	0.42498395685562873	0	0.42498395685562873
SHEF-10C5D3A	novel_26282	235303	87	1388	0	1	589.8777321156126	0	0.7204610951008646	0.7204610951008646	0	0.42498395685562873	0.42498395685562873
SHEF-10C5D3A	novel_26420	235303	87	1388	0	1	589.8777321156126	0	0.7204610951008646	0.7204610951008646	0	0.42498395685562873	0.42498395685562873
SHEF-10C5D3A	novel_26423	235303	87	1388	0	1	589.8777321156126	0	0.7204610951008646	0.7204610951008646	0	0.42498395685562873	0.42498395685562873
SHEF-10C5D3A	novel_26438	235303	87	1388	0	1	589.8777321156126	0	0.7204610951008646	0.7204610951008646	0	0.42498395685562873	0.42498395685562873
SHEF-10C5D3A	novel_26442	235303	87	1388	0	4	589.8777321156126	0	2.8818443804034586	2.8818443804034586	0	1.699935827422515	1.699935827422515
SHEF-10C5D3A	novel_26504	235303	87	1388	0	1	589.8777321156126	0	0.7204610951008646	0.7204610951008646	0	0.42498395685562873	0.42498395685562873
SHEF-10C5D3A	novel_27058	235303	89	2402	1	0	1020.8114643672202	0.4163197335553705	0	0.4163197335553705	0.42498395685562873	0	0.42498395685562873
SHEF-10C5D3A	novel_27059	235303	89	2402	1	0	1020.8114643672202	0.4163197335553705	0	0.4163197335553705	0.42498395685562873	0	0.42498395685562873
SHEF-10C5D3A	novel_27060	235303	89	2402	1	0	1020.8114643672202	0.4163197335553705	0	0.4163197335553705	0.42498395685562873	0	0.42498395685562873
SHEF-10C5D3A	novel_27063	235303	89	2402	0	1	1020.8114643672202	0	0.4163197335553705	0.4163197335553705	0	0.42498395685562873	0.42498395685562873
SHEF-10C5D3A	novel_27078	235303	89	2402	0	1	1020.8114643672202	0	0.4163197335553705	0.4163197335553705	0	0.42498395685562873	0.42498395685562873
SHEF-10C5D3A	novel_27087	235303	89	2402	0	1	1020.8114643672202	0	0.4163197335553705	0.4163197335553705	0	0.42498395685562873	0.42498395685562873
SHEF-10C5D3A	novel_27673	235303	91	580	2	0	246.49069497626465	3.4482758620689657	0	3.4482758620689657	0.8499679137112575	0	0.8499679137112575
SHEF-10C5D3A	novel_27760	235303	91	580	1	2	246.49069497626465	1.7241379310344829	3.4482758620689657	5.172413793103448	0.42498395685562873	0.8499679137112575	1.2749518705668863
SHEF-10C5D3A	novel_27761	235303	91	580	2	1	246.49069497626465	3.4482758620689657	1.7241379310344829	5.172413793103448	0.8499679137112575	0.42498395685562873	1.2749518705668863
SHEF-10C5D3A	novel_28166	235303	93	4676	2	0	1987.22498225692	0.42771599657827203	0	0.42771599657827203	0.8499679137112575	0	0.8499679137112575
SHEF-10C5D3A	novel_28940	235303	95	3173	1	0	1348.4740951029098	0.3151591553734636	0	0.3151591553734636	0.42498395685562873	0	0.42498395685562873
SHEF-10C5D3A	novel_28973	235303	95	3173	1	0	1348.4740951029098	0.3151591553734636	0	0.3151591553734636	0.42498395685562873	0	0.42498395685562873
SHEF-10C5D76	novel_268	56340	1	20	1	0	35.49875754348598	50.0	0	50.0	1.774937877174299	0	1.774937877174299
SHEF-10C5D76	novel_12964	56340	43	335	26	7	594.6041888533902	77.61194029850746	20.8955223880597	98.50746268656717	46.14838480653177	12.424565140220093	58.57294994675186
SHEF-10C5D76	novel_12966	56340	43	335	3	1	594.6041888533902	8.955223880597014	2.9850746268656714	11.940298507462686	5.324813631522897	1.774937877174299	7.099751508697196
SHEF-10C5D76	novel_12972	56340	43	335	0	1	594.6041888533902	0	2.9850746268656714	2.9850746268656714	0	1.774937877174299	1.774937877174299
SHEF-10C5D76	novel_21587	56340	71	176	0	1	312.3890663826766	0	5.6818181818181825	5.6818181818181825	0	1.774937877174299	1.774937877174299
SHEF-10C5D85	novel_2793	137339	9	500	1	0	364.06264790045066	2.0	0	2.0	0.7281252958009014	0	0.7281252958009014
SHEF-10C5D85	novel_20287	137339	67	1193	1	0	868.6534778904753	0.8382229673093042	0	0.8382229673093042	0.7281252958009014	0	0.7281252958009014
SHEF-10C5D85	novel_24382	137339	81	2243	1	0	1633.1850384814218	0.4458314757021846	0	0.4458314757021846	0.7281252958009014	0	0.7281252958009014
SHEF-10C5D85	novel_26505	137339	87	1041	1	0	757.9784329287384	0.9606147934678195	0	0.9606147934678195	0.7281252958009014	0	0.7281252958009014
SHEF-10C5D85	novel_26507	137339	87	1041	0	1	757.9784329287384	0	0.9606147934678195	0.9606147934678195	0	0.7281252958009014	0.7281252958009014
SHEF-10C5D85	novel_27060	137339	89	677	0	1	492.94082525721024	0	1.4771048744460855	1.4771048744460855	0	0.7281252958009014	0.7281252958009014
SHEF-10C5D85	novel_28282	137339	93	2824	2	2	2056.2258353417456	0.708215297450425	0.708215297450425	1.41643059490085	1.4562505916018027	1.4562505916018027	2.9125011832036054
SHEF-10C5D85	novel_28302	137339	93	2824	1	1	2056.2258353417456	0.3541076487252125	0.3541076487252125	0.708215297450425	0.7281252958009014	0.7281252958009014	1.4562505916018027
SHEF-10C5D85	novel_28298	137339	93	2824	0	1	2056.2258353417456	0	0.3541076487252125	0.3541076487252125	0	0.7281252958009014	0.7281252958009014
SHEF-10C5D85	novel_28301	137339	93	2824	0	1	2056.2258353417456	0	0.3541076487252125	0.3541076487252125	0	0.7281252958009014	0.7281252958009014
SHEF-10C5D85	novel_28340	137339	93	2824	0	1	2056.2258353417456	0	0.3541076487252125	0.3541076487252125	0	0.7281252958009014	0.7281252958009014
SHEF-10C5D94	novel_180	139737	1	35	0	1	25.04705267752993	0	28.57142857142857	28.57142857142857	0	0.7156300765008552	0.7156300765008552
SHEF-10C5D94	novel_3244	139737	11	1776	1	0	1270.9590158655187	0.5630630630630631	0	0.5630630630630631	0.7156300765008552	0	0.7156300765008552
SHEF-10C5D94	novel_5785	139737	19	1033	1	0	739.2458690253834	0.9680542110358181	0	0.9680542110358181	0.7156300765008552	0	0.7156300765008552
SHEF-10C5D94	novel_8653	139737	29	2199	1	0	1573.6705382253806	0.45475216007276037	0	0.45475216007276037	0.7156300765008552	0	0.7156300765008552
SHEF-10C5D94	novel_14662	139737	49	917	1	0	656.2327801512841	1.0905125408942202	0	1.0905125408942202	0.7156300765008552	0	0.7156300765008552
SHEF-10C5D94	novel_16016	139737	53	2548	1	1	1823.425434924179	0.3924646781789639	0.3924646781789639	0.7849293563579278	0.7156300765008552	0.7156300765008552	1.4312601530017104
SHEF-10C5D94	novel_16025	139737	53	2548	1	0	1823.425434924179	0.3924646781789639	0	0.3924646781789639	0.7156300765008552	0	0.7156300765008552
SHEF-10C5D94	novel_18553	139737	61	1640	1	0	1173.6333254614026	0.6097560975609756	0	0.6097560975609756	0.7156300765008552	0	0.7156300765008552
SHEF-10C5D94	novel_22714	139737	75	1460	1	0	1044.8199116912485	0.684931506849315	0	0.684931506849315	0.7156300765008552	0	0.7156300765008552
SHEF-10C5D94	novel_24382	139737	81	1811	1	0	1296.0060685430487	0.5521811154058531	0	0.5521811154058531	0.7156300765008552	0	0.7156300765008552
SHEF-10C5D94	novel_28282	139737	93	2411	6	4	1725.3841144435619	2.488593944421402	1.6590626296142679	4.14765657403567	4.293780459005131	2.862520306003421	7.1563007650085515
SHEF-10C5D94	novel_28284	139737	93	2411	1	1	1725.3841144435619	0.41476565740356697	0.41476565740356697	0.8295313148071339	0.7156300765008552	0.7156300765008552	1.4312601530017104
SHEF-10C5D94	novel_28302	139737	93	2411	1	0	1725.3841144435619	0.41476565740356697	0	0.41476565740356697	0.7156300765008552	0	0.7156300765008552
SHEF-10C5D94	novel_28285	139737	93	2411	0	1	1725.3841144435619	0	0.41476565740356697	0.41476565740356697	0	0.7156300765008552	0.7156300765008552
SHEF-10C5D94	novel_28294	139737	93	2411	0	1	1725.3841144435619	0	0.41476565740356697	0.41476565740356697	0	0.7156300765008552	0.7156300765008552
SHEF-10C5D94	novel_28331	139737	93	2411	0	2	1725.3841144435619	0	0.8295313148071339	0.8295313148071339	0	1.4312601530017104	1.4312601530017104
SHEF-10C5DB2	novel_2793	117915	9	417	2	1	353.6445744816181	4.796163069544365	2.3980815347721824	7.194244604316547	1.6961370478734683	0.8480685239367342	2.5442055718102026
SHEF-10C5DB2	novel_3404	117915	11	1515	1	0	1284.8238137641522	0.6600660066006601	0	0.6600660066006601	0.8480685239367342	0	0.8480685239367342
SHEF-10C5DB2	novel_3807	117915	13	1052	1	0	892.1680871814443	0.9505703422053231	0	0.9505703422053231	0.8480685239367342	0	0.8480685239367342
SHEF-10C5DB2	novel_4570	117915	15	2222	1	0	1884.4082601874234	0.45004500450045004	0	0.45004500450045004	0.8480685239367342	0	0.8480685239367342
SHEF-10C5DB2	novel_4579	117915	15	2222	1	0	1884.4082601874234	0.45004500450045004	0	0.45004500450045004	0.8480685239367342	0	0.8480685239367342
SHEF-10C5DB2	novel_6934	117915	23	215	1	0	182.33473264639784	4.651162790697675	0	4.651162790697675	0.8480685239367342	0	0.8480685239367342
SHEF-10C5DB2	novel_7600	117915	25	1432	0	1	1214.4341262774033	0	0.6983240223463687	0.6983240223463687	0	0.8480685239367342	0.8480685239367342
SHEF-10C5DB2	novel_8114	117915	27	1925	1	0	1632.5319085782132	0.5194805194805194	0	0.5194805194805194	0.8480685239367342	0	0.8480685239367342
SHEF-10C5DB2	novel_9972	117915	33	626	1	0	530.8908959843956	1.597444089456869	0	1.597444089456869	0.8480685239367342	0	0.8480685239367342
SHEF-10C5DB2	novel_10639	117915	35	775	1	0	657.253106050969	1.2903225806451613	0	1.2903225806451613	0.8480685239367342	0	0.8480685239367342
SHEF-10C5DB2	novel_11838	117915	39	526	1	0	446.08404359072216	1.9011406844106462	0	1.9011406844106462	0.8480685239367342	0	0.8480685239367342
SHEF-10C5DB2	novel_18553	117915	61	1531	0	1	1298.39291014714	0	0.6531678641410843	0.6531678641410843	0	0.8480685239367342	0.8480685239367342
SHEF-10C5DB2	novel_21052	117915	69	495	1	0	419.7939193486834	2.0202020202020203	0	2.0202020202020203	0.8480685239367342	0	0.8480685239367342
SHEF-10C5DB2	novel_20776	117915	69	495	0	1	419.7939193486834	0	2.0202020202020203	2.0202020202020203	0	0.8480685239367342	0.8480685239367342
SHEF-10C5DB2	novel_26492	117915	87	854	1	0	724.2505194419709	1.17096018735363	0	1.17096018735363	0.8480685239367342	0	0.8480685239367342
SHEF-10C5DB2	novel_26497	117915	87	854	2	0	724.2505194419709	2.34192037470726	0	2.34192037470726	1.6961370478734683	0	1.6961370478734683
SHEF-10C5DB2	novel_26505	117915	87	854	3	1	724.2505194419709	3.51288056206089	1.17096018735363	4.68384074941452	2.5442055718102026	0.8480685239367342	3.3922740957469366
SHEF-10C5DB2	novel_26509	117915	87	854	1	0	724.2505194419709	1.17096018735363	0	1.17096018735363	0.8480685239367342	0	0.8480685239367342
SHEF-10C5DB2	novel_26420	117915	87	854	0	1	724.2505194419709	0	1.17096018735363	1.17096018735363	0	0.8480685239367342	0.8480685239367342
SHEF-10C5DB2	novel_26442	117915	87	854	0	2	724.2505194419709	0	2.34192037470726	2.34192037470726	0	1.6961370478734683	1.6961370478734683
SHEF-10C5DB2	novel_27760	117915	91	45	1	0	38.16308357715304	22.22222222222222	0	22.22222222222222	0.8480685239367342	0	0.8480685239367342
SHEF-10C5E64	novel_16	517862	1	186	1	0	35.916904503516385	5.376344086021505	0	5.376344086021505	0.1931016371156795	0	0.1931016371156795
SHEF-10C5E64	novel_233	517862	1	186	1	0	35.916904503516385	5.376344086021505	0	5.376344086021505	0.1931016371156795	0	0.1931016371156795
SHEF-10C5E64	novel_249	517862	1	186	1	0	35.916904503516385	5.376344086021505	0	5.376344086021505	0.1931016371156795	0	0.1931016371156795
SHEF-10C5E64	novel_75	517862	1	186	0	1	35.916904503516385	0	5.376344086021505	5.376344086021505	0	0.1931016371156795	0.1931016371156795
SHEF-10C5E64	novel_117	517862	1	186	0	1	35.916904503516385	0	5.376344086021505	5.376344086021505	0	0.1931016371156795	0.1931016371156795
SHEF-10C5E64	novel_1278	517862	5	2912	1	0	562.3119672808587	0.3434065934065934	0	0.3434065934065934	0.1931016371156795	0	0.1931016371156795
SHEF-10C5E64	novel_2793	517862	9	2931	2	2	565.9808983860565	0.6823609689525759	0.6823609689525759	1.3647219379051518	0.386203274231359	0.386203274231359	0.772406548462718
SHEF-10C5E64	novel_2688	517862	9	2931	0	1	565.9808983860565	0	0.34118048447628796	0.34118048447628796	0	0.1931016371156795	0.1931016371156795
SHEF-10C5E64	novel_2805	517862	9	2931	0	1	565.9808983860565	0	0.34118048447628796	0.34118048447628796	0	0.1931016371156795	0.1931016371156795
SHEF-10C5E64	novel_3138	517862	11	7972	1	0	1539.4062510861968	0.1254390366281987	0	0.1254390366281987	0.1931016371156795	0	0.1931016371156795
SHEF-10C5E64	novel_3361	517862	11	7972	2	0	1539.4062510861968	0.2508780732563974	0	0.2508780732563974	0.386203274231359	0	0.386203274231359
SHEF-10C5E64	novel_4017	517862	13	2444	1	0	471.94040111072064	0.40916530278232405	0	0.40916530278232405	0.1931016371156795	0	0.1931016371156795
SHEF-10C5E64	novel_4018	517862	13	2444	1	0	471.94040111072064	0.40916530278232405	0	0.40916530278232405	0.1931016371156795	0	0.1931016371156795
SHEF-10C5E64	novel_4026	517862	13	2444	1	0	471.94040111072064	0.40916530278232405	0	0.40916530278232405	0.1931016371156795	0	0.1931016371156795
SHEF-10C5E64	novel_4570	517862	15	10828	1	0	2090.9045266885773	0.09235315847801995	0	0.09235315847801995	0.1931016371156795	0	0.1931016371156795
SHEF-10C5E64	novel_4579	517862	15	10828	3	0	2090.9045266885773	0.27705947543405984	0	0.27705947543405984	0.5793049113470384	0	0.5793049113470384
SHEF-10C5E64	novel_4584	517862	15	10828	1	0	2090.9045266885773	0.09235315847801995	0	0.09235315847801995	0.1931016371156795	0	0.1931016371156795
SHEF-10C5E64	novel_4588	517862	15	10828	1	0	2090.9045266885773	0.09235315847801995	0	0.09235315847801995	0.1931016371156795	0	0.1931016371156795
SHEF-10C5E64	novel_5785	517862	19	4387	1	0	847.1368820264859	0.22794620469569185	0	0.22794620469569185	0.1931016371156795	0	0.1931016371156795
SHEF-10C5E64	novel_8117	517862	27	9344	1	0	1804.3416972089092	0.10702054794520549	0	0.10702054794520549	0.1931016371156795	0	0.1931016371156795
SHEF-10C5E64	novel_8114	517862	27	9344	0	2	1804.3416972089092	0	0.21404109589041098	0.21404109589041098	0	0.386203274231359	0.386203274231359
SHEF-10C5E64	novel_10064	517862	34	6898	0	1	1332.015092823957	0	0.14496955639315745	0.14496955639315745	0	0.1931016371156795	0.1931016371156795
SHEF-10C5E64	novel_10639	517862	35	3694	8	0	713.31744750532	2.165674066053059	0	2.165674066053059	1.544813096925436	0	1.544813096925436
SHEF-10C5E64	novel_11189	517862	37	6774	1	0	1308.070489821613	0.14762326542663123	0	0.14762326542663123	0.1931016371156795	0	0.1931016371156795
SHEF-10C5E64	novel_11811	517862	39	2757	1	0	532.3812135279284	0.3627130939426913	0	0.3627130939426913	0.1931016371156795	0	0.1931016371156795
SHEF-10C5E64	novel_12965	517862	43	3359	1	0	648.6283990715674	0.29770765108663294	0	0.29770765108663294	0.1931016371156795	0	0.1931016371156795
SHEF-10C5E64	novel_13460	517862	45	5182	1	0	1000.6526835334511	0.19297568506368196	0	0.19297568506368196	0.1931016371156795	0	0.1931016371156795
SHEF-10C5E64	novel_18553	517862	61	6845	1	0	1321.7807060568261	0.1460920379839299	0	0.1460920379839299	0.1931016371156795	0	0.1931016371156795
SHEF-10C5E64	novel_19111	517862	63	6464	2	0	1248.208982315752	0.3094059405940594	0	0.3094059405940594	0.386203274231359	0	0.386203274231359
SHEF-10C5E64	novel_19119	517862	63	6464	1	0	1248.208982315752	0.1547029702970297	0	0.1547029702970297	0.1931016371156795	0	0.1931016371156795
SHEF-10C5E64	novel_20315	517862	67	1781	1	0	343.91401570302514	0.5614823133071308	0	0.5614823133071308	0.1931016371156795	0	0.1931016371156795
SHEF-10C5E64	novel_21052	517862	69	2097	4	1	404.9341330315799	1.9074868860276586	0.47687172150691465	2.384358607534573	0.772406548462718	0.1931016371156795	0.9655081855783975
SHEF-10C5E64	novel_21574	517862	71	900	0	1	173.79147340411154	0	1.1111111111111112	1.1111111111111112	0	0.1931016371156795	0.1931016371156795
SHEF-10C5E64	novel_21588	517862	71	900	0	1	173.79147340411154	0	1.1111111111111112	1.1111111111111112	0	0.1931016371156795	0.1931016371156795
SHEF-10C5E64	novel_22174	517862	73	5631	1	0	1087.3553185983912	0.17758835020422659	0	0.17758835020422659	0.1931016371156795	0	0.1931016371156795
SHEF-10C5E64	novel_22244	517862	73	5631	0	1	1087.3553185983912	0	0.17758835020422659	0.17758835020422659	0	0.1931016371156795	0.1931016371156795
SHEF-10C5E64	novel_22558	517862	75	2994	1	0	578.1463015243444	0.334001336005344	0	0.334001336005344	0.1931016371156795	0	0.1931016371156795
SHEF-10C5E64	novel_22714	517862	75	2994	1	0	578.1463015243444	0.334001336005344	0	0.334001336005344	0.1931016371156795	0	0.1931016371156795
SHEF-10C5E64	novel_22717	517862	75	2994	1	1	578.1463015243444	0.334001336005344	0.334001336005344	0.668002672010688	0.1931016371156795	0.1931016371156795	0.386203274231359
SHEF-10C5E64	novel_23179	517862	77	6183	0	1	1193.9474222862461	0	0.16173378618793466	0.16173378618793466	0	0.1931016371156795	0.1931016371156795
SHEF-10C5E64	novel_24127	517862	79	8083	0	1	1560.8405328060373	0	0.12371644191513052	0.12371644191513052	0	0.1931016371156795	0.1931016371156795
SHEF-10C5E64	novel_24383	517862	81	5471	1	0	1056.4590566598824	0.18278194114421495	0	0.18278194114421495	0.1931016371156795	0	0.1931016371156795
SHEF-10C5E64	novel_26442	517862	87	3744	1	1	722.972529361104	0.2670940170940171	0.2670940170940171	0.5341880341880342	0.1931016371156795	0.1931016371156795	0.386203274231359
SHEF-10C5E64	novel_26497	517862	87	3744	3	0	722.972529361104	0.8012820512820512	0	0.8012820512820512	0.5793049113470384	0	0.5793049113470384
SHEF-10C5E64	novel_26505	517862	87	3744	7	1	722.972529361104	1.8696581196581195	0.2670940170940171	2.1367521367521367	1.3517114598097564	0.1931016371156795	1.544813096925436
SHEF-10C5E64	novel_26420	517862	87	3744	0	2	722.972529361104	0	0.5341880341880342	0.5341880341880342	0	0.386203274231359	0.386203274231359
SHEF-10C5E64	novel_27171	517862	89	9551	1	0	1844.3137360918547	0.10470107842110773	0	0.10470107842110773	0.1931016371156795	0	0.1931016371156795
SHEF-10C5E64	novel_27079	517862	89	9551	0	1	1844.3137360918547	0	0.10470107842110773	0.10470107842110773	0	0.1931016371156795	0.1931016371156795
SHEF-10C5E64	novel_27760	517862	91	409	1	0	78.97856958031291	2.444987775061125	0	2.444987775061125	0.1931016371156795	0	0.1931016371156795
SHEF-10C5E64	novel_28112	517862	93	9295	1	0	1794.8797169902407	0.10758472296933835	0	0.10758472296933835	0.1931016371156795	0	0.1931016371156795
SHEF-10C5E64	novel_28276	517862	93	9295	1	0	1794.8797169902407	0.10758472296933835	0	0.10758472296933835	0.1931016371156795	0	0.1931016371156795
SHEF-10C5E64	novel_28281	517862	93	9295	1	0	1794.8797169902407	0.10758472296933835	0	0.10758472296933835	0.1931016371156795	0	0.1931016371156795
SHEF-10C5E64	novel_28282	517862	93	9295	37	15	1794.8797169902407	3.9806347498655192	1.6137708445400754	5.594405594405595	7.1447605732801405	2.896524556735192	10.041285130015332
SHEF-10C5E64	novel_28284	517862	93	9295	3	0	1794.8797169902407	0.32275416890801506	0	0.32275416890801506	0.5793049113470384	0	0.5793049113470384
SHEF-10C5E64	novel_28292	517862	93	9295	3	0	1794.8797169902407	0.32275416890801506	0	0.32275416890801506	0.5793049113470384	0	0.5793049113470384
SHEF-10C5E64	novel_28293	517862	93	9295	1	0	1794.8797169902407	0.10758472296933835	0	0.10758472296933835	0.1931016371156795	0	0.1931016371156795
SHEF-10C5E64	novel_28296	517862	93	9295	1	0	1794.8797169902407	0.10758472296933835	0	0.10758472296933835	0.1931016371156795	0	0.1931016371156795
SHEF-10C5E64	novel_28298	517862	93	9295	1	2	1794.8797169902407	0.10758472296933835	0.2151694459386767	0.32275416890801506	0.1931016371156795	0.386203274231359	0.5793049113470384
SHEF-10C5E64	novel_28334	517862	93	9295	1	0	1794.8797169902407	0.10758472296933835	0	0.10758472296933835	0.1931016371156795	0	0.1931016371156795
SHEF-10C5E64	novel_28378	517862	93	9295	1	0	1794.8797169902407	0.10758472296933835	0	0.10758472296933835	0.1931016371156795	0	0.1931016371156795
SHEF-10C5E64	novel_28286	517862	93	9295	0	1	1794.8797169902407	0	0.10758472296933835	0.10758472296933835	0	0.1931016371156795	0.1931016371156795
SHEF-10C5E64	novel_28290	517862	93	9295	0	1	1794.8797169902407	0	0.10758472296933835	0.10758472296933835	0	0.1931016371156795	0.1931016371156795
SHEF-10C5E64	novel_28291	517862	93	9295	0	2	1794.8797169902407	0	0.2151694459386767	0.2151694459386767	0	0.386203274231359	0.386203274231359
SHEF-10C5E64	novel_28301	517862	93	9295	0	1	1794.8797169902407	0	0.10758472296933835	0.10758472296933835	0	0.1931016371156795	0.1931016371156795
SHEF-10C5E64	novel_28302	517862	93	9295	0	1	1794.8797169902407	0	0.10758472296933835	0.10758472296933835	0	0.1931016371156795	0.1931016371156795
SHEF-10C5E64	novel_28306	517862	93	9295	0	1	1794.8797169902407	0	0.10758472296933835	0.10758472296933835	0	0.1931016371156795	0.1931016371156795
SHEF-10C5E64	novel_28314	517862	93	9295	0	1	1794.8797169902407	0	0.10758472296933835	0.10758472296933835	0	0.1931016371156795	0.1931016371156795
SHEF-10C5E64	novel_28355	517862	93	9295	0	1	1794.8797169902407	0	0.10758472296933835	0.10758472296933835	0	0.1931016371156795	0.1931016371156795
SHEF-10C5EA0	novel_16	117545	1	28	0	1	23.82066442638989	0	35.714285714285715	35.714285714285715	0	0.8507380152282104	0.8507380152282104
SHEF-10C5EA0	novel_4579	117545	15	1889	1	0	1607.0441107660895	0.5293806246691372	0	0.5293806246691372	0.8507380152282104	0	0.8507380152282104
SHEF-10C5EA0	novel_6934	117545	23	988	1	0	840.5291590454718	1.0121457489878543	0	1.0121457489878543	0.8507380152282104	0	0.8507380152282104
SHEF-10C5EA0	novel_10639	117545	35	992	2	2	843.9321111063847	2.0161290322580645	2.0161290322580645	4.032258064516129	1.7014760304564207	1.7014760304564207	3.4029520609128414
SHEF-10C5EA0	novel_12965	117545	43	851	1	0	723.978050959207	1.1750881316098707	0	1.1750881316098707	0.8507380152282104	0	0.8507380152282104
SHEF-10C5EA0	novel_21052	117545	69	572	0	1	486.62214471053636	0	1.7482517482517483	1.7482517482517483	0	0.8507380152282104	0.8507380152282104
SHEF-10C5EA0	novel_21575	117545	71	623	1	0	530.0097834871751	1.6051364365971108	0	1.6051364365971108	0.8507380152282104	0	0.8507380152282104
SHEF-10C5EA0	novel_22579	117545	75	966	0	1	821.8129227104513	0	1.0351966873706004	1.0351966873706004	0	0.8507380152282104	0.8507380152282104
SHEF-10C5EA0	novel_26495	117545	87	974	1	0	828.6188268322769	1.026694045174538	0	1.026694045174538	0.8507380152282104	0	0.8507380152282104
SHEF-10C5EA0	novel_26505	117545	87	974	1	0	828.6188268322769	1.026694045174538	0	1.026694045174538	0.8507380152282104	0	0.8507380152282104
SHEF-10C5EA0	novel_26490	117545	87	974	0	1	828.6188268322769	0	1.026694045174538	1.026694045174538	0	0.8507380152282104	0.8507380152282104
SHEF-10C5EA0	novel_26497	117545	87	974	0	1	828.6188268322769	0	1.026694045174538	1.026694045174538	0	0.8507380152282104	0.8507380152282104
SHEF-10C5EA0	novel_27673	117545	91	272	1	0	231.40074014207323	3.676470588235294	0	3.676470588235294	0.8507380152282104	0	0.8507380152282104
SHEF-10C5EA0	novel_27761	117545	91	272	0	1	231.40074014207323	0	3.676470588235294	3.676470588235294	0	0.8507380152282104	0.8507380152282104
SHEF-10C5ECE	novel_64	35096	1	33	1	0	94.02780943697287	30.3030303030303	0	30.3030303030303	2.8493275586961477	0	2.8493275586961477
SHEF-10C5ECE	novel_4581	35096	15	1553	0	1	4425.005698655117	0	0.6439150032195751	0.6439150032195751	0	2.8493275586961477	2.8493275586961477
SHEF-10C5ECE	novel_23999	35096	79	619	1	0	1763.7337588329156	1.6155088852988693	0	1.6155088852988693	2.8493275586961477	0	2.8493275586961477
SHEF-10C5ECE	novel_27760	35096	91	20	7	1	56.986551173922955	350.0	50.0	400.0	19.945292910873036	2.8493275586961477	22.794620469569182
SHEF-10C5ECE	novel_27763	35096	91	20	1	0	56.986551173922955	50.0	0	50.0	2.8493275586961477	0	2.8493275586961477
SHEF-10C5ECE	novel_27765	35096	91	20	1	0	56.986551173922955	50.0	0	50.0	2.8493275586961477	0	2.8493275586961477
SHEF-10C5ECE	novel_28282	35096	93	1327	1	0	3781.057670389788	0.7535795026375283	0	0.7535795026375283	2.8493275586961477	0	2.8493275586961477
SHEF-10C5ECE	novel_28292	35096	93	1327	0	1	3781.057670389788	0	0.7535795026375283	0.7535795026375283	0	2.8493275586961477	2.8493275586961477
SHEF-10C5ECE	novel_29635	35096	98	87	0	1	247.89149760656485	0	11.49425287356322	11.49425287356322	0	2.8493275586961477	2.8493275586961477
SHEF-10C5EDD	novel_233	316363	1	219	1	0	69.22427717527019	4.566210045662101	0	4.566210045662101	0.31609258984141636	0	0.31609258984141636
SHEF-10C5EDD	novel_704	316363	3	5177	0	1	1636.4113376090124	0	0.19316206297083255	0.19316206297083255	0	0.31609258984141636	0.31609258984141636
SHEF-10C5EDD	novel_2174	316363	8	1839	1	0	581.2942727183647	0.5437737901033171	0	0.5437737901033171	0.31609258984141636	0	0.31609258984141636
SHEF-10C5EDD	novel_3173	316363	11	5336	1	0	1686.6700593937976	0.1874062968515742	0	0.1874062968515742	0.31609258984141636	0	0.31609258984141636
SHEF-10C5EDD	novel_3359	316363	11	5336	1	0	1686.6700593937976	0.1874062968515742	0	0.1874062968515742	0.31609258984141636	0	0.31609258984141636
SHEF-10C5EDD	novel_3807	316363	13	2026	1	0	640.4035870187096	0.493583415597236	0	0.493583415597236	0.31609258984141636	0	0.31609258984141636
SHEF-10C5EDD	novel_7599	316363	25	4860	1	0	1536.2099866292835	0.20576131687242796	0	0.20576131687242796	0.31609258984141636	0	0.31609258984141636
SHEF-10C5EDD	novel_13425	316363	45	3307	1	0	1045.3181946055638	0.3023888720895071	0	0.3023888720895071	0.31609258984141636	0	0.31609258984141636
SHEF-10C5EDD	novel_18553	316363	61	3852	1	0	1217.5886560691358	0.25960539979231567	0	0.25960539979231567	0.31609258984141636	0	0.31609258984141636
SHEF-10C5EDD	novel_20319	316363	67	1315	0	1	415.6617556414625	0	0.7604562737642586	0.7604562737642586	0	0.31609258984141636	0.31609258984141636
SHEF-10C5EDD	novel_21052	316363	69	1279	1	0	404.2824224071715	0.7818608287724785	0	0.7818608287724785	0.31609258984141636	0	0.31609258984141636
SHEF-10C5EDD	novel_22168	316363	73	3116	0	1	984.9445099458534	0	0.3209242618741977	0.3209242618741977	0	0.31609258984141636	0.31609258984141636
SHEF-10C5EDD	novel_24383	316363	81	3659	1	1	1156.5827862297424	0.2732987154960372	0.2732987154960372	0.5465974309920744	0.31609258984141636	0.31609258984141636	0.6321851796828327
SHEF-10C5EDD	novel_25799	316363	85	4125	1	0	1303.8819330958424	0.24242424242424243	0	0.24242424242424243	0.31609258984141636	0	0.31609258984141636
SHEF-10C5EDD	novel_25880	316363	85	4125	1	0	1303.8819330958424	0.24242424242424243	0	0.24242424242424243	0.31609258984141636	0	0.31609258984141636
SHEF-10C5EDD	novel_26300	316363	87	2003	1	0	633.133457452357	0.4992511233150274	0	0.4992511233150274	0.31609258984141636	0	0.31609258984141636
SHEF-10C5EDD	novel_26497	316363	87	2003	2	0	633.133457452357	0.9985022466300548	0	0.9985022466300548	0.6321851796828327	0	0.6321851796828327
SHEF-10C5EDD	novel_26499	316363	87	2003	2	0	633.133457452357	0.9985022466300548	0	0.9985022466300548	0.6321851796828327	0	0.6321851796828327
SHEF-10C5EDD	novel_26505	316363	87	2003	2	0	633.133457452357	0.9985022466300548	0	0.9985022466300548	0.6321851796828327	0	0.6321851796828327
SHEF-10C5EDD	novel_26393	316363	87	2003	0	1	633.133457452357	0	0.4992511233150274	0.4992511233150274	0	0.31609258984141636	0.31609258984141636
SHEF-10C5EDD	novel_27065	316363	89	6073	1	0	1919.6302981069216	0.16466326362588504	0	0.16466326362588504	0.31609258984141636	0	0.31609258984141636
SHEF-10C5EDD	novel_28282	316363	93	6037	11	4	1908.2509648726304	1.8220970680801722	0.6625807520291536	2.484677820109326	3.4770184882555797	1.2643703593656654	4.741388847621245
SHEF-10C5EDD	novel_28285	316363	93	6037	1	0	1908.2509648726304	0.1656451880072884	0	0.1656451880072884	0.31609258984141636	0	0.31609258984141636
SHEF-10C5EDD	novel_28310	316363	93	6037	1	0	1908.2509648726304	0.1656451880072884	0	0.1656451880072884	0.31609258984141636	0	0.31609258984141636
SHEF-10C5EDD	novel_28132	316363	93	6037	0	1	1908.2509648726304	0	0.1656451880072884	0.1656451880072884	0	0.31609258984141636	0.31609258984141636
SHEF-10C5EDD	novel_28183	316363	93	6037	0	1	1908.2509648726304	0	0.1656451880072884	0.1656451880072884	0	0.31609258984141636	0.31609258984141636
SHEF-10C5EDD	novel_28286	316363	93	6037	0	1	1908.2509648726304	0	0.1656451880072884	0.1656451880072884	0	0.31609258984141636	0.31609258984141636
SHEF-10C5EDD	novel_29478	316363	98	1834	1	0	579.7138097691576	0.5452562704471101	0	0.5452562704471101	0.31609258984141636	0	0.31609258984141636
SHEF-10C5F07	novel_5797	32036	19	280	1	0	874.0167311774254	3.571428571428571	0	3.571428571428571	3.1214883256336625	0	3.1214883256336625
SHEF-10C5F07	novel_26496	32036	87	247	0	1	771.0076164315146	0	4.048582995951417	4.048582995951417	0	3.1214883256336625	3.1214883256336625
SHEF-10C5F07	novel_28282	32036	93	565	3	2	1763.6409039830191	5.3097345132743365	3.5398230088495577	8.849557522123895	9.364464976900987	6.242976651267325	15.607441628168312
SHEF-10C5F07	novel_28286	32036	93	565	1	0	1763.6409039830191	1.7699115044247788	0	1.7699115044247788	3.1214883256336625	0	3.1214883256336625
SHEF-10C5F07	novel_28292	32036	93	565	1	0	1763.6409039830191	1.7699115044247788	0	1.7699115044247788	3.1214883256336625	0	3.1214883256336625
SHEF-10C5F07	novel_28298	32036	93	565	1	0	1763.6409039830191	1.7699115044247788	0	1.7699115044247788	3.1214883256336625	0	3.1214883256336625
SHEF-10C5F07	novel_28299	32036	93	565	0	1	1763.6409039830191	0	1.7699115044247788	1.7699115044247788	0	3.1214883256336625	3.1214883256336625
SHEF-10C5F16	novel_64	64433	1	34	0	1	52.767991557121356	0	29.41176470588235	29.41176470588235	0	1.55199975168004	1.55199975168004
SHEF-10C5F16	novel_3361	64433	11	405	1	0	628.5598994304162	2.4691358024691357	0	2.4691358024691357	1.55199975168004	0	1.55199975168004
SHEF-10C5F16	novel_4579	64433	15	1529	5	0	2373.007620318781	3.270111183780249	0	3.270111183780249	7.759998758400199	0	7.759998758400199
SHEF-10C5F16	novel_7661	64433	26	38	1	0	58.97599056384151	26.315789473684212	0	26.315789473684212	1.55199975168004	0	1.55199975168004
SHEF-10C5F16	novel_8114	64433	27	1197	1	0	1857.7437027610076	0.835421888053467	0	0.835421888053467	1.55199975168004	0	1.55199975168004
SHEF-10C5F16	novel_10639	64433	35	225	2	0	349.19994412800895	8.88888888888889	0	8.88888888888889	3.10399950336008	0	3.10399950336008
SHEF-10C5F16	novel_17897	64433	59	329	0	2	510.6079183027331	0	6.0790273556231	6.0790273556231	0	3.10399950336008	3.10399950336008
SHEF-10C5F16	novel_21052	64433	69	94	1	1	145.88797665792376	10.638297872340425	10.638297872340425	21.27659574468085	1.55199975168004	1.55199975168004	3.10399950336008
SHEF-10C5F16	novel_26497	64433	87	561	1	1	870.6718606925024	1.7825311942959	1.7825311942959	3.5650623885918	1.55199975168004	1.55199975168004	3.10399950336008
SHEF-10C5F16	novel_26442	64433	87	561	0	1	870.6718606925024	0	1.7825311942959	1.7825311942959	0	1.55199975168004	1.55199975168004
SHEF-10C5F16	novel_27063	64433	89	504	1	0	782.2078748467401	1.9841269841269842	0	1.9841269841269842	1.55199975168004	0	1.55199975168004
SHEF-10C5F16	novel_27727	64433	91	155	1	0	240.55996151040617	6.451612903225807	0	6.451612903225807	1.55199975168004	0	1.55199975168004
SHEF-10C5F34	novel_4579	56538	15	776	4	1	1372.5282111146485	5.154639175257731	1.2886597938144329	6.443298969072164	7.074887686157982	1.7687219215394956	8.843609607697477
SHEF-10C5F34	novel_26494	56538	87	655	1	0	1158.5128586083697	1.5267175572519083	0	1.5267175572519083	1.7687219215394956	0	1.7687219215394956
SHEF-10C5F34	novel_26497	56538	87	655	1	0	1158.5128586083697	1.5267175572519083	0	1.5267175572519083	1.7687219215394956	0	1.7687219215394956
SHEF-10C5F34	novel_26420	56538	87	655	0	1	1158.5128586083697	0	1.5267175572519083	1.5267175572519083	0	1.7687219215394956	1.7687219215394956
SHEF-10C5F34	novel_26442	56538	87	655	0	2	1158.5128586083697	0	3.0534351145038165	3.0534351145038165	0	3.537443843078991	3.537443843078991
SHEF-10C5F34	novel_28233	56538	93	1009	0	1	1784.640418833351	0	0.9910802775024778	0.9910802775024778	0	1.7687219215394956	1.7687219215394956
SHEF-10C5F34	novel_28303	56538	93	1009	0	1	1784.640418833351	0	0.9910802775024778	0.9910802775024778	0	1.7687219215394956	1.7687219215394956
SHEF-10C5F52	novel_4017	97521	13	456	1	0	467.5915956563202	2.1929824561403506	0	2.1929824561403506	1.025420165912983	0	1.025420165912983
SHEF-10C5F52	novel_4579	97521	15	2066	1	0	2118.5180627762225	0.48402710551790906	0	0.48402710551790906	1.025420165912983	0	1.025420165912983
SHEF-10C5F52	novel_5788	97521	19	515	1	0	528.0913854451861	1.941747572815534	0	1.941747572815534	1.025420165912983	0	1.025420165912983
SHEF-10C5F52	novel_23929	97521	79	1516	1	0	1554.536971524082	0.6596306068601583	0	0.6596306068601583	1.025420165912983	0	1.025420165912983
SHEF-10C5F52	novel_26421	97521	87	497	1	0	509.6338224587525	2.0120724346076457	0	2.0120724346076457	1.025420165912983	0	1.025420165912983
SHEF-10C5F52	novel_26497	97521	87	497	1	1	509.6338224587525	2.0120724346076457	2.0120724346076457	4.0241448692152915	1.025420165912983	1.025420165912983	2.050840331825966
SHEF-10C5F52	novel_26505	97521	87	497	1	0	509.6338224587525	2.0120724346076457	0	2.0120724346076457	1.025420165912983	0	1.025420165912983
SHEF-10C5F8F	novel_236	238390	1	98	1	0	41.10910692562607	10.204081632653061	0	10.204081632653061	0.41948068291455176	0	0.41948068291455176
SHEF-10C5F8F	novel_3452	238390	12	2336	1	0	979.9068752883929	0.42808219178082196	0	0.42808219178082196	0.41948068291455176	0	0.41948068291455176
SHEF-10C5F8F	novel_4579	238390	15	4768	4	3	2000.0838961365828	0.8389261744966443	0.6291946308724833	1.4681208053691277	1.677922731658207	1.2584420487436554	2.9363647804018624
SHEF-10C5F8F	novel_5635	238390	19	2103	0	1	882.1678761693023	0	0.475511174512601	0.475511174512601	0	0.41948068291455176	0.41948068291455176
SHEF-10C5F8F	novel_14661	238390	49	1492	0	1	625.8651789085112	0	0.6702412868632708	0.6702412868632708	0	0.41948068291455176	0.41948068291455176
SHEF-10C5F8F	novel_20285	238390	67	1692	0	1	709.7613154914216	0	0.5910165484633569	0.5910165484633569	0	0.41948068291455176	0.41948068291455176
SHEF-10C5F8F	novel_21052	238390	69	564	1	0	236.5871051638072	1.773049645390071	0	1.773049645390071	0.41948068291455176	0	0.41948068291455176
SHEF-10C5F8F	novel_24383	238390	81	3152	1	0	1322.2031125466672	0.31725888324873097	0	0.31725888324873097	0.41948068291455176	0	0.41948068291455176
SHEF-10C5F8F	novel_25951	238390	86	1885	1	0	790.72108729393	0.5305039787798409	0	0.5305039787798409	0.41948068291455176	0	0.41948068291455176
SHEF-10C5F8F	novel_26161	238390	86	1885	0	1	790.72108729393	0	0.5305039787798409	0.5305039787798409	0	0.41948068291455176	0.41948068291455176
SHEF-10C5F8F	novel_26493	238390	87	1671	1	0	700.952221150216	0.5984440454817475	0	0.5984440454817475	0.41948068291455176	0	0.41948068291455176
SHEF-10C5F8F	novel_26256	238390	87	1671	0	1	700.952221150216	0	0.5984440454817475	0.5984440454817475	0	0.41948068291455176	0.41948068291455176
SHEF-10C5F8F	novel_27761	238390	91	187	1	0	78.44288770502118	5.347593582887701	0	5.347593582887701	0.41948068291455176	0	0.41948068291455176
SHEF-10C5F8F	novel_28282	238390	93	3954	11	7	1658.6266202441377	2.7819929185634797	1.7703591299949417	4.552352048558421	4.614287512060069	2.9363647804018624	7.5506522924619315
SHEF-10C5F8F	novel_28297	238390	93	3954	1	0	1658.6266202441377	0.25290844714213456	0	0.25290844714213456	0.41948068291455176	0	0.41948068291455176
SHEF-10C5F8F	novel_28314	238390	93	3954	1	0	1658.6266202441377	0.25290844714213456	0	0.25290844714213456	0.41948068291455176	0	0.41948068291455176
SHEF-10C5F8F	novel_28328	238390	93	3954	1	0	1658.6266202441377	0.25290844714213456	0	0.25290844714213456	0.41948068291455176	0	0.41948068291455176
SHEF-10C5F8F	novel_28343	238390	93	3954	1	0	1658.6266202441377	0.25290844714213456	0	0.25290844714213456	0.41948068291455176	0	0.41948068291455176
SHEF-10C5F8F	novel_28233	238390	93	3954	0	1	1658.6266202441377	0	0.25290844714213456	0.25290844714213456	0	0.41948068291455176	0.41948068291455176
SHEF-10C5F8F	novel_28286	238390	93	3954	0	1	1658.6266202441377	0	0.25290844714213456	0.25290844714213456	0	0.41948068291455176	0.41948068291455176
SHEF-10C5F8F	novel_28289	238390	93	3954	0	1	1658.6266202441377	0	0.25290844714213456	0.25290844714213456	0	0.41948068291455176	0.41948068291455176
SHEF-10C5F8F	novel_28294	238390	93	3954	0	1	1658.6266202441377	0	0.25290844714213456	0.25290844714213456	0	0.41948068291455176	0.41948068291455176
SHEF-10C5F8F	novel_28303	238390	93	3954	0	2	1658.6266202441377	0	0.5058168942842691	0.5058168942842691	0	0.8389613658291035	0.8389613658291035
SHEF-10C5F8F	novel_28899	238390	95	2462	0	1	1032.7614413356264	0	0.4061738424045491	0.4061738424045491	0	0.41948068291455176	0.41948068291455176
SHEF-10C5FE9	novel_64	180019	1	63	1	0	34.996305945483535	15.873015873015873	0	15.873015873015873	0.5554969197695799	0	0.5554969197695799
SHEF-10C5FE9	novel_16	180019	1	63	0	1	34.996305945483535	0	15.873015873015873	15.873015873015873	0	0.5554969197695799	0.5554969197695799
SHEF-10C5FE9	novel_126	180019	1	63	0	1	34.996305945483535	0	15.873015873015873	15.873015873015873	0	0.5554969197695799	0.5554969197695799
SHEF-10C5FE9	novel_2863	180019	10	834	1	0	463.2844310878296	1.1990407673860912	0	1.1990407673860912	0.5554969197695799	0	0.5554969197695799
SHEF-10C5FE9	novel_3135	180019	11	2295	1	0	1274.865430871186	0.4357298474945534	0	0.4357298474945534	0.5554969197695799	0	0.5554969197695799
SHEF-10C5FE9	novel_4584	180019	15	4155	3	2	2308.0897016426043	0.7220216606498194	0.4813477737665463	1.2033694344163657	1.6664907593087397	1.1109938395391599	2.7774845988478996
SHEF-10C5FE9	novel_4599	180019	15	4155	1	0	2308.0897016426043	0.24067388688327315	0	0.24067388688327315	0.5554969197695799	0	0.5554969197695799
SHEF-10C5FE9	novel_6945	180019	23	1158	1	0	643.2654330931736	0.8635578583765113	0	0.8635578583765113	0.5554969197695799	0	0.5554969197695799
SHEF-10C5FE9	novel_12756	180019	43	934	0	1	518.8341230647876	0	1.070663811563169	1.070663811563169	0	0.5554969197695799	0.5554969197695799
SHEF-10C5FE9	novel_15473	180019	52	3014	1	0	1674.2677161855138	0.33178500331785005	0	0.33178500331785005	0.5554969197695799	0	0.5554969197695799
SHEF-10C5FE9	novel_15474	180019	52	3014	1	0	1674.2677161855138	0.33178500331785005	0	0.33178500331785005	0.5554969197695799	0	0.5554969197695799
SHEF-10C5FE9	novel_24383	180019	81	1822	1	0	1012.1153878201745	0.548847420417124	0	0.548847420417124	0.5554969197695799	0	0.5554969197695799
SHEF-10C5FE9	novel_26497	180019	87	1109	1	0	616.0460840244641	0.9017132551848512	0	0.9017132551848512	0.5554969197695799	0	0.5554969197695799
SHEF-10C5FE9	novel_26442	180019	87	1109	0	1	616.0460840244641	0	0.9017132551848512	0.9017132551848512	0	0.5554969197695799	0.5554969197695799
SHEF-10C5FE9	novel_26490	180019	87	1109	0	1	616.0460840244641	0	0.9017132551848512	0.9017132551848512	0	0.5554969197695799	0.5554969197695799
SHEF-10C5FE9	novel_28276	180019	93	4159	0	1	2310.311689321683	0	0.240442414041837	0.240442414041837	0	0.5554969197695799	0.5554969197695799
SHEF-10C5FE9	novel_28281	180019	93	4159	0	1	2310.311689321683	0	0.240442414041837	0.240442414041837	0	0.5554969197695799	0.5554969197695799
SHEF-10C6003	novel_3138	70264	11	711	0	1	1011.8979847432539	0	1.4064697609001406	1.4064697609001406	0	1.4232039166571786	1.4232039166571786
SHEF-10C6003	novel_3807	70264	13	328	1	0	466.8108846635546	3.048780487804878	0	3.048780487804878	1.4232039166571786	0	1.4232039166571786
SHEF-10C6003	novel_4579	70264	15	2457	1	0	3496.812023226688	0.407000407000407	0	0.407000407000407	1.4232039166571786	0	1.4232039166571786
SHEF-10C6003	novel_8774	70264	29	1603	1	0	2281.395878401457	0.6238303181534622	0	0.6238303181534622	1.4232039166571786	0	1.4232039166571786
SHEF-10C6003	novel_10639	70264	35	278	2	1	395.65068883069563	7.194244604316546	3.597122302158273	10.79136690647482	2.846407833314357	1.4232039166571786	4.269611749971536
SHEF-10C6003	novel_10645	70264	35	278	0	1	395.65068883069563	0	3.597122302158273	3.597122302158273	0	1.4232039166571786	1.4232039166571786
SHEF-10C6003	novel_11812	70264	39	312	0	1	444.0396219970397	0	3.2051282051282053	3.2051282051282053	0	1.4232039166571786	1.4232039166571786
SHEF-10C6003	novel_12742	70264	43	353	1	0	502.39098257998404	2.8328611898017	0	2.8328611898017	1.4232039166571786	0	1.4232039166571786
SHEF-10C6003	novel_12965	70264	43	353	1	0	502.39098257998404	2.8328611898017	0	2.8328611898017	1.4232039166571786	0	1.4232039166571786
SHEF-10C6003	novel_20465	70264	68	594	0	1	845.3831264943641	0	1.6835016835016836	1.6835016835016836	0	1.4232039166571786	1.4232039166571786
SHEF-10C6003	novel_24063	70264	80	112	1	0	159.398838665604	8.928571428571429	0	8.928571428571429	1.4232039166571786	0	1.4232039166571786
SHEF-10C6003	novel_24383	70264	81|83	1135	2	0	1615.3364454058978	8.198260668573575	0	8.198260668573575	2.846407833314357	0	2.846407833314357
SHEF-10C6003	novel_26490	70264	87	397	1	0	565.0119549128999	2.5188916876574305	0	2.5188916876574305	1.4232039166571786	0	1.4232039166571786
SHEF-10C6003	novel_26494	70264	87	397	1	0	565.0119549128999	2.5188916876574305	0	2.5188916876574305	1.4232039166571786	0	1.4232039166571786
SHEF-10C6003	novel_26495	70264	87	397	1	0	565.0119549128999	2.5188916876574305	0	2.5188916876574305	1.4232039166571786	0	1.4232039166571786
SHEF-10C6003	novel_26496	70264	87	397	1	0	565.0119549128999	2.5188916876574305	0	2.5188916876574305	1.4232039166571786	0	1.4232039166571786
SHEF-10C6003	novel_26504	70264	87	397	2	0	565.0119549128999	5.037783375314861	0	5.037783375314861	2.846407833314357	0	2.846407833314357
SHEF-10C6003	novel_27012	70264	89	344	0	1	489.5821473300694	0	2.906976744186047	2.906976744186047	0	1.4232039166571786	1.4232039166571786
SHEF-10C6003	novel_28282	70264	93	1269	2	0	1806.0457702379597	1.5760441292356187	0	1.5760441292356187	2.846407833314357	0	2.846407833314357
SHEF-10C6003	novel_28297	70264	93	1269	1	0	1806.0457702379597	0.7880220646178093	0	0.7880220646178093	1.4232039166571786	0	1.4232039166571786
SHEF-10C6003	novel_28299	70264	93	1269	1	0	1806.0457702379597	0.7880220646178093	0	0.7880220646178093	1.4232039166571786	0	1.4232039166571786
SHEF-10C6003	novel_28289	70264	93	1269	0	1	1806.0457702379597	0	0.7880220646178093	0.7880220646178093	0	1.4232039166571786	1.4232039166571786
SHEF-10C6003	novel_28714	70264	95	616	0	1	876.6936126608219	0	1.6233766233766234	1.6233766233766234	0	1.4232039166571786	1.4232039166571786
SHEF-10C6030	novel_10639	108117	35	351	1	1	324.64829767751604	2.8490028490028494	2.8490028490028494	5.698005698005699	0.9249239250071682	0.9249239250071682	1.8498478500143365
SHEF-10C6030	novel_10649	108117	35	351	1	0	324.64829767751604	2.8490028490028494	0	2.8490028490028494	0.9249239250071682	0	0.9249239250071682
SHEF-10C6030	novel_12965	108117	43	560	2	0	517.9573980040142	3.571428571428571	0	3.571428571428571	1.8498478500143365	0	1.8498478500143365
SHEF-10C6030	novel_24383	108117	81	1258	0	1	1163.5542976590175	0	0.794912559618442	0.794912559618442	0	0.9249239250071682	0.9249239250071682
SHEF-10C6030	novel_26497	108117	87	609	2	1	563.2786703293655	3.284072249589491	1.6420361247947455	4.926108374384237	1.8498478500143365	0.9249239250071682	2.7747717750215046
SHEF-10C6030	novel_26503	108117	87	609	1	0	563.2786703293655	1.6420361247947455	0	1.6420361247947455	0.9249239250071682	0	0.9249239250071682
SHEF-10C6030	novel_26505	108117	87	609	1	1	563.2786703293655	1.6420361247947455	1.6420361247947455	3.284072249589491	0.9249239250071682	0.9249239250071682	1.8498478500143365
SHEF-10C6030	novel_26442	108117	87	609	0	1	563.2786703293655	0	1.6420361247947455	1.6420361247947455	0	0.9249239250071682	0.9249239250071682
SHEF-10C6030	novel_27059	108117	89	763	1	0	705.7169547804693	1.310615989515072	0	1.310615989515072	0.9249239250071682	0	0.9249239250071682
SHEF-10C6030	novel_28284	108117	93	1916	1	0	1772.1542403137344	0.5219206680584552	0	0.5219206680584552	0.9249239250071682	0	0.9249239250071682
SHEF-10C606D	novel_0	338821	1	127	1	0	37.482918709288974	7.874015748031496	0	7.874015748031496	0.2951410921991258	0	0.2951410921991258
SHEF-10C606D	novel_5	338821	1	127	1	0	37.482918709288974	7.874015748031496	0	7.874015748031496	0.2951410921991258	0	0.2951410921991258
SHEF-10C606D	novel_7	338821	1	127	2	0	37.482918709288974	15.748031496062993	0	15.748031496062993	0.5902821843982516	0	0.5902821843982516
SHEF-10C606D	novel_11	338821	1	127	2	0	37.482918709288974	15.748031496062993	0	15.748031496062993	0.5902821843982516	0	0.5902821843982516
SHEF-10C606D	novel_17	338821	1	127	1	0	37.482918709288974	7.874015748031496	0	7.874015748031496	0.2951410921991258	0	0.2951410921991258
SHEF-10C606D	novel_255	338821	1	127	1	0	37.482918709288974	7.874015748031496	0	7.874015748031496	0.2951410921991258	0	0.2951410921991258
SHEF-10C606D	novel_2794	338821	9	1802	1	0	531.8442481428247	0.5549389567147613	0	0.5549389567147613	0.2951410921991258	0	0.2951410921991258
SHEF-10C606D	novel_4579	338821	15|16	4358	3	1	1286.2248798037901	2.793303970723917	1.2562814070351758	4.049585377759093	0.8854232765973775	0.2951410921991258	1.1805643687965033
SHEF-10C606D	novel_4548	338821	15	796	0	1	234.93230939050414	0	1.2562814070351758	1.2562814070351758	0	0.2951410921991258	0.2951410921991258
SHEF-10C606D	novel_4570	338821	15	796	0	1	234.93230939050414	0	1.2562814070351758	1.2562814070351758	0	0.2951410921991258	0.2951410921991258
SHEF-10C606D	novel_4585	338821	15	796	0	2	234.93230939050414	0	2.5125628140703515	2.5125628140703515	0	0.5902821843982516	0.5902821843982516
SHEF-10C606D	novel_6608	338821	22	4890	1	0	1443.239940853725	0.20449897750511248	0	0.20449897750511248	0.2951410921991258	0	0.2951410921991258
SHEF-10C606D	novel_7568	338821	25	6372	0	1	1880.6390394928296	0	0.15693659761456372	0.15693659761456372	0	0.2951410921991258	0.2951410921991258
SHEF-10C606D	novel_10639	338821	35	1222	1	1	360.66241466733175	0.8183306055646481	0.8183306055646481	1.6366612111292962	0.2951410921991258	0.2951410921991258	0.5902821843982516
SHEF-10C606D	novel_10658	338821	36	1422	1	0	419.6906331071569	0.7032348804500703	0	0.7032348804500703	0.2951410921991258	0	0.2951410921991258
SHEF-10C606D	novel_11634	338821	39	1784	1	0	526.5317084832404	0.5605381165919282	0	0.5605381165919282	0.2951410921991258	0	0.2951410921991258
SHEF-10C606D	novel_12967	338821	43	1664	2	1	491.11477741934533	1.2019230769230769	0.6009615384615384	1.8028846153846154	0.5902821843982516	0.2951410921991258	0.8854232765973775
SHEF-10C606D	novel_16043	338821	53	7944	1	0	2344.6008364298555	0.12588116817724068	0	0.12588116817724068	0.2951410921991258	0	0.2951410921991258
SHEF-10C606D	novel_18553	338821	61	4225	1	1	1246.9711145413064	0.2366863905325444	0.2366863905325444	0.4733727810650888	0.2951410921991258	0.2951410921991258	0.5902821843982516
SHEF-10C606D	novel_18555	338821	61	4225	0	1	1246.9711145413064	0	0.2366863905325444	0.2366863905325444	0	0.2951410921991258	0.2951410921991258
SHEF-10C606D	novel_20315	338821	67	2245	2	0	662.5917519870375	0.8908685968819599	0	0.8908685968819599	0.5902821843982516	0	0.5902821843982516
SHEF-10C606D	novel_21052	338821	69	590	1	0	174.13324439748422	1.6949152542372883	0	1.6949152542372883	0.2951410921991258	0	0.2951410921991258
SHEF-10C606D	novel_21053	338821	69	590	1	0	174.13324439748422	1.6949152542372883	0	1.6949152542372883	0.2951410921991258	0	0.2951410921991258
SHEF-10C606D	novel_22714	338821	75	4320	1	0	1275.0095183002234	0.23148148148148145	0	0.23148148148148145	0.2951410921991258	0	0.2951410921991258
SHEF-10C606D	novel_22558	338821	75	4320	0	1	1275.0095183002234	0	0.23148148148148145	0.23148148148148145	0	0.2951410921991258	0.2951410921991258
SHEF-10C606D	novel_23878	338821	79	9326	0	2	2752.485825849047	0	0.2144542140253056	0.2144542140253056	0	0.5902821843982516	0.5902821843982516
SHEF-10C606D	novel_24383	338821	81	4574	0	1	1349.9753557188014	0	0.2186270222999563	0.2186270222999563	0	0.2951410921991258	0.2951410921991258
SHEF-10C606D	novel_26497	338821	87	2308	5	1	681.1856407955823	2.1663778162911616	0.43327556325823224	2.5996533795493937	1.475705460995629	0.2951410921991258	1.7708465531947548
SHEF-10C606D	novel_26505	338821	87	2308	4	1	681.1856407955823	1.733102253032929	0.43327556325823224	2.166377816291161	1.1805643687965033	0.2951410921991258	1.475705460995629
SHEF-10C606D	novel_26442	338821	87	2308	0	1	681.1856407955823	0	0.43327556325823224	0.43327556325823224	0	0.2951410921991258	0.2951410921991258
SHEF-10C606D	novel_26494	338821	87	2308	0	1	681.1856407955823	0	0.43327556325823224	0.43327556325823224	0	0.2951410921991258	0.2951410921991258
SHEF-10C606D	novel_26930	338821	89	5455	1	0	1609.9946579462312	0.18331805682859761	0	0.18331805682859761	0.2951410921991258	0	0.2951410921991258
SHEF-10C606D	novel_27066	338821	89	5455	1	0	1609.9946579462312	0.18331805682859761	0	0.18331805682859761	0.2951410921991258	0	0.2951410921991258
SHEF-10C606D	novel_27072	338821	89	5455	1	0	1609.9946579462312	0.18331805682859761	0	0.18331805682859761	0.2951410921991258	0	0.2951410921991258
SHEF-10C606D	novel_27059	338821	89	5455	0	1	1609.9946579462312	0	0.18331805682859761	0.18331805682859761	0	0.2951410921991258	0.2951410921991258
SHEF-10C606D	novel_27764	338821	91	233	1	0	68.76787448239631	4.291845493562231	0	4.291845493562231	0.2951410921991258	0	0.2951410921991258
SHEF-10C606D	novel_28282	338821	93	5370	19	8	1584.9076651093055	3.538175046554935	1.48975791433892	5.027932960893855	5.60768075178339	2.3611287375930066	7.968809489376397
SHEF-10C606D	novel_28285	338821	93	5370	1	2	1584.9076651093055	0.186219739292365	0.37243947858473	0.5586592178770949	0.2951410921991258	0.5902821843982516	0.8854232765973775
SHEF-10C606D	novel_28286	338821	93	5370	2	1	1584.9076651093055	0.37243947858473	0.186219739292365	0.5586592178770949	0.5902821843982516	0.2951410921991258	0.8854232765973775
SHEF-10C606D	novel_28288	338821	93	5370	2	0	1584.9076651093055	0.37243947858473	0	0.37243947858473	0.5902821843982516	0	0.5902821843982516
SHEF-10C606D	novel_28289	338821	93	5370	1	2	1584.9076651093055	0.186219739292365	0.37243947858473	0.5586592178770949	0.2951410921991258	0.5902821843982516	0.8854232765973775
SHEF-10C606D	novel_28293	338821	93	5370	1	0	1584.9076651093055	0.186219739292365	0	0.186219739292365	0.2951410921991258	0	0.2951410921991258
SHEF-10C606D	novel_28295	338821	93	5370	1	0	1584.9076651093055	0.186219739292365	0	0.186219739292365	0.2951410921991258	0	0.2951410921991258
SHEF-10C606D	novel_28298	338821	93	5370	1	0	1584.9076651093055	0.186219739292365	0	0.186219739292365	0.2951410921991258	0	0.2951410921991258
SHEF-10C606D	novel_28310	338821	93	5370	1	1	1584.9076651093055	0.186219739292365	0.186219739292365	0.37243947858473	0.2951410921991258	0.2951410921991258	0.5902821843982516
SHEF-10C606D	novel_28314	338821	93	5370	1	1	1584.9076651093055	0.186219739292365	0.186219739292365	0.37243947858473	0.2951410921991258	0.2951410921991258	0.5902821843982516
SHEF-10C606D	novel_28317	338821	93	5370	1	0	1584.9076651093055	0.186219739292365	0	0.186219739292365	0.2951410921991258	0	0.2951410921991258
SHEF-10C606D	novel_28324	338821	93	5370	1	0	1584.9076651093055	0.186219739292365	0	0.186219739292365	0.2951410921991258	0	0.2951410921991258
SHEF-10C606D	novel_28325	338821	93	5370	1	0	1584.9076651093055	0.186219739292365	0	0.186219739292365	0.2951410921991258	0	0.2951410921991258
SHEF-10C606D	novel_28132	338821	93	5370	0	1	1584.9076651093055	0	0.186219739292365	0.186219739292365	0	0.2951410921991258	0.2951410921991258
SHEF-10C606D	novel_28290	338821	93	5370	0	1	1584.9076651093055	0	0.186219739292365	0.186219739292365	0	0.2951410921991258	0.2951410921991258
SHEF-10C606D	novel_28333	338821	93	5370	0	1	1584.9076651093055	0	0.186219739292365	0.186219739292365	0	0.2951410921991258	0.2951410921991258
SHEF-10C607C	novel_71	300567	1	93	1	0	30.941520526205473	10.75268817204301	0	10.75268817204301	0.33270452178715565	0	0.33270452178715565
SHEF-10C607C	novel_129	300567	1	93	0	1	30.941520526205473	0	10.75268817204301	10.75268817204301	0	0.33270452178715565	0.33270452178715565
SHEF-10C607C	novel_158	300567	1	93	0	1	30.941520526205473	0	10.75268817204301	10.75268817204301	0	0.33270452178715565	0.33270452178715565
SHEF-10C607C	novel_934	300567	3	4660	1	0	1550.4030715281451	0.2145922746781116	0	0.2145922746781116	0.33270452178715565	0	0.33270452178715565
SHEF-10C607C	novel_2688	300567	9	1569	1	0	522.0133946840472	0.6373486297004461	0	0.6373486297004461	0.33270452178715565	0	0.33270452178715565
SHEF-10C607C	novel_2793	300567	9	1569	1	1	522.0133946840472	0.6373486297004461	0.6373486297004461	1.2746972594008923	0.33270452178715565	0.33270452178715565	0.6654090435743113
SHEF-10C607C	novel_4579	300567	15	6626	1	0	2204.5001613616932	0.15092061575611226	0	0.15092061575611226	0.33270452178715565	0	0.33270452178715565
SHEF-10C607C	novel_4584	300567	15	6626	1	0	2204.5001613616932	0.15092061575611226	0	0.15092061575611226	0.33270452178715565	0	0.33270452178715565
SHEF-10C607C	novel_7011	300567	23	2731	0	1	908.616049000722	0	0.36616623947272064	0.36616623947272064	0	0.33270452178715565	0.33270452178715565
SHEF-10C607C	novel_8114	300567	27	5368	0	1	1785.9578729534514	0	0.18628912071535023	0.18628912071535023	0	0.33270452178715565	0.33270452178715565
SHEF-10C607C	novel_10639	300567	35	1416	2	0	471.10960285061236	1.4124293785310735	0	1.4124293785310735	0.6654090435743113	0	0.6654090435743113
SHEF-10C607C	novel_11097	300567	37	3554	0	1	1182.431870431551	0	0.28137310073157007	0.28137310073157007	0	0.33270452178715565	0.33270452178715565
SHEF-10C607C	novel_11846	300567	39	1762	0	1	586.2253673889683	0	0.5675368898978433	0.5675368898978433	0	0.33270452178715565	0.33270452178715565
SHEF-10C607C	novel_12965	300567	43	1579	2	1	525.3404399019188	1.266624445851805	0.6333122229259025	1.8999366687777075	0.6654090435743113	0.33270452178715565	0.998113565361467
SHEF-10C607C	novel_13577	300567	45	1462	1	0	486.41401085282155	0.6839945280437757	0	0.6839945280437757	0.33270452178715565	0	0.33270452178715565
SHEF-10C607C	novel_16409	300567	55	3903	1	0	1298.5457485352683	0.25621316935690497	0	0.25621316935690497	0.33270452178715565	0	0.33270452178715565
SHEF-10C607C	novel_20776	300567	69	613	1	0	203.9478718555264	1.6313213703099512	0	1.6313213703099512	0.33270452178715565	0	0.33270452178715565
SHEF-10C607C	novel_21585	300567	71	966	1	0	321.39256804639234	1.0351966873706004	0	1.0351966873706004	0.33270452178715565	0	0.33270452178715565
SHEF-10C607C	novel_23231	300567	77	3507	1	0	1166.7947579075549	0.285143997718848	0	0.285143997718848	0.33270452178715565	0	0.33270452178715565
SHEF-10C607C	novel_24383	300567	81	3015	0	1	1003.1041331882742	0	0.33167495854063017	0.33167495854063017	0	0.33270452178715565	0.33270452178715565
SHEF-10C607C	novel_25011	300567	83	1142	1	0	379.9485638809317	0.8756567425569177	0	0.8756567425569177	0.33270452178715565	0	0.33270452178715565
SHEF-10C607C	novel_26490	300567	87	2409	1	0	801.4851929852579	0.41511000415110005	0	0.41511000415110005	0.33270452178715565	0	0.33270452178715565
SHEF-10C607C	novel_26497	300567	87	2409	1	0	801.4851929852579	0.41511000415110005	0	0.41511000415110005	0.33270452178715565	0	0.33270452178715565
SHEF-10C607C	novel_26505	300567	87	2409	2	1	801.4851929852579	0.8302200083022001	0.41511000415110005	1.2453300124533002	0.6654090435743113	0.33270452178715565	0.998113565361467
SHEF-10C607C	novel_26508	300567	87	2409	1	0	801.4851929852579	0.41511000415110005	0	0.41511000415110005	0.33270452178715565	0	0.33270452178715565
SHEF-10C607C	novel_26442	300567	87	2409	0	2	801.4851929852579	0	0.8302200083022001	0.8302200083022001	0	0.6654090435743113	0.6654090435743113
SHEF-10C607C	novel_26920	300567	89	3362	1	0	1118.5526022484173	0.297441998810232	0	0.297441998810232	0.33270452178715565	0	0.33270452178715565
SHEF-10C607C	novel_27673	300567	91	273	1	0	90.82833444789348	3.663003663003663	0	3.663003663003663	0.33270452178715565	0	0.33270452178715565
SHEF-10C607C	novel_28279	300567	93	4263	1	0	1418.3193763786444	0.23457658925639222	0	0.23457658925639222	0.33270452178715565	0	0.33270452178715565
SHEF-10C607C	novel_28233	300567	93	4263	0	1	1418.3193763786444	0	0.23457658925639222	0.23457658925639222	0	0.33270452178715565	0.33270452178715565
SHEF-10C608B	novel_178	372647	1	215	1	0	57.695352438098254	4.651162790697675	0	4.651162790697675	0.26835047645627097	0	0.26835047645627097
SHEF-10C608B	novel_19	372647	1	215	0	1	57.695352438098254	0	4.651162790697675	4.651162790697675	0	0.26835047645627097	0.26835047645627097
SHEF-10C608B	novel_87	372647	1	215	0	1	57.695352438098254	0	4.651162790697675	4.651162790697675	0	0.26835047645627097	0.26835047645627097
SHEF-10C608B	novel_144	372647	1	215	0	1	57.695352438098254	0	4.651162790697675	4.651162790697675	0	0.26835047645627097	0.26835047645627097
SHEF-10C608B	novel_2688	372647	9	1504	3	0	403.5991165902315	1.9946808510638299	0	1.9946808510638299	0.8050514293688129	0	0.8050514293688129
SHEF-10C608B	novel_2793	372647	9	1504	4	0	403.5991165902315	2.6595744680851063	0	2.6595744680851063	1.0734019058250839	0	1.0734019058250839
SHEF-10C608B	novel_3361	372647	11	6206	1	0	1665.3830568876176	0.16113438607798902	0	0.16113438607798902	0.26835047645627097	0	0.26835047645627097
SHEF-10C608B	novel_3359	372647	11	6206	0	1	1665.3830568876176	0	0.16113438607798902	0.16113438607798902	0	0.26835047645627097	0.26835047645627097
SHEF-10C608B	novel_3930	372647	13	1833	1	1	491.8864233443447	0.5455537370430987	0.5455537370430987	1.0911074740861975	0.26835047645627097	0.26835047645627097	0.5367009529125419
SHEF-10C608B	novel_4016	372647	13	1833	1	0	491.8864233443447	0.5455537370430987	0	0.5455537370430987	0.26835047645627097	0	0.26835047645627097
SHEF-10C608B	novel_4017	372647	13	1833	1	0	491.8864233443447	0.5455537370430987	0	0.5455537370430987	0.26835047645627097	0	0.26835047645627097
SHEF-10C608B	novel_4028	372647	13	1833	2	0	491.8864233443447	1.0911074740861975	0	1.0911074740861975	0.5367009529125419	0	0.5367009529125419
SHEF-10C608B	novel_3815	372647	13	1833	0	1	491.8864233443447	0	0.5455537370430987	0.5455537370430987	0	0.26835047645627097	0.26835047645627097
SHEF-10C608B	novel_3932	372647	13	1833	0	1	491.8864233443447	0	0.5455537370430987	0.5455537370430987	0	0.26835047645627097	0.26835047645627097
SHEF-10C608B	novel_4026	372647	13	1833	0	1	491.8864233443447	0	0.5455537370430987	0.5455537370430987	0	0.26835047645627097	0.26835047645627097
SHEF-10C608B	novel_4570	372647	15	5520	2	0	1481.2946300386157	0.3623188405797102	0	0.3623188405797102	0.5367009529125419	0	0.5367009529125419
SHEF-10C608B	novel_4579	372647	15	5520	9	6	1481.2946300386157	1.6304347826086958	1.0869565217391306	2.717391304347826	2.4151542881064385	1.6101028587376258	4.025257146844064
SHEF-10C608B	novel_4583	372647	15	5520	1	0	1481.2946300386157	0.1811594202898551	0	0.1811594202898551	0.26835047645627097	0	0.26835047645627097
SHEF-10C608B	novel_4589	372647	15	5520	5	0	1481.2946300386157	0.9057971014492754	0	0.9057971014492754	1.3417523822813548	0	1.3417523822813548
SHEF-10C608B	novel_5785	372647	19	3360	1	0	901.6576008930704	0.2976190476190476	0	0.2976190476190476	0.26835047645627097	0	0.26835047645627097
SHEF-10C608B	novel_5810	372647	19	3360	0	1	901.6576008930704	0	0.2976190476190476	0.2976190476190476	0	0.26835047645627097	0.26835047645627097
SHEF-10C608B	novel_6441	372647	21	7036	1	1	1888.1139523463223	0.14212620807276863	0.14212620807276863	0.28425241614553726	0.26835047645627097	0.26835047645627097	0.5367009529125419
SHEF-10C608B	novel_6443	372647	21	7036	1	0	1888.1139523463223	0.14212620807276863	0	0.14212620807276863	0.26835047645627097	0	0.26835047645627097
SHEF-10C608B	novel_6444	372647	21	7036	1	0	1888.1139523463223	0.14212620807276863	0	0.14212620807276863	0.26835047645627097	0	0.26835047645627097
SHEF-10C608B	novel_9958	372647	33	695	1	0	186.5035811371083	1.4388489208633095	0	1.4388489208633095	0.26835047645627097	0	0.26835047645627097
SHEF-10C608B	novel_10023	372647	33	695	8	1	186.5035811371083	11.510791366906476	1.4388489208633095	12.949640287769785	2.1468038116501678	0.26835047645627097	2.4151542881064385
SHEF-10C608B	novel_10026	372647	33	695	1	0	186.5035811371083	1.4388489208633095	0	1.4388489208633095	0.26835047645627097	0	0.26835047645627097
SHEF-10C608B	novel_10582	372647	35	2736	1	0	734.2069035843573	0.36549707602339176	0	0.36549707602339176	0.26835047645627097	0	0.26835047645627097
SHEF-10C608B	novel_10589	372647	35	2736	1	0	734.2069035843573	0.36549707602339176	0	0.36549707602339176	0.26835047645627097	0	0.26835047645627097
SHEF-10C608B	novel_10639	372647	35	2736	16	5	734.2069035843573	5.847953216374268	1.8274853801169588	7.675438596491227	4.2936076233003355	1.3417523822813548	5.63536000558169
SHEF-10C608B	novel_10642	372647	35	2736	1	0	734.2069035843573	0.36549707602339176	0	0.36549707602339176	0.26835047645627097	0	0.26835047645627097
SHEF-10C608B	novel_10645	372647	35	2736	1	0	734.2069035843573	0.36549707602339176	0	0.36549707602339176	0.26835047645627097	0	0.26835047645627097
SHEF-10C608B	novel_10650	372647	35	2736	1	0	734.2069035843573	0.36549707602339176	0	0.36549707602339176	0.26835047645627097	0	0.26835047645627097
SHEF-10C608B	novel_10595	372647	35	2736	0	1	734.2069035843573	0	0.36549707602339176	0.36549707602339176	0	0.26835047645627097	0.26835047645627097
SHEF-10C608B	novel_11173	372647	37	4515	1	0	1211.6024012000632	0.221483942414175	0	0.221483942414175	0.26835047645627097	0	0.26835047645627097
SHEF-10C608B	novel_11838	372647	39	1276	1	3	342.41520795820173	0.7836990595611285	2.3510971786833856	3.134796238244514	0.26835047645627097	0.8050514293688129	1.0734019058250839
SHEF-10C608B	novel_12967	372647	43	3187	4	0	855.2329684661355	1.255098839033574	0	1.255098839033574	1.0734019058250839	0	1.0734019058250839
SHEF-10C608B	novel_14068	372647	47	8115	2	0	2177.6641164426387	0.24645717806531114	0	0.24645717806531114	0.5367009529125419	0	0.5367009529125419
SHEF-10C608B	novel_18553	372647	61	3253	4	2	872.9440999122494	1.2296341838303104	0.6148170919151552	1.8444512757454656	1.0734019058250839	0.5367009529125419	1.6101028587376258
SHEF-10C608B	novel_18559	372647	61	3253	0	1	872.9440999122494	0	0.3074085459575776	0.3074085459575776	0	0.26835047645627097	0.26835047645627097
SHEF-10C608B	novel_19111	372647	63	3907	4	0	1048.4453115146507	1.0238034297414895	0	1.0238034297414895	1.0734019058250839	0	1.0734019058250839
SHEF-10C608B	novel_19112	372647	63	3907	1	0	1048.4453115146507	0.2559508574353724	0	0.2559508574353724	0.26835047645627097	0	0.26835047645627097
SHEF-10C608B	novel_20535	372647	68	5095	0	1	1367.2456775447006	0	0.19627085377821393	0.19627085377821393	0	0.26835047645627097	0.26835047645627097
SHEF-10C608B	novel_21052	372647	69	1661	1	0	445.73014139386606	0.6020469596628537	0	0.6020469596628537	0.26835047645627097	0	0.26835047645627097
SHEF-10C608B	novel_21600	372647	71	268	0	1	71.91792769028062	0	3.731343283582089	3.731343283582089	0	0.26835047645627097	0.26835047645627097
SHEF-10C608B	novel_23858	372647	79	3044	0	1	816.8588503328888	0	0.328515111695138	0.328515111695138	0	0.26835047645627097	0.26835047645627097
SHEF-10C608B	novel_25814	372647	85	2973	1	0	797.8059665044935	0.33636057854019513	0	0.33636057854019513	0.26835047645627097	0	0.26835047645627097
SHEF-10C608B	novel_26494	372647	87	1472	1	0	395.0119013436308	0.6793478260869565	0	0.6793478260869565	0.26835047645627097	0	0.26835047645627097
SHEF-10C608B	novel_26497	372647	87	1472	9	1	395.0119013436308	6.114130434782608	0.6793478260869565	6.7934782608695645	2.4151542881064385	0.26835047645627097	2.6835047645627093
SHEF-10C608B	novel_26505	372647	87	1472	1	1	395.0119013436308	0.6793478260869565	0.6793478260869565	1.358695652173913	0.26835047645627097	0.26835047645627097	0.5367009529125419
SHEF-10C608B	novel_26514	372647	87	1472	1	0	395.0119013436308	0.6793478260869565	0	0.6793478260869565	0.26835047645627097	0	0.26835047645627097
SHEF-10C608B	novel_26420	372647	87	1472	0	1	395.0119013436308	0	0.6793478260869565	0.6793478260869565	0	0.26835047645627097	0.26835047645627097
SHEF-10C608B	novel_26440	372647	87	1472	0	1	395.0119013436308	0	0.6793478260869565	0.6793478260869565	0	0.26835047645627097	0.26835047645627097
SHEF-10C608B	novel_26442	372647	87	1472	0	6	395.0119013436308	0	4.076086956521739	4.076086956521739	0	1.6101028587376258	1.6101028587376258
SHEF-10C608B	novel_27060	372647	89	4785	1	0	1284.0570298432565	0.2089864158829676	0	0.2089864158829676	0.26835047645627097	0	0.26835047645627097
SHEF-10C608B	novel_27063	372647	89	4785	1	1	1284.0570298432565	0.2089864158829676	0.2089864158829676	0.4179728317659352	0.26835047645627097	0.26835047645627097	0.5367009529125419
SHEF-10C608B	novel_27760	372647	91	277	1	0	74.33308197838706	3.6101083032490973	0	3.6101083032490973	0.26835047645627097	0	0.26835047645627097
SHEF-10C608B	novel_28282	372647	93	7313	21	11	1962.4470343247094	2.8715985231779024	1.504170654997949	4.375769178175851	5.63536000558169	2.9518552410189804	8.587215246600671
SHEF-10C608B	novel_28284	372647	93	7313	1	0	1962.4470343247094	0.13674278681799534	0	0.13674278681799534	0.26835047645627097	0	0.26835047645627097
SHEF-10C608B	novel_28285	372647	93	7313	1	1	1962.4470343247094	0.13674278681799534	0.13674278681799534	0.2734855736359907	0.26835047645627097	0.26835047645627097	0.5367009529125419
SHEF-10C608B	novel_28292	372647	93	7313	1	0	1962.4470343247094	0.13674278681799534	0	0.13674278681799534	0.26835047645627097	0	0.26835047645627097
SHEF-10C608B	novel_28298	372647	93	7313	1	0	1962.4470343247094	0.13674278681799534	0	0.13674278681799534	0.26835047645627097	0	0.26835047645627097
SHEF-10C608B	novel_28302	372647	93	7313	2	0	1962.4470343247094	0.2734855736359907	0	0.2734855736359907	0.5367009529125419	0	0.5367009529125419
SHEF-10C608B	novel_28305	372647	93	7313	1	0	1962.4470343247094	0.13674278681799534	0	0.13674278681799534	0.26835047645627097	0	0.26835047645627097
SHEF-10C608B	novel_28334	372647	93	7313	2	0	1962.4470343247094	0.2734855736359907	0	0.2734855736359907	0.5367009529125419	0	0.5367009529125419
SHEF-10C608B	novel_28357	372647	93	7313	1	0	1962.4470343247094	0.13674278681799534	0	0.13674278681799534	0.26835047645627097	0	0.26835047645627097
SHEF-10C608B	novel_28183	372647	93	7313	0	1	1962.4470343247094	0	0.13674278681799534	0.13674278681799534	0	0.26835047645627097	0.26835047645627097
SHEF-10C608B	novel_28286	372647	93	7313	0	2	1962.4470343247094	0	0.2734855736359907	0.2734855736359907	0	0.5367009529125419	0.5367009529125419
SHEF-10C608B	novel_28293	372647	93	7313	0	1	1962.4470343247094	0	0.13674278681799534	0.13674278681799534	0	0.26835047645627097	0.26835047645627097
SHEF-10C608B	novel_28297	372647	93	7313	0	1	1962.4470343247094	0	0.13674278681799534	0.13674278681799534	0	0.26835047645627097	0.26835047645627097
SHEF-10C608B	novel_28308	372647	93	7313	0	1	1962.4470343247094	0	0.13674278681799534	0.13674278681799534	0	0.26835047645627097	0.26835047645627097
SHEF-10C608B	novel_28354	372647	93	7313	0	1	1962.4470343247094	0	0.13674278681799534	0.13674278681799534	0	0.26835047645627097	0.26835047645627097
SHEF-10C608B	novel_28363	372647	93	7313	0	1	1962.4470343247094	0	0.13674278681799534	0.13674278681799534	0	0.26835047645627097	0.26835047645627097
SHEF-10C609A	novel_222	93688	1	17	1	0	18.145333447186406	58.8235294117647	0	58.8235294117647	1.0673725557168474	0	1.0673725557168474
SHEF-10C609A	novel_4579	93688	15	1862	1	0	1987.4476987447697	0.5370569280343717	0	0.5370569280343717	1.0673725557168474	0	1.0673725557168474
SHEF-10C609A	novel_10600	93688	35	385	1	0	410.9384339509862	2.5974025974025974	0	2.5974025974025974	1.0673725557168474	0	1.0673725557168474
SHEF-10C609A	novel_10639	93688	35	385	2	0	410.9384339509862	5.194805194805195	0	5.194805194805195	2.134745111433695	0	2.134745111433695
SHEF-10C609A	novel_10591	93688	35	385	0	1	410.9384339509862	0	2.5974025974025974	2.5974025974025974	0	1.0673725557168474	1.0673725557168474
SHEF-10C609A	novel_19132	93688	63	1198	1	1	1278.712321748783	0.8347245409015025	0.8347245409015025	1.669449081803005	1.0673725557168474	1.0673725557168474	2.134745111433695
SHEF-10C609A	novel_21161	93688	70	456	1	0	486.7218854068824	2.1929824561403506	0	2.1929824561403506	1.0673725557168474	0	1.0673725557168474
SHEF-10C609A	novel_21579	93688	71	259	0	1	276.44949193066344	0	3.861003861003861	3.861003861003861	0	1.0673725557168474	1.0673725557168474
SHEF-10C609A	novel_25800	93688	85	687	1	0	733.2849457774741	1.455604075691412	0	1.455604075691412	1.0673725557168474	0	1.0673725557168474
SHEF-10C609A	novel_25852	93688	85	687	1	0	733.2849457774741	1.455604075691412	0	1.455604075691412	1.0673725557168474	0	1.0673725557168474
SHEF-10C609A	novel_26494	93688	87	701	1	0	748.22816155751	1.4265335235378032	0	1.4265335235378032	1.0673725557168474	0	1.0673725557168474
SHEF-10C609A	novel_26504	93688	87	701	2	0	748.22816155751	2.8530670470756063	0	2.8530670470756063	2.134745111433695	0	2.134745111433695
SHEF-10C609A	novel_26505	93688	87	701	1	0	748.22816155751	1.4265335235378032	0	1.4265335235378032	1.0673725557168474	0	1.0673725557168474
SHEF-10C609A	novel_26493	93688	87	701	0	1	748.22816155751	0	1.4265335235378032	1.4265335235378032	0	1.0673725557168474	1.0673725557168474
SHEF-10C609A	novel_27063	93688	89	935	0	1	997.9933395952522	0	1.06951871657754	1.06951871657754	0	1.0673725557168474	1.0673725557168474
SHEF-10C609A	novel_28301	93688	93	1448	1	0	1545.555460677995	0.6906077348066298	0	0.6906077348066298	1.0673725557168474	0	1.0673725557168474
SHEF-10C60A9	novel_70	138805	1	86	0	1	61.95742228305897	0	11.627906976744187	11.627906976744187	0	0.7204351428262671	0.7204351428262671
SHEF-10C60A9	novel_75	138805	1	86	0	1	61.95742228305897	0	11.627906976744187	11.627906976744187	0	0.7204351428262671	0.7204351428262671
SHEF-10C60A9	novel_2793	138805	9	761	1	0	548.2511436907893	1.314060446780552	0	1.314060446780552	0.7204351428262671	0	0.7204351428262671
SHEF-10C60A9	novel_2802	138805	9	761	0	1	548.2511436907893	0	1.314060446780552	1.314060446780552	0	0.7204351428262671	0.7204351428262671
SHEF-10C60A9	novel_4579	138805	15	3037	1	0	2187.9615287633733	0.3292723081988805	0	0.3292723081988805	0.7204351428262671	0	0.7204351428262671
SHEF-10C60A9	novel_4581	138805	15	3037	0	1	2187.9615287633733	0	0.3292723081988805	0.3292723081988805	0	0.7204351428262671	0.7204351428262671
SHEF-10C60A9	novel_23927	138805	79	2658	1	0	1914.9166096322178	0.3762227238525207	0	0.3762227238525207	0.7204351428262671	0	0.7204351428262671
SHEF-10C60A9	novel_24590	138805	81	1375	1	0	990.5983213861172	0.7272727272727273	0	0.7272727272727273	0.7204351428262671	0	0.7204351428262671
SHEF-10C60A9	novel_25797	138805	85	1536	1	0	1106.5883793811463	0.6510416666666666	0	0.6510416666666666	0.7204351428262671	0	0.7204351428262671
SHEF-10C60A9	novel_25799	138805	85	1536	2	0	1106.5883793811463	1.3020833333333333	0	1.3020833333333333	1.4408702856525342	0	1.4408702856525342
SHEF-10C60A9	novel_26295	138805	87	847	1	0	610.2085659738482	1.1806375442739079	0	1.1806375442739079	0.7204351428262671	0	0.7204351428262671
SHEF-10C60A9	novel_26497	138805	87	847	2	0	610.2085659738482	2.3612750885478158	0	2.3612750885478158	1.4408702856525342	0	1.4408702856525342
SHEF-10C60A9	novel_26498	138805	87	847	1	0	610.2085659738482	1.1806375442739079	0	1.1806375442739079	0.7204351428262671	0	0.7204351428262671
SHEF-10C60A9	novel_26505	138805	87	847	3	0	610.2085659738482	3.541912632821724	0	3.541912632821724	2.1613054284788014	0	2.1613054284788014
SHEF-10C60A9	novel_26440	138805	87	847	0	1	610.2085659738482	0	1.1806375442739079	1.1806375442739079	0	0.7204351428262671	0.7204351428262671
SHEF-10C60A9	novel_26442	138805	87	847	0	2	610.2085659738482	0	2.3612750885478158	2.3612750885478158	0	1.4408702856525342	1.4408702856525342
SHEF-10C60A9	novel_27059	138805	89	1472	1	0	1060.4805302402651	0.6793478260869565	0	0.6793478260869565	0.7204351428262671	0	0.7204351428262671
SHEF-10C60A9	novel_27760	138805	91	75	0	1	54.03263571197003	0	13.333333333333334	13.333333333333334	0	0.7204351428262671	0.7204351428262671
SHEF-10C60A9	novel_28317	138805	93	2056	1	0	1481.214653650805	0.48638132295719844	0	0.48638132295719844	0.7204351428262671	0	0.7204351428262671
SHEF-10C60A9	novel_28969	138805	95	1216	0	1	876.0491336767408	0	0.8223684210526316	0.8223684210526316	0	0.7204351428262671	0.7204351428262671
SHEF-10C60A9	novel_28970	138805	95	1216	0	1	876.0491336767408	0	0.8223684210526316	0.8223684210526316	0	0.7204351428262671	0.7204351428262671
SHEF-10C60B8	novel_64	102406	1	52	1	0	50.778274710466185	19.23076923076923	0	19.23076923076923	0.9765052828935805	0	0.9765052828935805
SHEF-10C60B8	novel_24382	102406	81	1701	1	0	1661.0354862019803	0.5878894767783657	0	0.5878894767783657	0.9765052828935805	0	0.9765052828935805
SHEF-10C60B8	novel_24663	102406	81	1701	1	0	1661.0354862019803	0.5878894767783657	0	0.5878894767783657	0.9765052828935805	0	0.9765052828935805
SHEF-10C60B8	novel_26497	102406	87	669	1	0	653.2820342558053	1.4947683109118086	0	1.4947683109118086	0.9765052828935805	0	0.9765052828935805
SHEF-10C60B8	novel_26420	102406	87	669	0	1	653.2820342558053	0	1.4947683109118086	1.4947683109118086	0	0.9765052828935805	0.9765052828935805
SHEF-10C60B8	novel_26442	102406	87	669	0	1	653.2820342558053	0	1.4947683109118086	1.4947683109118086	0	0.9765052828935805	0.9765052828935805
SHEF-10C60B8	novel_26492	102406	87	669	0	1	653.2820342558053	0	1.4947683109118086	1.4947683109118086	0	0.9765052828935805	0.9765052828935805
SHEF-10C60B8	novel_27101	102406	89	289	1	0	282.21002675624476	3.4602076124567476	0	3.4602076124567476	0.9765052828935805	0	0.9765052828935805
SHEF-10C60C7	novel_5593	94624	19	798	1	0	843.3378424078459	1.2531328320802004	0	1.2531328320802004	1.0568143388569498	0	1.0568143388569498
SHEF-10C60C7	novel_5606	94624	19	798	1	0	843.3378424078459	1.2531328320802004	0	1.2531328320802004	1.0568143388569498	0	1.0568143388569498
SHEF-10C60C7	novel_5609	94624	19	798	0	1	843.3378424078459	0	1.2531328320802004	1.2531328320802004	0	1.0568143388569498	1.0568143388569498
SHEF-10C60C7	novel_16027	94624	53	1170	115	22	1236.4727764626311	98.2905982905983	18.803418803418804	117.0940170940171	121.53364896854922	23.249915454852893	144.7835644234021
SHEF-10C60C7	novel_16028	94624	53	1170	2	0	1236.4727764626311	1.7094017094017095	0	1.7094017094017095	2.1136286777138995	0	2.1136286777138995
SHEF-10C60C7	novel_16029	94624	53	1170	1	0	1236.4727764626311	0.8547008547008548	0	0.8547008547008548	1.0568143388569498	0	1.0568143388569498
SHEF-10C60C7	novel_16030	94624	53	1170	3	1	1236.4727764626311	2.5641025641025643	0.8547008547008548	3.418803418803419	3.170443016570849	1.0568143388569498	4.227257355427799
SHEF-10C60C7	novel_16031	94624	53	1170	2	0	1236.4727764626311	1.7094017094017095	0	1.7094017094017095	2.1136286777138995	0	2.1136286777138995
SHEF-10C60C7	novel_16033	94624	53	1170	1	1	1236.4727764626311	0.8547008547008548	0.8547008547008548	1.7094017094017095	1.0568143388569498	1.0568143388569498	2.1136286777138995
SHEF-10C60C7	novel_16034	94624	53	1170	1	0	1236.4727764626311	0.8547008547008548	0	0.8547008547008548	1.0568143388569498	0	1.0568143388569498
SHEF-10C60C7	novel_16037	94624	53	1170	1	0	1236.4727764626311	0.8547008547008548	0	0.8547008547008548	1.0568143388569498	0	1.0568143388569498
SHEF-10C60C7	novel_16039	94624	53	1170	1	0	1236.4727764626311	0.8547008547008548	0	0.8547008547008548	1.0568143388569498	0	1.0568143388569498
SHEF-10C60C7	novel_16041	94624	53	1170	1	0	1236.4727764626311	0.8547008547008548	0	0.8547008547008548	1.0568143388569498	0	1.0568143388569498
SHEF-10C60C7	novel_16043	94624	53	1170	1	0	1236.4727764626311	0.8547008547008548	0	0.8547008547008548	1.0568143388569498	0	1.0568143388569498
SHEF-10C60C7	novel_16047	94624	53	1170	1	0	1236.4727764626311	0.8547008547008548	0	0.8547008547008548	1.0568143388569498	0	1.0568143388569498
SHEF-10C60C7	novel_16050	94624	53	1170	1	0	1236.4727764626311	0.8547008547008548	0	0.8547008547008548	1.0568143388569498	0	1.0568143388569498
SHEF-10C60C7	novel_16024	94624	53	1170	0	1	1236.4727764626311	0	0.8547008547008548	0.8547008547008548	0	1.0568143388569498	1.0568143388569498
SHEF-10C60C7	novel_16042	94624	53	1170	0	1	1236.4727764626311	0	0.8547008547008548	0.8547008547008548	0	1.0568143388569498	1.0568143388569498
SHEF-10C60C7	novel_26324	94624	87	760	1	0	803.1788975312817	1.3157894736842106	0	1.3157894736842106	1.0568143388569498	0	1.0568143388569498
SHEF-10C60C7	novel_26503	94624	87	760	1	0	803.1788975312817	1.3157894736842106	0	1.3157894736842106	1.0568143388569498	0	1.0568143388569498
SHEF-10C60C7	novel_26421	94624	87	760	0	1	803.1788975312817	0	1.3157894736842106	1.3157894736842106	0	1.0568143388569498	1.0568143388569498
SHEF-10C60C7	novel_26442	94624	87	760	0	1	803.1788975312817	0	1.3157894736842106	1.3157894736842106	0	1.0568143388569498	1.0568143388569498
SHEF-10C60C7	novel_26444	94624	87	760	0	1	803.1788975312817	0	1.3157894736842106	1.3157894736842106	0	1.0568143388569498	1.0568143388569498
SHEF-10C60C7	novel_27058	94624	89	843	0	1	890.8944876564085	0	1.1862396204033214	1.1862396204033214	0	1.0568143388569498	1.0568143388569498
SHEF-10C60C7	novel_28282	94624	93	3820	7	6	4037.030774433548	1.8324607329842932	1.5706806282722514	3.4031413612565444	7.397700371998647	6.340886033141698	13.738586405140346
SHEF-10C60C7	novel_28286	94624	93	3820	4	1	4037.030774433548	1.0471204188481675	0.2617801047120419	1.3089005235602094	4.227257355427799	1.0568143388569498	5.284071694284749
SHEF-10C60C7	novel_28293	94624	93	3820	1	2	4037.030774433548	0.2617801047120419	0.5235602094240838	0.7853403141361257	1.0568143388569498	2.1136286777138995	3.1704430165708493
SHEF-10C60C7	novel_28314	94624	93	3820	1	0	4037.030774433548	0.2617801047120419	0	0.2617801047120419	1.0568143388569498	0	1.0568143388569498
SHEF-10C60C7	novel_28334	94624	93	3820	1	0	4037.030774433548	0.2617801047120419	0	0.2617801047120419	1.0568143388569498	0	1.0568143388569498
SHEF-10C60C7	novel_28341	94624	93	3820	1	0	4037.030774433548	0.2617801047120419	0	0.2617801047120419	1.0568143388569498	0	1.0568143388569498
SHEF-10C60C7	novel_28379	94624	93	3820	1	0	4037.030774433548	0.2617801047120419	0	0.2617801047120419	1.0568143388569498	0	1.0568143388569498
SHEF-10C60C7	novel_28183	94624	93	3820	0	2	4037.030774433548	0	0.5235602094240838	0.5235602094240838	0	2.1136286777138995	2.1136286777138995
SHEF-10C60C7	novel_28233	94624	93	3820	0	1	4037.030774433548	0	0.2617801047120419	0.2617801047120419	0	1.0568143388569498	1.0568143388569498
SHEF-10C60C7	novel_28289	94624	93	3820	0	1	4037.030774433548	0	0.2617801047120419	0.2617801047120419	0	1.0568143388569498	1.0568143388569498
SHEF-10C60C7	novel_28290	94624	93	3820	0	1	4037.030774433548	0	0.2617801047120419	0.2617801047120419	0	1.0568143388569498	1.0568143388569498
SHEF-10C60C7	novel_28292	94624	93	3820	0	1	4037.030774433548	0	0.2617801047120419	0.2617801047120419	0	1.0568143388569498	1.0568143388569498
SHEF-10C60C7	novel_28294	94624	93	3820	0	1	4037.030774433548	0	0.2617801047120419	0.2617801047120419	0	1.0568143388569498	1.0568143388569498
SHEF-10C60C7	novel_28299	94624	93	3820	0	1	4037.030774433548	0	0.2617801047120419	0.2617801047120419	0	1.0568143388569498	1.0568143388569498
SHEF-10C60C7	novel_28312	94624	93	3820	0	2	4037.030774433548	0	0.5235602094240838	0.5235602094240838	0	2.1136286777138995	2.1136286777138995
SHEF-10C60E5	novel_4017	136372	13	508	1	0	372.51048602352387	1.968503937007874	0	1.968503937007874	0.7332883583140234	0	0.7332883583140234
SHEF-10C60E5	novel_12964	136372	43	958	4	1	702.4902472648344	4.175365344467641	1.0438413361169103	5.219206680584552	2.9331534332560936	0.7332883583140234	3.666441791570117
SHEF-10C60E5	novel_12967	136372	43	958	0	1	702.4902472648344	0	1.0438413361169103	1.0438413361169103	0	0.7332883583140234	0.7332883583140234
SHEF-10C60E5	novel_25410	136372	85	124	0	1	90.9277564309389	0	8.064516129032258	8.064516129032258	0	0.7332883583140234	0.7332883583140234
SHEF-10C60E5	novel_26442	136372	87	1311	1	4	961.3410377496847	0.7627765064836003	3.051106025934401	3.8138825324180017	0.7332883583140234	2.9331534332560936	3.666441791570117
SHEF-10C60E5	novel_26494	136372	87	1311	1	1	961.3410377496847	0.7627765064836003	0.7627765064836003	1.5255530129672006	0.7332883583140234	0.7332883583140234	1.4665767166280468
SHEF-10C60E5	novel_26497	136372	87	1311	1	0	961.3410377496847	0.7627765064836003	0	0.7627765064836003	0.7332883583140234	0	0.7332883583140234
SHEF-10C60E5	novel_26499	136372	87	1311	1	0	961.3410377496847	0.7627765064836003	0	0.7627765064836003	0.7332883583140234	0	0.7332883583140234
SHEF-10C60E5	novel_26503	136372	87	1311	1	0	961.3410377496847	0.7627765064836003	0	0.7627765064836003	0.7332883583140234	0	0.7332883583140234
SHEF-10C60E5	novel_26505	136372	87	1311	8	1	961.3410377496847	6.102212051868802	0.7627765064836003	6.864988558352403	5.866306866512187	0.7332883583140234	6.599595224826211
SHEF-10C60E5	novel_26420	136372	87	1311	0	1	961.3410377496847	0	0.7627765064836003	0.7627765064836003	0	0.7332883583140234	0.7332883583140234
SHEF-10C60E5	novel_27764	136372	91	120	1	0	87.9946029976828	8.333333333333334	0	8.333333333333334	0.7332883583140234	0	0.7332883583140234
SHEF-10C60E5	novel_28172	136372	93	2477	1	0	1816.355263543836	0.40371417036737994	0	0.40371417036737994	0.7332883583140234	0	0.7332883583140234
SHEF-10C6100	novel_64	146382	1	57	2	1	38.93921383776694	35.08771929824561	17.543859649122805	52.63157894736841	1.3662882048339278	0.6831441024169639	2.0494323072508918
SHEF-10C6100	novel_26514	146382	87	936	1	0	639.4228798622781	1.0683760683760684	0	1.0683760683760684	0.6831441024169639	0	0.6831441024169639
SHEF-10C6100	novel_26420	146382	87	936	0	2	639.4228798622781	0	2.1367521367521367	2.1367521367521367	0	1.3662882048339278	1.3662882048339278
SHEF-10C6100	novel_26442	146382	87	936	0	1	639.4228798622781	0	1.0683760683760684	1.0683760683760684	0	0.6831441024169639	0.6831441024169639
SHEF-10C6100	novel_28282	146382	93	4344	1	0	2967.577980899291	0.2302025782688766	0	0.2302025782688766	0.6831441024169639	0	0.6831441024169639
SHEF-10C6100	novel_28283	146382	93	4344	1	0	2967.577980899291	0.2302025782688766	0	0.2302025782688766	0.6831441024169639	0	0.6831441024169639
SHEF-10C6100	novel_28331	146382	93	4344	1	0	2967.577980899291	0.2302025782688766	0	0.2302025782688766	0.6831441024169639	0	0.6831441024169639
SHEF-10C6100	novel_28185	146382	93	4344	0	1	2967.577980899291	0	0.2302025782688766	0.2302025782688766	0	0.6831441024169639	0.6831441024169639
SHEF-10C6100	novel_28285	146382	93	4344	0	1	2967.577980899291	0	0.2302025782688766	0.2302025782688766	0	0.6831441024169639	0.6831441024169639
SHEF-10C6100	novel_28320	146382	93	4344	0	1	2967.577980899291	0	0.2302025782688766	0.2302025782688766	0	0.6831441024169639	0.6831441024169639
SHEF-10C6100	novel_28909	146382	95	630	0	1	430.38078452268724	0	1.5873015873015872	1.5873015873015872	0	0.6831441024169639	0.6831441024169639
SHEF-10C611F	novel_19	153000	1	88	0	1	57.51633986928105	0	11.363636363636365	11.363636363636365	0	0.6535947712418301	0.6535947712418301
SHEF-10C611F	novel_3362	153000	11	1551	1	0	1013.7254901960785	0.6447453255963894	0	0.6447453255963894	0.6535947712418301	0	0.6535947712418301
SHEF-10C611F	novel_3807	153000	13	1079	1	0	705.2287581699346	0.9267840593141798	0	0.9267840593141798	0.6535947712418301	0	0.6535947712418301
SHEF-10C611F	novel_3957	153000	13	1079	1	0	705.2287581699346	0.9267840593141798	0	0.9267840593141798	0.6535947712418301	0	0.6535947712418301
SHEF-10C611F	novel_4579	153000	15	2505	2	1	1637.2549019607843	0.7984031936127745	0.3992015968063872	1.1976047904191618	1.3071895424836601	0.6535947712418301	1.9607843137254903
SHEF-10C611F	novel_5789	153000	19	1417	1	0	926.1437908496732	0.7057163020465772	0	0.7057163020465772	0.6535947712418301	0	0.6535947712418301
SHEF-10C611F	novel_10639	153000	35	946	2	0	618.3006535947712	2.1141649048625792	0	2.1141649048625792	1.3071895424836601	0	1.3071895424836601
SHEF-10C611F	novel_14147	153000	47	2897	1	0	1893.4640522875816	0.3451846738004833	0	0.3451846738004833	0.6535947712418301	0	0.6535947712418301
SHEF-10C611F	novel_14160	153000	47	2897	1	0	1893.4640522875816	0.3451846738004833	0	0.3451846738004833	0.6535947712418301	0	0.6535947712418301
SHEF-10C611F	novel_17258	153000	57	1879	1	0	1228.1045751633987	0.532197977647685	0	0.532197977647685	0.6535947712418301	0	0.6535947712418301
SHEF-10C611F	novel_21052	153000	69	465	1	0	303.921568627451	2.150537634408602	0	2.150537634408602	0.6535947712418301	0	0.6535947712418301
SHEF-10C611F	novel_21618	153000	71	857	0	1	560.1307189542483	0	1.1668611435239207	1.1668611435239207	0	0.6535947712418301	0.6535947712418301
SHEF-10C611F	novel_26497	153000	87	1445	1	0	944.4444444444445	0.6920415224913494	0	0.6920415224913494	0.6535947712418301	0	0.6535947712418301
SHEF-10C611F	novel_26505	153000	87	1445	2	0	944.4444444444445	1.3840830449826989	0	1.3840830449826989	1.3071895424836601	0	1.3071895424836601
SHEF-10C611F	novel_26509	153000	87	1445	0	1	944.4444444444445	0	0.6920415224913494	0.6920415224913494	0	0.6535947712418301	0.6535947712418301
SHEF-10C611F	novel_27069	153000	89	2345	0	1	1532.6797385620914	0	0.42643923240938164	0.42643923240938164	0	0.6535947712418301	0.6535947712418301
SHEF-10C611F	novel_27693	153000	91	299	1	0	195.4248366013072	3.3444816053511706	0	3.3444816053511706	0.6535947712418301	0	0.6535947712418301
SHEF-10C611F	novel_27761	153000	91	299	1	0	195.4248366013072	3.3444816053511706	0	3.3444816053511706	0.6535947712418301	0	0.6535947712418301
SHEF-10C611F	novel_28291	153000	93	2237	1	0	1462.0915032679738	0.44702726866338843	0	0.44702726866338843	0.6535947712418301	0	0.6535947712418301
SHEF-10C611F	novel_28278	153000	93	2237	0	1	1462.0915032679738	0	0.44702726866338843	0.44702726866338843	0	0.6535947712418301	0.6535947712418301
SHEF-10C612E	novel_4	94568	1	42	1	0	44.41248625327807	23.809523809523807	0	23.809523809523807	1.057440148887573	0	1.057440148887573
SHEF-10C612E	novel_16	94568	1	42	1	1	44.41248625327807	23.809523809523807	23.809523809523807	47.61904761904761	1.057440148887573	1.057440148887573	2.114880297775146
SHEF-10C612E	novel_10639	94568	35	389	1	1	411.3442179172659	2.570694087403599	2.570694087403599	5.141388174807198	1.057440148887573	1.057440148887573	2.114880297775146
SHEF-10C612E	novel_26505	94568	87	727	2	2	768.7589882412656	2.751031636863824	2.751031636863824	5.502063273727648	2.114880297775146	2.114880297775146	4.229760595550292
SHEF-10C612E	novel_26497	94568	87	727	0	1	768.7589882412656	0	1.375515818431912	1.375515818431912	0	1.057440148887573	1.057440148887573
SHEF-10C612E	novel_28293	94568	93	1304	0	1	1378.9019541493951	0	0.7668711656441718	0.7668711656441718	0	1.057440148887573	1.057440148887573
SHEF-10C612E	novel_28969	94568	95	906	1	0	958.0407748921411	1.1037527593818983	0	1.1037527593818983	1.057440148887573	0	1.057440148887573
SHEF-10C614C	novel_17	158552	1	66	1	0	41.62672183258489	15.15151515151515	0	15.15151515151515	0.6307079065543165	0	0.6307079065543165
SHEF-10C614C	novel_10639	158552	35	620	1	0	391.03890206367623	1.6129032258064517	0	1.6129032258064517	0.6307079065543165	0	0.6307079065543165
SHEF-10C614C	novel_11173	158552	37	2125	1	0	1340.2543014279227	0.47058823529411764	0	0.47058823529411764	0.6307079065543165	0	0.6307079065543165
SHEF-10C614C	novel_18553	158552	61	1763	0	1	1111.93803925526	0	0.5672149744753262	0.5672149744753262	0	0.6307079065543165	0.6307079065543165
SHEF-10C614C	novel_22501	158552	74	488	1	0	307.7854583985065	2.0491803278688523	0	2.0491803278688523	0.6307079065543165	0	0.6307079065543165
SHEF-10C614C	novel_25852	158552	85	1645	1	0	1037.5145062818508	0.60790273556231	0	0.60790273556231	0.6307079065543165	0	0.6307079065543165
SHEF-10C614C	novel_26493	158552	87	927	1	0	584.6662293758515	1.0787486515641855	0	1.0787486515641855	0.6307079065543165	0	0.6307079065543165
SHEF-10C614C	novel_26494	158552	87	927	1	0	584.6662293758515	1.0787486515641855	0	1.0787486515641855	0.6307079065543165	0	0.6307079065543165
SHEF-10C614C	novel_26497	158552	87	927	1	0	584.6662293758515	1.0787486515641855	0	1.0787486515641855	0.6307079065543165	0	0.6307079065543165
SHEF-10C614C	novel_26505	158552	87	927	2	0	584.6662293758515	2.157497303128371	0	2.157497303128371	1.261415813108633	0	1.261415813108633
SHEF-10C614C	novel_26186	158552	87	927	0	1	584.6662293758515	0	1.0787486515641855	1.0787486515641855	0	0.6307079065543165	0.6307079065543165
SHEF-10C614C	novel_27090	158552	89	1820	0	1	1147.8883899288562	0	0.5494505494505494	0.5494505494505494	0	0.6307079065543165	0.6307079065543165
SHEF-10C614C	novel_28279	158552	93	2464	1	0	1554.064281749836	0.40584415584415584	0	0.40584415584415584	0.6307079065543165	0	0.6307079065543165
SHEF-10C614C	novel_28281	158552	93	2464	1	0	1554.064281749836	0.40584415584415584	0	0.40584415584415584	0.6307079065543165	0	0.6307079065543165
SHEF-10C6179	novel_164	75367	1	22	0	1	29.190494513513872	0	45.45454545454546	45.45454545454546	0	1.326840659705176	1.326840659705176
SHEF-10C6179	novel_247	75367	1	22	0	1	29.190494513513872	0	45.45454545454546	45.45454545454546	0	1.326840659705176	1.326840659705176
SHEF-10C6179	novel_4579	75367	15	1146	1	0	1520.5593960221318	0.8726003490401397	0	0.8726003490401397	1.326840659705176	0	1.326840659705176
SHEF-10C6179	novel_4585	75367	15	1146	1	0	1520.5593960221318	0.8726003490401397	0	0.8726003490401397	1.326840659705176	0	1.326840659705176
SHEF-10C6179	novel_26505	75367	87	611	1	0	810.6996430798625	1.6366612111292962	0	1.6366612111292962	1.326840659705176	0	1.326840659705176
SHEF-10C6179	novel_27128	75367	89	525	1	0	696.5913463452174	1.9047619047619047	0	1.9047619047619047	1.326840659705176	0	1.326840659705176
SHEF-10C6179	novel_27761	75367	91	131	2	0	173.81612642137807	15.267175572519083	0	15.267175572519083	2.653681319410352	0	2.653681319410352
SHEF-10C6179	novel_28276	75367	93	1589	1	0	2108.349808271525	0.6293266205160478	0	0.6293266205160478	1.326840659705176	0	1.326840659705176
SHEF-10C6179	novel_28293	75367	93	1589	1	0	2108.349808271525	0.6293266205160478	0	0.6293266205160478	1.326840659705176	0	1.326840659705176
SHEF-10C6179	novel_28188	75367	93	1589	0	1	2108.349808271525	0	0.6293266205160478	0.6293266205160478	0	1.326840659705176	1.326840659705176
SHEF-10C61A6	novel_8749	34555	29	112	1	0	324.1209665750253	8.928571428571429	0	8.928571428571429	2.893937201562726	0	2.893937201562726
SHEF-10C61A6	novel_13039	34555	44	400	1	0	1157.5748806250904	2.5	0	2.5	2.893937201562726	0	2.893937201562726
SHEF-10C61A6	novel_26503	34555	87	379	1	0	1096.8021993922732	2.638522427440633	0	2.638522427440633	2.893937201562726	0	2.893937201562726
SHEF-10C61A6	novel_27066	34555	89	62	1	0	179.424106496889	16.129032258064516	0	16.129032258064516	2.893937201562726	0	2.893937201562726
SHEF-10C61A6	novel_28297	34555	93	924	1	0	2673.9979742439587	1.0822510822510822	0	1.0822510822510822	2.893937201562726	0	2.893937201562726
SHEF-10C61A6	novel_28282	34555	93	924	0	1	2673.9979742439587	0	1.0822510822510822	1.0822510822510822	0	2.893937201562726	2.893937201562726
SHEF-10C61A6	novel_28286	34555	93	924	0	2	2673.9979742439587	0	2.1645021645021645	2.1645021645021645	0	5.787874403125452	5.787874403125452
SHEF-10C620D	novel_2688	71897	9	526	2	0	731.6021530801007	3.8022813688212924	0	3.8022813688212924	2.78175723604601	0	2.78175723604601
SHEF-10C620D	novel_2793	71897	9	526	1	0	731.6021530801007	1.9011406844106462	0	1.9011406844106462	1.390878618023005	0	1.390878618023005
SHEF-10C620D	novel_3359	71897	11	824	1	0	1146.0839812509562	1.2135922330097089	0	1.2135922330097089	1.390878618023005	0	1.390878618023005
SHEF-10C620D	novel_4017	71897	13	346	1	0	481.24400183595975	2.8901734104046244	0	2.8901734104046244	1.390878618023005	0	1.390878618023005
SHEF-10C620D	novel_4579	71897	15	1955	1	2	2719.167698234975	0.5115089514066496	1.0230179028132993	1.534526854219949	1.390878618023005	2.78175723604601	4.172635854069015
SHEF-10C620D	novel_6386	71897	21	1622	1	0	2256.0051184333142	0.6165228113440197	0	0.6165228113440197	1.390878618023005	0	1.390878618023005
SHEF-10C620D	novel_8114	71897	27	1199	1	0	1667.6634630095832	0.8340283569641367	0	0.8340283569641367	1.390878618023005	0	1.390878618023005
SHEF-10C620D	novel_10639	71897	35	326	1	0	453.4264294754997	3.067484662576687	0	3.067484662576687	1.390878618023005	0	1.390878618023005
SHEF-10C620D	novel_10645	71897	35	326	1	0	453.4264294754997	3.067484662576687	0	3.067484662576687	1.390878618023005	0	1.390878618023005
SHEF-10C620D	novel_12965	71897	43	380	1	0	528.5338748487419	2.6315789473684212	0	2.6315789473684212	1.390878618023005	0	1.390878618023005
SHEF-10C620D	novel_17897	71897	59	527	0	1	732.9930316981237	0	1.8975332068311195	1.8975332068311195	0	1.390878618023005	1.390878618023005
SHEF-10C620D	novel_26497	71897	87	483	1	1	671.7943725051115	2.070393374741201	2.070393374741201	4.140786749482402	1.390878618023005	1.390878618023005	2.78175723604601
SHEF-10C620D	novel_27087	71897	89	1299	1	0	1806.7513248118837	0.7698229407236336	0	0.7698229407236336	1.390878618023005	0	1.390878618023005
SHEF-10C620D	novel_27058	71897	89	1299	0	1	1806.7513248118837	0	0.7698229407236336	0.7698229407236336	0	1.390878618023005	1.390878618023005
SHEF-10C620D	novel_27761	71897	91	103	1	0	143.26049765636952	9.708737864077671	0	9.708737864077671	1.390878618023005	0	1.390878618023005
SHEF-10C620D	novel_28289	71897	93	1370	0	1	1905.503706691517	0	0.7299270072992701	0.7299270072992701	0	1.390878618023005	1.390878618023005
SHEF-10C621C	novel_64	26119	1	16	0	1	61.25808798192887	0	62.5	62.5	0	3.828630498870554	3.828630498870554
SHEF-10C621C	novel_7487	26119	25	493	2	0	1887.5148359431832	4.056795131845842	0	4.056795131845842	7.657260997741108	0	7.657260997741108
SHEF-10C621C	novel_25028	26119	83	108	1	0	413.4920938780199	9.25925925925926	0	9.25925925925926	3.828630498870554	0	3.828630498870554
SHEF-10C621C	novel_26492	26119	87	254	1	0	972.4721467131208	3.937007874015748	0	3.937007874015748	3.828630498870554	0	3.828630498870554
SHEF-10C621C	novel_28350	26119	93	528	0	1	2021.5169034036526	0	1.8939393939393938	1.8939393939393938	0	3.828630498870554	3.828630498870554
SHEF-10C623A	novel_244	40412	1	35	1	0	86.60793823616748	28.57142857142857	0	28.57142857142857	2.4745125210333567	0	2.4745125210333567
SHEF-10C623A	novel_194	40412	1	35	0	1	86.60793823616748	0	28.57142857142857	28.57142857142857	0	2.4745125210333567	2.4745125210333567
SHEF-10C623A	novel_4017	40412	13	183	1	0	452.8357913491042	5.46448087431694	0	5.46448087431694	2.4745125210333567	0	2.4745125210333567
SHEF-10C623A	novel_8119	40412	27	732	1	0	1811.343165396417	1.366120218579235	0	1.366120218579235	2.4745125210333567	0	2.4745125210333567
SHEF-10C623A	novel_25799	40412	85	594	1	0	1469.8604374938138	1.6835016835016836	0	1.6835016835016836	2.4745125210333567	0	2.4745125210333567
SHEF-10C623A	novel_26442	40412	87	227	1	0	561.7143422745719	4.405286343612334	0	4.405286343612334	2.4745125210333567	0	2.4745125210333567
SHEF-10C623A	novel_26505	40412	87	227	1	0	561.7143422745719	4.405286343612334	0	4.405286343612334	2.4745125210333567	0	2.4745125210333567
SHEF-10C623A	novel_26497	40412	87	227	0	1	561.7143422745719	0	4.405286343612334	4.405286343612334	0	2.4745125210333567	2.4745125210333567
SHEF-10C623A	novel_27068	40412	89	394	1	0	974.9579332871425	2.5380710659898478	0	2.5380710659898478	2.4745125210333567	0	2.4745125210333567
SHEF-10C623A	novel_27079	40412	89	394	1	0	974.9579332871425	2.5380710659898478	0	2.5380710659898478	2.4745125210333567	0	2.4745125210333567
SHEF-10C623A	novel_27070	40412	89	394	0	1	974.9579332871425	0	2.5380710659898478	2.5380710659898478	0	2.4745125210333567	2.4745125210333567
SHEF-10C623A	novel_27760	40412	91	39	1	0	96.5059883203009	25.641025641025642	0	25.641025641025642	2.4745125210333567	0	2.4745125210333567
SHEF-10C623A	novel_27761	40412	91	39	1	0	96.5059883203009	25.641025641025642	0	25.641025641025642	2.4745125210333567	0	2.4745125210333567
SHEF-10C623A	novel_28381	40412	93	935	1	0	2313.6692071661882	1.06951871657754	0	1.06951871657754	2.4745125210333567	0	2.4745125210333567
SHEF-10C623A	novel_28233	40412	93	935	0	1	2313.6692071661882	0	1.06951871657754	1.06951871657754	0	2.4745125210333567	2.4745125210333567
SHEF-10C623A	novel_28292	40412	93	935	0	1	2313.6692071661882	0	1.06951871657754	1.06951871657754	0	2.4745125210333567	2.4745125210333567
SHEF-10C6258	novel_672	76094	3	969	0	1	1273.424974373801	0	1.0319917440660475	1.0319917440660475	0	1.3141640602412805	1.3141640602412805
SHEF-10C6258	novel_3627	76094	12	408	0	1	536.1789365784425	0	2.450980392156863	2.450980392156863	0	1.3141640602412805	1.3141640602412805
SHEF-10C6258	novel_20776	76094	69	93	0	1	122.21725760243909	0	10.75268817204301	10.75268817204301	0	1.3141640602412805	1.3141640602412805
SHEF-10C6258	novel_26420	76094	87	521	0	1	684.6794753857072	0	1.9193857965451055	1.9193857965451055	0	1.3141640602412805	1.3141640602412805
SHEF-10C6258	novel_26442	76094	87	521	0	1	684.6794753857072	0	1.9193857965451055	1.9193857965451055	0	1.3141640602412805	1.3141640602412805
SHEF-10C6258	novel_26497	76094	87	521	0	1	684.6794753857072	0	1.9193857965451055	1.9193857965451055	0	1.3141640602412805	1.3141640602412805
SHEF-10C6258	novel_26759	76094	88	405	1	0	532.2364443977186	2.4691358024691357	0	2.4691358024691357	1.3141640602412805	0	1.3141640602412805
SHEF-10C6258	novel_27063	76094	89	588	1	0	772.728467421873	1.7006802721088436	0	1.7006802721088436	1.3141640602412805	0	1.3141640602412805
SHEF-10C6258	novel_27080	76094	89	588	1	0	772.728467421873	1.7006802721088436	0	1.7006802721088436	1.3141640602412805	0	1.3141640602412805
SHEF-10C6258	novel_27101	76094	89	588	1	0	772.728467421873	1.7006802721088436	0	1.7006802721088436	1.3141640602412805	0	1.3141640602412805
SHEF-10C6258	novel_28233	76094	93	1352	0	1	1776.7498094462114	0	0.7396449704142012	0.7396449704142012	0	1.3141640602412805	1.3141640602412805
SHEF-10C6267	novel_741	23377	3	331	1	0	1415.9216323737005	3.021148036253776	0	3.021148036253776	4.277708859135047	0	4.277708859135047
SHEF-10C6267	novel_8114	23377	27	336	1	1	1437.3101766693758	2.976190476190476	2.976190476190476	5.952380952380952	4.277708859135047	4.277708859135047	8.555417718270094
SHEF-10C6267	novel_12353	23377	41	209	1	0	894.0411515592249	4.784688995215311	0	4.784688995215311	4.277708859135047	0	4.277708859135047
SHEF-10C6267	novel_21052	23377	69	156	1	0	667.3225820250674	6.410256410256411	0	6.410256410256411	4.277708859135047	0	4.277708859135047
SHEF-10C6267	novel_22717	23377	75	288	1	0	1231.9801514308936	3.4722222222222223	0	3.4722222222222223	4.277708859135047	0	4.277708859135047
SHEF-10C6267	novel_28282	23377	93	314	1	0	1343.2005817684048	3.1847133757961785	0	3.1847133757961785	4.277708859135047	0	4.277708859135047
SHEF-10C6285	novel_2687	89128	9	431	1	0	483.5741854411633	2.320185614849188	0	2.320185614849188	1.1219818687730008	0	1.1219818687730008
SHEF-10C6285	novel_2688	89128	9	431	2	0	483.5741854411633	4.640371229698376	0	4.640371229698376	2.2439637375460015	0	2.2439637375460015
SHEF-10C6285	novel_2793	89128	9	431	2	0	483.5741854411633	4.640371229698376	0	4.640371229698376	2.2439637375460015	0	2.2439637375460015
SHEF-10C6285	novel_4017	89128	13	482	0	1	540.7952607485863	0	2.074688796680498	2.074688796680498	0	1.1219818687730008	1.1219818687730008
SHEF-10C6285	novel_4579	89128	15	2290	0	1	2569.3384794901717	0	0.4366812227074236	0.4366812227074236	0	1.1219818687730008	1.1219818687730008
SHEF-10C6285	novel_11843	89128	39	370	1	0	415.1332914460103	2.7027027027027026	0	2.7027027027027026	1.1219818687730008	0	1.1219818687730008
SHEF-10C6285	novel_15470	89128	52	2121	0	1	2379.7235436675346	0	0.47147571900047147	0.47147571900047147	0	1.1219818687730008	1.1219818687730008
SHEF-10C6285	novel_22558	89128	75	1663	1	0	1865.8558477695	0.6013229104028863	0	0.6013229104028863	1.1219818687730008	0	1.1219818687730008
SHEF-10C6285	novel_26291	89128	87	645	1	0	723.6783053585855	1.5503875968992247	0	1.5503875968992247	1.1219818687730008	0	1.1219818687730008
SHEF-10C6285	novel_26494	89128	87	645	1	0	723.6783053585855	1.5503875968992247	0	1.5503875968992247	1.1219818687730008	0	1.1219818687730008
SHEF-10C6285	novel_26504	89128	87	645	2	1	723.6783053585855	3.1007751937984493	1.5503875968992247	4.651162790697674	2.2439637375460015	1.1219818687730008	3.365945606319002
SHEF-10C6285	novel_26505	89128	87	645	3	1	723.6783053585855	4.651162790697675	1.5503875968992247	6.2015503875969	3.365945606319002	1.1219818687730008	4.487927475092003
SHEF-10C6294	novel_1	92723	1	45	1	0	48.53164802691889	22.22222222222222	0	22.22222222222222	1.0784810672648641	0	1.0784810672648641
SHEF-10C6294	novel_16	92723	1	45	1	0	48.53164802691889	22.22222222222222	0	22.22222222222222	1.0784810672648641	0	1.0784810672648641
SHEF-10C6294	novel_235	92723	1	45	1	0	48.53164802691889	22.22222222222222	0	22.22222222222222	1.0784810672648641	0	1.0784810672648641
SHEF-10C6294	novel_93	92723	1	45	0	1	48.53164802691889	0	22.22222222222222	22.22222222222222	0	1.0784810672648641	1.0784810672648641
SHEF-10C6294	novel_2103	92723	7	1501	0	1	1618.800081964561	0	0.6662225183211193	0.6662225183211193	0	1.0784810672648641	1.0784810672648641
SHEF-10C6294	novel_4026	92723	13	756	1	0	815.3316868522373	1.3227513227513228	0	1.3227513227513228	1.0784810672648641	0	1.0784810672648641
SHEF-10C6294	novel_4579	92723	15	1851	0	1	1996.2684555072635	0	0.5402485143165856	0.5402485143165856	0	1.0784810672648641	1.0784810672648641
SHEF-10C6294	novel_8079	92723	27	1123	1	0	1211.1342385384426	0.8904719501335708	0	0.8904719501335708	1.0784810672648641	0	1.0784810672648641
SHEF-10C6294	novel_26505	92723	87	706	2	0	761.4076334889941	2.8328611898017	0	2.8328611898017	2.1569621345297283	0	2.1569621345297283
SHEF-10C6294	novel_26272	92723	87	706	0	1	761.4076334889941	0	1.41643059490085	1.41643059490085	0	1.0784810672648641	1.0784810672648641
SHEF-10C6294	novel_27777	92723	91	211	2	0	227.55950519288635	9.47867298578199	0	9.47867298578199	2.1569621345297283	0	2.1569621345297283
SHEF-10C62C1	novel_4579	46657	15	1230	0	1	2636.260368219131	0	0.8130081300813008	0.8130081300813008	0	2.1433011123732775	2.1433011123732775
SHEF-10C62C1	novel_28279	46657	93	745	0	1	1596.7593287180916	0	1.342281879194631	1.342281879194631	0	2.1433011123732775	2.1433011123732775
SHEF-10C62D0	novel_66	472191	1	189	0	1	40.02617584833256	0	5.291005291005291	5.291005291005291	0	0.21177870819223577	0.21177870819223577
SHEF-10C62D0	novel_123	472191	1	189	0	1	40.02617584833256	0	5.291005291005291	5.291005291005291	0	0.21177870819223577	0.21177870819223577
SHEF-10C62D0	novel_198	472191	1	189	0	1	40.02617584833256	0	5.291005291005291	5.291005291005291	0	0.21177870819223577	0.21177870819223577
SHEF-10C62D0	novel_218	472191	1	189	0	1	40.02617584833256	0	5.291005291005291	5.291005291005291	0	0.21177870819223577	0.21177870819223577
SHEF-10C62D0	novel_229	472191	1	189	0	1	40.02617584833256	0	5.291005291005291	5.291005291005291	0	0.21177870819223577	0.21177870819223577
SHEF-10C62D0	novel_2688	472191	9	2625	1	0	555.9191090046189	0.38095238095238093	0	0.38095238095238093	0.21177870819223577	0	0.21177870819223577
SHEF-10C62D0	novel_2793	472191	9	2625	0	2	555.9191090046189	0	0.7619047619047619	0.7619047619047619	0	0.42355741638447153	0.42355741638447153
SHEF-10C62D0	novel_2794	472191	9	2625	0	1	555.9191090046189	0	0.38095238095238093	0.38095238095238093	0	0.21177870819223577	0.21177870819223577
SHEF-10C62D0	novel_3363	472191	11	5046	1	0	1068.6353615380217	0.19817677368212444	0	0.19817677368212444	0.21177870819223577	0	0.21177870819223577
SHEF-10C62D0	novel_3368	472191	11	5046	1	0	1068.6353615380217	0.19817677368212444	0	0.19817677368212444	0.21177870819223577	0	0.21177870819223577
SHEF-10C62D0	novel_3816	472191	13	3352	1	0	709.8822298603743	0.2983293556085919	0	0.2983293556085919	0.21177870819223577	0	0.21177870819223577
SHEF-10C62D0	novel_3931	472191	13	3352	1	0	709.8822298603743	0.2983293556085919	0	0.2983293556085919	0.21177870819223577	0	0.21177870819223577
SHEF-10C62D0	novel_4017	472191	13	3352	1	0	709.8822298603743	0.2983293556085919	0	0.2983293556085919	0.21177870819223577	0	0.21177870819223577
SHEF-10C62D0	novel_4026	472191	13	3352	1	0	709.8822298603743	0.2983293556085919	0	0.2983293556085919	0.21177870819223577	0	0.21177870819223577
SHEF-10C62D0	novel_4579	472191	15	6733	3	1	1425.9060422583234	0.44556661220852517	0.1485222040695084	0.5940888162780336	0.6353361245767073	0.21177870819223577	0.8471148327689431
SHEF-10C62D0	novel_6992	472191	23	2813	1	0	595.7335061447592	0.35549235691432635	0	0.35549235691432635	0.21177870819223577	0	0.21177870819223577
SHEF-10C62D0	novel_8053	472191	27	6128	1	0	1297.7799238020207	0.16318537859007834	0	0.16318537859007834	0.21177870819223577	0	0.21177870819223577
SHEF-10C62D0	novel_9587	472191	32	6199	0	1	1312.8162120836694	0	0.16131634134537828	0.16131634134537828	0	0.21177870819223577	0.21177870819223577
SHEF-10C62D0	novel_10639	472191	35	3198	2	0	677.2683087987699	0.6253908692933083	0	0.6253908692933083	0.42355741638447153	0	0.42355741638447153
SHEF-10C62D0	novel_11173	472191	37	5313	1	0	1125.1802766253486	0.18821757952192736	0	0.18821757952192736	0.21177870819223577	0	0.21177870819223577
SHEF-10C62D0	novel_12965	472191	43	3407	2	0	721.5300588109473	0.587026709715292	0	0.587026709715292	0.42355741638447153	0	0.42355741638447153
SHEF-10C62D0	novel_12986	472191	43	3407	1	0	721.5300588109473	0.293513354857646	0	0.293513354857646	0.21177870819223577	0	0.21177870819223577
SHEF-10C62D0	novel_13576	472191	45	4983	1	0	1055.2933029219107	0.20068231988761792	0	0.20068231988761792	0.21177870819223577	0	0.21177870819223577
SHEF-10C62D0	novel_14137	472191	47	7806	0	1	1653.1445961485924	0	0.12810658467845248	0.12810658467845248	0	0.21177870819223577	0.21177870819223577
SHEF-10C62D0	novel_14646	472191	49	5301	1	0	1122.6389321270417	0.18864365214110546	0	0.18864365214110546	0.21177870819223577	0	0.21177870819223577
SHEF-10C62D0	novel_17134	472191	57	6203	0	1	1313.6633269164383	0	0.16121231662098984	0.16121231662098984	0	0.21177870819223577	0.21177870819223577
SHEF-10C62D0	novel_17897	472191	59	2757	0	1	583.873898485994	0	0.3627130939426913	0.3627130939426913	0	0.21177870819223577	0.21177870819223577
SHEF-10C62D0	novel_18940	472191	63	5936	1	0	1257.1184118291114	0.16846361185983827	0	0.16846361185983827	0.21177870819223577	0	0.21177870819223577
SHEF-10C62D0	novel_19111	472191	63	5936	2	0	1257.1184118291114	0.33692722371967654	0	0.33692722371967654	0.42355741638447153	0	0.42355741638447153
SHEF-10C62D0	novel_21052	472191	69	2231	1	3	472.47829797687797	0.44822949350067237	1.3446884805020172	1.7929179740026895	0.21177870819223577	0.6353361245767073	0.8471148327689431
SHEF-10C62D0	novel_22502	472191	74	624	0	1	132.1499139119551	0	1.6025641025641026	1.6025641025641026	0	0.21177870819223577	0.21177870819223577
SHEF-10C62D0	novel_22721	472191	75	4467	2	0	946.0154894947171	0.4477277815088427	0	0.4477277815088427	0.42355741638447153	0	0.42355741638447153
SHEF-10C62D0	novel_22496	472191	75	4467	0	1	946.0154894947171	0	0.22386389075442134	0.22386389075442134	0	0.21177870819223577	0.21177870819223577
SHEF-10C62D0	novel_25852	472191	85	4238	1	0	897.5181653186951	0.23596035865974513	0	0.23596035865974513	0.21177870819223577	0	0.21177870819223577
SHEF-10C62D0	novel_25785	472191	85	4238	0	1	897.5181653186951	0	0.23596035865974513	0.23596035865974513	0	0.21177870819223577	0.21177870819223577
SHEF-10C62D0	novel_26257	472191	87	4094	1	0	867.0220313390132	0.24425989252564728	0	0.24425989252564728	0.21177870819223577	0	0.21177870819223577
SHEF-10C62D0	novel_26440	472191	87	4094	1	0	867.0220313390132	0.24425989252564728	0	0.24425989252564728	0.21177870819223577	0	0.21177870819223577
SHEF-10C62D0	novel_26494	472191	87	4094	2	0	867.0220313390132	0.48851978505129456	0	0.48851978505129456	0.42355741638447153	0	0.42355741638447153
SHEF-10C62D0	novel_26497	472191	87	4094	5	0	867.0220313390132	1.2212994626282363	0	1.2212994626282363	1.0588935409611788	0	1.0588935409611788
SHEF-10C62D0	novel_26500	472191	87	4094	1	0	867.0220313390132	0.24425989252564728	0	0.24425989252564728	0.21177870819223577	0	0.21177870819223577
SHEF-10C62D0	novel_26501	472191	87	4094	1	0	867.0220313390132	0.24425989252564728	0	0.24425989252564728	0.21177870819223577	0	0.21177870819223577
SHEF-10C62D0	novel_26502	472191	87	4094	2	0	867.0220313390132	0.48851978505129456	0	0.48851978505129456	0.42355741638447153	0	0.42355741638447153
SHEF-10C62D0	novel_26504	472191	87	4094	1	0	867.0220313390132	0.24425989252564728	0	0.24425989252564728	0.21177870819223577	0	0.21177870819223577
SHEF-10C62D0	novel_26505	472191	87	4094	7	0	867.0220313390132	1.7098192476795309	0	1.7098192476795309	1.4824509573456504	0	1.4824509573456504
SHEF-10C62D0	novel_26510	472191	87	4094	1	0	867.0220313390132	0.24425989252564728	0	0.24425989252564728	0.21177870819223577	0	0.21177870819223577
SHEF-10C62D0	novel_26420	472191	87	4094	0	1	867.0220313390132	0	0.24425989252564728	0.24425989252564728	0	0.21177870819223577	0.21177870819223577
SHEF-10C62D0	novel_26442	472191	87	4094	0	1	867.0220313390132	0	0.24425989252564728	0.24425989252564728	0	0.21177870819223577	0.21177870819223577
SHEF-10C62D0	novel_26445	472191	87	4094	0	1	867.0220313390132	0	0.24425989252564728	0.24425989252564728	0	0.21177870819223577	0.21177870819223577
SHEF-10C62D0	novel_27058	472191	89	7414	1	0	1570.1273425372358	0.1348799568384138	0	0.1348799568384138	0.21177870819223577	0	0.21177870819223577
SHEF-10C62D0	novel_27121	472191	89	7414	1	0	1570.1273425372358	0.1348799568384138	0	0.1348799568384138	0.21177870819223577	0	0.21177870819223577
SHEF-10C62D0	novel_27090	472191	89	7414	0	1	1570.1273425372358	0	0.1348799568384138	0.1348799568384138	0	0.21177870819223577	0.21177870819223577
SHEF-10C62D0	novel_27485	472191	91	1218	1	0	257.94646657814314	0.8210180623973727	0	0.8210180623973727	0.21177870819223577	0	0.21177870819223577
SHEF-10C62D0	novel_27760	472191	91	1218	1	0	257.94646657814314	0.8210180623973727	0	0.8210180623973727	0.21177870819223577	0	0.21177870819223577
SHEF-10C62D0	novel_27761	472191	91	1218	1	1	257.94646657814314	0.8210180623973727	0.8210180623973727	1.6420361247947455	0.21177870819223577	0.21177870819223577	0.42355741638447153
SHEF-10C62D0	novel_27775	472191	91	1218	1	0	257.94646657814314	0.8210180623973727	0	0.8210180623973727	0.21177870819223577	0	0.21177870819223577
SHEF-10C62D0	novel_28144	472191	93	6768	1	0	1433.3182970450516	0.14775413711583923	0	0.14775413711583923	0.21177870819223577	0	0.21177870819223577
SHEF-10C62D0	novel_28278	472191	93	6768	1	0	1433.3182970450516	0.14775413711583923	0	0.14775413711583923	0.21177870819223577	0	0.21177870819223577
SHEF-10C62D0	novel_28279	472191	93	6768	1	0	1433.3182970450516	0.14775413711583923	0	0.14775413711583923	0.21177870819223577	0	0.21177870819223577
SHEF-10C62D0	novel_28282	472191	93	6768	1	0	1433.3182970450516	0.14775413711583923	0	0.14775413711583923	0.21177870819223577	0	0.21177870819223577
SHEF-10C62D0	novel_28290	472191	93	6768	1	0	1433.3182970450516	0.14775413711583923	0	0.14775413711583923	0.21177870819223577	0	0.21177870819223577
SHEF-10C62D0	novel_28185	472191	93	6768	0	1	1433.3182970450516	0	0.14775413711583923	0.14775413711583923	0	0.21177870819223577	0.21177870819223577
SHEF-10C62D0	novel_28277	472191	93	6768	0	1	1433.3182970450516	0	0.14775413711583923	0.14775413711583923	0	0.21177870819223577	0.21177870819223577
SHEF-10C62D0	novel_28300	472191	93	6768	0	1	1433.3182970450516	0	0.14775413711583923	0.14775413711583923	0	0.21177870819223577	0.21177870819223577
SHEF-10C62D0	novel_28313	472191	93	6768	0	1	1433.3182970450516	0	0.14775413711583923	0.14775413711583923	0	0.21177870819223577	0.21177870819223577
SHEF-10C63DD	novel_26505	59023	87	272	1	0	460.83730071328125	3.676470588235294	0	3.676470588235294	1.6942547820341223	0	1.6942547820341223
SHEF-10C63DD	novel_26420	59023	87	272	0	1	460.83730071328125	0	3.676470588235294	3.676470588235294	0	1.6942547820341223	1.6942547820341223
SHEF-10C63DD	novel_26492	59023	87	272	0	1	460.83730071328125	0	3.676470588235294	3.676470588235294	0	1.6942547820341223	1.6942547820341223
SHEF-10C63DD	novel_28282	59023	93	1759	1	0	2980.194161598021	0.5685048322910745	0	0.5685048322910745	1.6942547820341223	0	1.6942547820341223
SHEF-10C63FB	novel_23115	64084	77	824	0	1	1285.8123712627178	0	1.2135922330097089	1.2135922330097089	0	1.5604519068722302	1.5604519068722302
SHEF-10C63FB	novel_26492	64084	87	397	1	0	619.4994070282754	2.5188916876574305	0	2.5188916876574305	1.5604519068722302	0	1.5604519068722302
SHEF-10C63FB	novel_26497	64084	87	397	7	2	619.4994070282754	17.632241813602015	5.037783375314861	22.670025188916874	10.923163348105613	3.1209038137444605	14.044067161850073
SHEF-10C63FB	novel_26503	64084	87	397	1	0	619.4994070282754	2.5188916876574305	0	2.5188916876574305	1.5604519068722302	0	1.5604519068722302
SHEF-10C63FB	novel_26421	64084	87	397	0	1	619.4994070282754	0	2.5188916876574305	2.5188916876574305	0	1.5604519068722302	1.5604519068722302
SHEF-10C63FB	novel_26442	64084	87	397	0	1	619.4994070282754	0	2.5188916876574305	2.5188916876574305	0	1.5604519068722302	1.5604519068722302
SHEF-10C63FB	novel_28276	64084	93	1522	0	1	2375.0078022595344	0	0.657030223390276	0.657030223390276	0	1.5604519068722302	1.5604519068722302
SHEF-10C6425	novel_244	36419	1	5	0	1	13.729097449133693	0	200.0	200.0	0	2.7458194898267387	2.7458194898267387
SHEF-10C6425	novel_24382	36419	81	615	1	0	1688.6789862434443	1.6260162601626016	0	1.6260162601626016	2.7458194898267387	0	2.7458194898267387
SHEF-10C6425	novel_26505	36419	87	188	2	0	516.2140640874269	10.638297872340425	0	10.638297872340425	5.4916389796534775	0	5.4916389796534775
SHEF-10C6425	novel_26283	36419	87	188	0	1	516.2140640874269	0	5.319148936170213	5.319148936170213	0	2.7458194898267387	2.7458194898267387
SHEF-10C6443	novel_249	166388	1	55	1	0	33.055268408779476	18.181818181818183	0	18.181818181818183	0.6010048801596269	0	0.6010048801596269
SHEF-10C6443	novel_2793	166388	9	583	1	0	350.3858451330625	1.7152658662092626	0	1.7152658662092626	0.6010048801596269	0	0.6010048801596269
SHEF-10C6443	novel_4579	166388	15	2797	1	0	1681.0106498064763	0.3575259206292456	0	0.3575259206292456	0.6010048801596269	0	0.6010048801596269
SHEF-10C6443	novel_5785	166388	19	1192	1	0	716.3978171502753	0.8389261744966443	0	0.8389261744966443	0.6010048801596269	0	0.6010048801596269
SHEF-10C6443	novel_8071	166388	27	2835	1	0	1703.8488352525421	0.3527336860670194	0	0.3527336860670194	0.6010048801596269	0	0.6010048801596269
SHEF-10C6443	novel_8300	166388	28	1399	1	0	840.805827343318	0.7147962830593281	0	0.7147962830593281	0.6010048801596269	0	0.6010048801596269
SHEF-10C6443	novel_10639	166388	35	827	3	0	497.03103589201146	3.6275695284159615	0	3.6275695284159615	1.8030146404788807	0	1.8030146404788807
SHEF-10C6443	novel_10598	166388	35	827	0	1	497.03103589201146	0	1.2091898428053205	1.2091898428053205	0	0.6010048801596269	0.6010048801596269
SHEF-10C6443	novel_12965	166388	43	888	2	1	533.6923335817487	2.2522522522522523	1.1261261261261262	3.3783783783783785	1.2020097603192539	0.6010048801596269	1.8030146404788807
SHEF-10C6443	novel_17897	166388	59	876	0	1	526.4802750198331	0	1.1415525114155252	1.1415525114155252	0	0.6010048801596269	0.6010048801596269
SHEF-10C6443	novel_21052	166388	69	481	0	1	289.0833473567805	0	2.079002079002079	2.079002079002079	0	0.6010048801596269	0.6010048801596269
SHEF-10C6443	novel_21640	166388	71	563	0	1	338.36574752986996	0	1.7761989342806397	1.7761989342806397	0	0.6010048801596269	0.6010048801596269
SHEF-10C6443	novel_24383	166388	81	1642	1	0	986.8500132221073	0.6090133982947625	0	0.6090133982947625	0.6010048801596269	0	0.6010048801596269
SHEF-10C6443	novel_26442	166388	87	1496	1	0	899.1033007188018	0.6684491978609626	0	0.6684491978609626	0.6010048801596269	0	0.6010048801596269
SHEF-10C6443	novel_26497	166388	87	1496	3	0	899.1033007188018	2.0053475935828877	0	2.0053475935828877	1.8030146404788807	0	1.8030146404788807
SHEF-10C6443	novel_26505	166388	87	1496	2	0	899.1033007188018	1.3368983957219251	0	1.3368983957219251	1.2020097603192539	0	1.2020097603192539
SHEF-10C6443	novel_26447	166388	87	1496	0	1	899.1033007188018	0	0.6684491978609626	0.6684491978609626	0	0.6010048801596269	0.6010048801596269
SHEF-10C6443	novel_26492	166388	87	1496	0	1	899.1033007188018	0	0.6684491978609626	0.6684491978609626	0	0.6010048801596269	0.6010048801596269
SHEF-10C6443	novel_27777	166388	91	153	1	0	91.95374666442291	6.5359477124183005	0	6.5359477124183005	0.6010048801596269	0	0.6010048801596269
SHEF-10C6443	novel_28281	166388	93	2591	1	1	1557.2036444935932	0.3859513701273639	0.3859513701273639	0.7719027402547278	0.6010048801596269	0.6010048801596269	1.2020097603192539
SHEF-10C6443	novel_28284	166388	93	2591	1	0	1557.2036444935932	0.3859513701273639	0	0.3859513701273639	0.6010048801596269	0	0.6010048801596269
SHEF-10C6443	novel_28233	166388	93	2591	0	1	1557.2036444935932	0	0.3859513701273639	0.3859513701273639	0	0.6010048801596269	0.6010048801596269
SHEF-10C6443	novel_28279	166388	93	2591	0	1	1557.2036444935932	0	0.3859513701273639	0.3859513701273639	0	0.6010048801596269	0.6010048801596269
SHEF-10C6443	novel_28295	166388	93	2591	0	1	1557.2036444935932	0	0.3859513701273639	0.3859513701273639	0	0.6010048801596269	0.6010048801596269
SHEF-10C6443	novel_28321	166388	93	2591	0	1	1557.2036444935932	0	0.3859513701273639	0.3859513701273639	0	0.6010048801596269	0.6010048801596269
SHEF-10C6443	novel_28970	166388	95	1597	0	1	959.8047936149242	0	0.6261740763932373	0.6261740763932373	0	0.6010048801596269	0.6010048801596269
SHEF-10C6443	novel_29434	166388	97	133	1	0	79.93364906123037	7.518796992481203	0	7.518796992481203	0.6010048801596269	0	0.6010048801596269
SHEF-10C6443	novel_29567	166388	97	133	1	0	79.93364906123037	7.518796992481203	0	7.518796992481203	0.6010048801596269	0	0.6010048801596269
SHEF-10C6452	novel_75	136858	1	34	0	1	24.843268205000804	0	29.41176470588235	29.41176470588235	0	0.7306843589706119	0.7306843589706119
SHEF-10C6452	novel_2688	136858	9	325	1	0	237.47241666544886	3.0769230769230766	0	3.0769230769230766	0.7306843589706119	0	0.7306843589706119
SHEF-10C6452	novel_3361	136858	11	847	1	0	618.8896520481082	1.1806375442739079	0	1.1806375442739079	0.7306843589706119	0	0.7306843589706119
SHEF-10C6452	novel_4579	136858	15	3634	4	0	2655.306960499204	1.1007154650522841	0	1.1007154650522841	2.9227374358824476	0	2.9227374358824476
SHEF-10C6452	novel_4582	136858	15	3634	1	0	2655.306960499204	0.27517886626307103	0	0.27517886626307103	0.7306843589706119	0	0.7306843589706119
SHEF-10C6452	novel_4765	136858	16	2341	0	1	1710.5320843502025	0	0.4271678769756514	0.4271678769756514	0	0.7306843589706119	0.7306843589706119
SHEF-10C6452	novel_7502	136858	25	2086	2	1	1524.2075728126965	0.9587727708533078	0.4793863854266539	1.4381591562799616	1.4613687179412238	0.7306843589706119	2.1920530769118356
SHEF-10C6452	novel_8733	136858	29	3297	1	0	2409.0663315261077	0.3033060357901122	0	0.3033060357901122	0.7306843589706119	0	0.7306843589706119
SHEF-10C6452	novel_8749	136858	29	3297	0	1	2409.0663315261077	0	0.3033060357901122	0.3033060357901122	0	0.7306843589706119	0.7306843589706119
SHEF-10C6452	novel_10639	136858	35	401	2	0	293.0044279472154	4.987531172069825	0	4.987531172069825	1.4613687179412238	0	1.4613687179412238
SHEF-10C6452	novel_17897	136858	59	435	0	2	317.8476961522162	0	4.597701149425287	4.597701149425287	0	1.4613687179412238	1.4613687179412238
SHEF-10C6452	novel_19111	136858	63	1371	1	0	1001.7682561487089	0.7293946024799417	0	0.7293946024799417	0.7306843589706119	0	0.7306843589706119
SHEF-10C6452	novel_18940	136858	63	1371	0	1	1001.7682561487089	0	0.7293946024799417	0.7293946024799417	0	0.7306843589706119	0.7306843589706119
SHEF-10C6452	novel_21321	136858	70	794	1	0	580.1633810226658	1.2594458438287153	0	1.2594458438287153	0.7306843589706119	0	0.7306843589706119
SHEF-10C6452	novel_23302	136858	77	893	1	0	652.5011325607564	1.1198208286674132	0	1.1198208286674132	0.7306843589706119	0	0.7306843589706119
SHEF-10C6452	novel_24127	136858	79	3024	1	0	2209.5895015271303	0.3306878306878307	0	0.3306878306878307	0.7306843589706119	0	0.7306843589706119
SHEF-10C6452	novel_25799	136858	85	1390	1	1	1015.6512589691506	0.7194244604316548	0.7194244604316548	1.4388489208633095	0.7306843589706119	0.7306843589706119	1.4613687179412238
SHEF-10C6452	novel_25810	136858	85	1390	0	1	1015.6512589691506	0	0.7194244604316548	0.7194244604316548	0	0.7306843589706119	0.7306843589706119
SHEF-10C6452	novel_26505	136858	87	995	1	0	727.0309371757588	1.0050251256281406	0	1.0050251256281406	0.7306843589706119	0	0.7306843589706119
SHEF-10C6452	novel_26507	136858	87	995	1	0	727.0309371757588	1.0050251256281406	0	1.0050251256281406	0.7306843589706119	0	0.7306843589706119
SHEF-10C6452	novel_26442	136858	87	995	0	1	727.0309371757588	0	1.0050251256281406	1.0050251256281406	0	0.7306843589706119	0.7306843589706119
SHEF-10C6452	novel_26497	136858	87	995	0	1	727.0309371757588	0	1.0050251256281406	1.0050251256281406	0	0.7306843589706119	0.7306843589706119
SHEF-10C6452	novel_27638	136858	91	75	1	0	54.801326922795894	13.333333333333334	0	13.333333333333334	0.7306843589706119	0	0.7306843589706119
SHEF-10C6452	novel_28282	136858	93	1847	1	0	1349.5740110187203	0.5414185165132648	0	0.5414185165132648	0.7306843589706119	0	0.7306843589706119
SHEF-10C6452	novel_28286	136858	93	1847	0	1	1349.5740110187203	0	0.5414185165132648	0.5414185165132648	0	0.7306843589706119	0.7306843589706119
SHEF-10C64BC	novel_236	245323	1	155	1	0	63.182009024836645	6.451612903225807	0	6.451612903225807	0.40762586467636547	0	0.40762586467636547
SHEF-10C64BC	novel_168	245323	1	155	0	1	63.182009024836645	0	6.451612903225807	6.451612903225807	0	0.40762586467636547	0.40762586467636547
SHEF-10C64BC	novel_2691	245323	9	1163	1	0	474.06888061861304	0.8598452278589853	0	0.8598452278589853	0.40762586467636547	0	0.40762586467636547
SHEF-10C64BC	novel_2793	245323	9	1163	1	0	474.06888061861304	0.8598452278589853	0	0.8598452278589853	0.40762586467636547	0	0.40762586467636547
SHEF-10C64BC	novel_4575	245323	15	5112	2	1	2083.7834202255804	0.39123630672926446	0.19561815336463223	0.5868544600938967	0.8152517293527309	0.40762586467636547	1.2228775940290963
SHEF-10C64BC	novel_4579	245323	15	5112	2	1	2083.7834202255804	0.39123630672926446	0.19561815336463223	0.5868544600938967	0.8152517293527309	0.40762586467636547	1.2228775940290963
SHEF-10C64BC	novel_5595	245323	19	3290	1	0	1341.0890947852422	0.303951367781155	0	0.303951367781155	0.40762586467636547	0	0.40762586467636547
SHEF-10C64BC	novel_5785	245323	19	3290	1	0	1341.0890947852422	0.303951367781155	0	0.303951367781155	0.40762586467636547	0	0.40762586467636547
SHEF-10C64BC	novel_8749	245323	29	5008	1	0	2041.390330299238	0.19968051118210864	0	0.19968051118210864	0.40762586467636547	0	0.40762586467636547
SHEF-10C64BC	novel_10639	245323	35	2180	2	1	888.6243849944767	0.9174311926605504	0.4587155963302752	1.3761467889908257	0.8152517293527309	0.40762586467636547	1.2228775940290963
SHEF-10C64BC	novel_12965	245323	43	2911	3	0	1186.5988920728998	1.0305736860185504	0	1.0305736860185504	1.2228775940290963	0	1.2228775940290963
SHEF-10C64BC	novel_14819	245323	49	2722	2	0	1109.5576036490668	0.7347538574577517	0	0.7347538574577517	0.8152517293527309	0	0.8152517293527309
SHEF-10C64BC	novel_16043	245323	53	5558	3	0	2265.584555871239	0.5397625044980209	0	0.5397625044980209	1.2228775940290963	0	1.2228775940290963
SHEF-10C64BC	novel_18940	245323	63	4043	1	0	1648.0313708865456	0.24734108335394508	0	0.24734108335394508	0.40762586467636547	0	0.40762586467636547
SHEF-10C64BC	novel_19684	245323	65	2706	1	0	1103.035589814245	0.36954915003695493	0	0.36954915003695493	0.40762586467636547	0	0.40762586467636547
SHEF-10C64BC	novel_20285	245323	67	631	1	0	257.2119206107866	1.5847860538827259	0	1.5847860538827259	0.40762586467636547	0	0.40762586467636547
SHEF-10C64BC	novel_21052	245323	69	1216	0	1	495.67305144646036	0	0.8223684210526316	0.8223684210526316	0	0.40762586467636547	0.40762586467636547
SHEF-10C64BC	novel_21473	245323	71	522	0	1	212.78070136106277	0	1.9157088122605364	1.9157088122605364	0	0.40762586467636547	0.40762586467636547
SHEF-10C64BC	novel_23364	245323	77	3902	7	1	1590.5561239671779	1.7939518195797026	0.25627883136852897	2.0502306509482318	2.853381052734558	0.40762586467636547	3.2610069174109237
SHEF-10C64BC	novel_26262	245323	87	2196	1	0	895.1463988292985	0.4553734061930783	0	0.4553734061930783	0.40762586467636547	0	0.40762586467636547
SHEF-10C64BC	novel_26291	245323	87	2196	2	0	895.1463988292985	0.9107468123861566	0	0.9107468123861566	0.8152517293527309	0	0.8152517293527309
SHEF-10C64BC	novel_26386	245323	87	2196	1	0	895.1463988292985	0.4553734061930783	0	0.4553734061930783	0.40762586467636547	0	0.40762586467636547
SHEF-10C64BC	novel_26492	245323	87	2196	1	0	895.1463988292985	0.4553734061930783	0	0.4553734061930783	0.40762586467636547	0	0.40762586467636547
SHEF-10C64BC	novel_26494	245323	87	2196	1	0	895.1463988292985	0.4553734061930783	0	0.4553734061930783	0.40762586467636547	0	0.40762586467636547
SHEF-10C64BC	novel_26505	245323	87	2196	4	1	895.1463988292985	1.8214936247723132	0.4553734061930783	2.2768670309653913	1.6305034587054619	0.40762586467636547	2.038129323381827
SHEF-10C64BC	novel_26510	245323	87	2196	1	0	895.1463988292985	0.4553734061930783	0	0.4553734061930783	0.40762586467636547	0	0.40762586467636547
SHEF-10C64BC	novel_26420	245323	87	2196	0	2	895.1463988292985	0	0.9107468123861566	0.9107468123861566	0	0.8152517293527309	0.8152517293527309
SHEF-10C64BC	novel_26497	245323	87	2196	0	1	895.1463988292985	0	0.4553734061930783	0.4553734061930783	0	0.40762586467636547	0.40762586467636547
SHEF-10C64BC	novel_27059	245323	89	4464	2	1	1819.6418599152953	0.4480286738351254	0.2240143369175627	0.6720430107526881	0.8152517293527309	0.40762586467636547	1.2228775940290963
SHEF-10C64BC	novel_27100	245323	89	4464	1	0	1819.6418599152953	0.2240143369175627	0	0.2240143369175627	0.40762586467636547	0	0.40762586467636547
SHEF-10C64BC	novel_27063	245323	89	4464	0	1	1819.6418599152953	0	0.2240143369175627	0.2240143369175627	0	0.40762586467636547	0.40762586467636547
SHEF-10C64BC	novel_27673	245323	91	333	1	0	135.7394129372297	3.003003003003003	0	3.003003003003003	0.40762586467636547	0	0.40762586467636547
SHEF-10C64BC	novel_27761	245323	91	333	1	0	135.7394129372297	3.003003003003003	0	3.003003003003003	0.40762586467636547	0	0.40762586467636547
SHEF-10C64BC	novel_28111	245323	93	7291	1	0	2972.0001793553806	0.1371553970648745	0	0.1371553970648745	0.40762586467636547	0	0.40762586467636547
SHEF-10C64BC	novel_28233	245323	93	7291	1	1	2972.0001793553806	0.1371553970648745	0.1371553970648745	0.274310794129749	0.40762586467636547	0.40762586467636547	0.8152517293527309
SHEF-10C64BC	novel_28282	245323	93	7291	43	17	2972.0001793553806	5.897682073789603	2.3316417501028663	8.22932382389247	17.527912181083714	6.929639699498212	24.457551880581924
SHEF-10C64BC	novel_28283	245323	93	7291	1	0	2972.0001793553806	0.1371553970648745	0	0.1371553970648745	0.40762586467636547	0	0.40762586467636547
SHEF-10C64BC	novel_28285	245323	93	7291	1	0	2972.0001793553806	0.1371553970648745	0	0.1371553970648745	0.40762586467636547	0	0.40762586467636547
SHEF-10C64BC	novel_28286	245323	93	7291	1	0	2972.0001793553806	0.1371553970648745	0	0.1371553970648745	0.40762586467636547	0	0.40762586467636547
SHEF-10C64BC	novel_28290	245323	93	7291	1	0	2972.0001793553806	0.1371553970648745	0	0.1371553970648745	0.40762586467636547	0	0.40762586467636547
SHEF-10C64BC	novel_28291	245323	93	7291	1	1	2972.0001793553806	0.1371553970648745	0.1371553970648745	0.274310794129749	0.40762586467636547	0.40762586467636547	0.8152517293527309
SHEF-10C64BC	novel_28292	245323	93	7291	1	0	2972.0001793553806	0.1371553970648745	0	0.1371553970648745	0.40762586467636547	0	0.40762586467636547
SHEF-10C64BC	novel_28293	245323	93	7291	1	0	2972.0001793553806	0.1371553970648745	0	0.1371553970648745	0.40762586467636547	0	0.40762586467636547
SHEF-10C64BC	novel_28297	245323	93	7291	1	0	2972.0001793553806	0.1371553970648745	0	0.1371553970648745	0.40762586467636547	0	0.40762586467636547
SHEF-10C64BC	novel_28298	245323	93	7291	1	0	2972.0001793553806	0.1371553970648745	0	0.1371553970648745	0.40762586467636547	0	0.40762586467636547
SHEF-10C64BC	novel_28299	245323	93	7291	1	0	2972.0001793553806	0.1371553970648745	0	0.1371553970648745	0.40762586467636547	0	0.40762586467636547
SHEF-10C64BC	novel_28303	245323	93	7291	1	0	2972.0001793553806	0.1371553970648745	0	0.1371553970648745	0.40762586467636547	0	0.40762586467636547
SHEF-10C64BC	novel_28308	245323	93	7291	1	1	2972.0001793553806	0.1371553970648745	0.1371553970648745	0.274310794129749	0.40762586467636547	0.40762586467636547	0.8152517293527309
SHEF-10C64BC	novel_28323	245323	93	7291	1	0	2972.0001793553806	0.1371553970648745	0	0.1371553970648745	0.40762586467636547	0	0.40762586467636547
SHEF-10C64BC	novel_28325	245323	93	7291	2	0	2972.0001793553806	0.274310794129749	0	0.274310794129749	0.8152517293527309	0	0.8152517293527309
SHEF-10C64BC	novel_28125	245323	93	7291	0	1	2972.0001793553806	0	0.1371553970648745	0.1371553970648745	0	0.40762586467636547	0.40762586467636547
SHEF-10C64BC	novel_28183	245323	93	7291	0	2	2972.0001793553806	0	0.274310794129749	0.274310794129749	0	0.8152517293527309	0.8152517293527309
SHEF-10C64BC	novel_28284	245323	93	7291	0	1	2972.0001793553806	0	0.1371553970648745	0.1371553970648745	0	0.40762586467636547	0.40762586467636547
SHEF-10C64BC	novel_28288	245323	93	7291	0	1	2972.0001793553806	0	0.1371553970648745	0.1371553970648745	0	0.40762586467636547	0.40762586467636547
SHEF-10C64BC	novel_28289	245323	93	7291	0	1	2972.0001793553806	0	0.1371553970648745	0.1371553970648745	0	0.40762586467636547	0.40762586467636547
SHEF-10C64BC	novel_28301	245323	93	7291	0	1	2972.0001793553806	0	0.1371553970648745	0.1371553970648745	0	0.40762586467636547	0.40762586467636547
SHEF-10C64BC	novel_28302	245323	93	7291	0	1	2972.0001793553806	0	0.1371553970648745	0.1371553970648745	0	0.40762586467636547	0.40762586467636547
SHEF-10C64BC	novel_28312	245323	93	7291	0	1	2972.0001793553806	0	0.1371553970648745	0.1371553970648745	0	0.40762586467636547	0.40762586467636547
SHEF-10C64BC	novel_28316	245323	93	7291	0	1	2972.0001793553806	0	0.1371553970648745	0.1371553970648745	0	0.40762586467636547	0.40762586467636547
SHEF-10C64BC	novel_28816	245323	95	3818	1	0	1556.3155513343634	0.2619172341540073	0	0.2619172341540073	0.40762586467636547	0	0.40762586467636547
SHEF-10C64BC	novel_28916	245323	95	3818	1	0	1556.3155513343634	0.2619172341540073	0	0.2619172341540073	0.40762586467636547	0	0.40762586467636547
SHEF-10C64CB	novel_9	389760	1	114	1	0	29.248768472906402	8.771929824561402	0	8.771929824561402	0.256568144499179	0	0.256568144499179
SHEF-10C64CB	novel_14	389760	1	114	4	0	29.248768472906402	35.08771929824561	0	35.08771929824561	1.026272577996716	0	1.026272577996716
SHEF-10C64CB	novel_71	389760	1	114	0	1	29.248768472906402	0	8.771929824561402	8.771929824561402	0	0.256568144499179	0.256568144499179
SHEF-10C64CB	novel_167	389760	1	114	0	2	29.248768472906402	0	17.543859649122805	17.543859649122805	0	0.513136288998358	0.513136288998358
SHEF-10C64CB	novel_923	389760	3	6557	1	0	1682.3173234811165	0.1525087692542321	0	0.1525087692542321	0.256568144499179	0	0.256568144499179
SHEF-10C64CB	novel_2105	389760	7	6746	1	0	1730.8087027914614	0.14823599169878446	0	0.14823599169878446	0.256568144499179	0	0.256568144499179
SHEF-10C64CB	novel_2688	389760	9	3348	1	0	858.9901477832512	0.2986857825567503	0	0.2986857825567503	0.256568144499179	0	0.256568144499179
SHEF-10C64CB	novel_2793	389760	9	3348	5	1	858.9901477832512	1.4934289127837514	0.2986857825567503	1.7921146953405018	1.2828407224958949	0.256568144499179	1.5394088669950738
SHEF-10C64CB	novel_2802	389760	9	3348	1	0	858.9901477832512	0.2986857825567503	0	0.2986857825567503	0.256568144499179	0	0.256568144499179
SHEF-10C64CB	novel_3686	389760	13	2109	1	0	541.1022167487685	0.474158368895211	0	0.474158368895211	0.256568144499179	0	0.256568144499179
SHEF-10C64CB	novel_4017	389760	13	2109	0	1	541.1022167487685	0	0.474158368895211	0.474158368895211	0	0.256568144499179	0.256568144499179
SHEF-10C64CB	novel_4579	389760	15	9069	1	0	2326.816502463054	0.11026574043444701	0	0.11026574043444701	0.256568144499179	0	0.256568144499179
SHEF-10C64CB	novel_4587	389760	15	9069	1	0	2326.816502463054	0.11026574043444701	0	0.11026574043444701	0.256568144499179	0	0.256568144499179
SHEF-10C64CB	novel_4592	389760	15	9069	1	0	2326.816502463054	0.11026574043444701	0	0.11026574043444701	0.256568144499179	0	0.256568144499179
SHEF-10C64CB	novel_5785	389760	19	3517	1	0	902.3501642036124	0.2843332385555872	0	0.2843332385555872	0.256568144499179	0	0.256568144499179
SHEF-10C64CB	novel_6769	389760	23	2047	1	0	525.1949917898194	0.48851978505129456	0	0.48851978505129456	0.256568144499179	0	0.256568144499179
SHEF-10C64CB	novel_6974	389760	23	2047	1	0	525.1949917898194	0.48851978505129456	0	0.48851978505129456	0.256568144499179	0	0.256568144499179
SHEF-10C64CB	novel_7502	389760	25	5533	1	0	1419.5915435139573	0.18073377914332187	0	0.18073377914332187	0.256568144499179	0	0.256568144499179
SHEF-10C64CB	novel_8071	389760	27	6339	1	0	1626.3854679802955	0.15775358889414734	0	0.15775358889414734	0.256568144499179	0	0.256568144499179
SHEF-10C64CB	novel_8220	389760	27	6339	0	1	1626.3854679802955	0	0.15775358889414734	0.15775358889414734	0	0.256568144499179	0.256568144499179
SHEF-10C64CB	novel_9827	389760	33	4751	0	1	1218.9552545155993	0	0.21048200378867604	0.21048200378867604	0	0.256568144499179	0.256568144499179
SHEF-10C64CB	novel_10598	389760	35	3182	1	0	816.3998357963875	0.3142677561282213	0	0.3142677561282213	0.256568144499179	0	0.256568144499179
SHEF-10C64CB	novel_10639	389760	35	3182	3	0	816.3998357963875	0.9428032683846638	0	0.9428032683846638	0.7697044334975369	0	0.7697044334975369
SHEF-10C64CB	novel_11779	389760	39	2784	1	0	714.2857142857142	0.3591954022988506	0	0.3591954022988506	0.256568144499179	0	0.256568144499179
SHEF-10C64CB	novel_12957	389760	43	2741	1	0	703.2532840722496	0.36483035388544327	0	0.36483035388544327	0.256568144499179	0	0.256568144499179
SHEF-10C64CB	novel_12967	389760	43	2741	1	0	703.2532840722496	0.36483035388544327	0	0.36483035388544327	0.256568144499179	0	0.256568144499179
SHEF-10C64CB	novel_13576	389760	45	4768	1	0	1223.3169129720852	0.20973154362416108	0	0.20973154362416108	0.256568144499179	0	0.256568144499179
SHEF-10C64CB	novel_13966	389760	47	7905	1	0	2028.1711822660097	0.1265022137887413	0	0.1265022137887413	0.256568144499179	0	0.256568144499179
SHEF-10C64CB	novel_15776	389760	53	6029	1	0	1546.84934318555	0.1658649859014762	0	0.1658649859014762	0.256568144499179	0	0.256568144499179
[truncated: 89,655 more rows]
